# Supplementary material for: Chloroplast proteome response to drought stress and recovery in tomato (Solanum lycopersicum L.)
Source: BMC Plant Biol. 2017 Feb 10;17:40. doi: 10.1186/s12870-017-0971-0 (PMC5301458; doi:10.1186/s12870-017-0971-0)
Supplement: Additional file 2: Table S3. — Identification details for the proteins observed as differentially represented by 2D-DIGE. Reported are spot number, protein accession/description, MASCOT score, total and unique peptides detected, identification rank and unicity, experimental and theoretical peptide mass value, peptide charge state, peptide mass error, number of peptide missed cleavage(s), peptide score, peptide expectation value and sequence, including amino acid(s) modification. (XLSX 1109 kb) [file 12870_2017_971_MOESM2_ESM.xlsx]

## Sheet: S3
Table S3. Identification details for the proteins observed as differentially represented by 2D-DIGE. Reported are spot number, protein accession/description, MASCOT score, total and unique peptides detected, identification rank and unicity, experimental and theoretical peptide mass value, peptide charge state, peptide mass error, number of peptide missed cleavage(s), peptide score, peptide expect…
Spot	prot_acc	prot_desc	prot_score	prot_mass	prot_matches	prot_matches_sig	prot_sequences	prot_sequences_sig	prot_cover	prot_len	prot_pi	pep_query	pep_rank	pep_isbold	pep_isunique	pep_exp_mz	pep_exp_mr	pep_exp_z	pep_calc_mr	pep_delta	pep_miss	pep_score	pep_expect	pep_res_before	pep_seq	pep_res_after	pep_var_mod	pep_var_mod_pos
420	gi|460400133|ref|XP_004245590.1|	PREDICTED: aminopeptidase N-like [Solanum lycopersicum]	695	102406	13	11	13	11	18.7	902	5.55	2536	1	1	1	563.138	1124.26	2	1123.53	0.7361	0	59.88	0.00033	K	VTTNYNAEGR	T
420	gi|460400133|ref|XP_004245590.1|	PREDICTED: aminopeptidase N-like [Solanum lycopersicum]	695	102406	13	11	13	11	18.7	902	5.55	2540	1	1	1	565.06	1128.1	2	1127.56	0.5437	1	50.81	0.003	R	KGTDLYFER	H
420	gi|460400133|ref|XP_004245590.1|	PREDICTED: aminopeptidase N-like [Solanum lycopersicum]	695	102406	13	11	13	11	18.7	902	5.55	2813	1	1	1	676.438	1350.86	2	1350.7	0.1578	0	88.4	4.7e-07	K	FALGEESTIVASK	I
420	gi|460400133|ref|XP_004245590.1|	PREDICTED: aminopeptidase N-like [Solanum lycopersicum]	695	102406	13	11	13	11	18.7	902	5.55	2941	1	1	1	721.66	1441.3	2	1439.85	1.4548	0	45.8	0.0088	K	ALVLNPQFLQGIK	S
420	gi|460400133|ref|XP_004245590.1|	PREDICTED: aminopeptidase N-like [Solanum lycopersicum]	695	102406	13	11	13	11	18.7	902	5.55	2990	1	1	1	737.169	1472.32	2	1471.73	0.5931	0	55.19	0.00099	K	FSQEVPPTPGQSAK	E
420	gi|460400133|ref|XP_004245590.1|	PREDICTED: aminopeptidase N-like [Solanum lycopersicum]	695	102406	13	11	13	11	18.7	902	5.55	3079	1	1	1	759.672	1517.33	2	1516.71	0.6213	0	34.5	0.12	K	QPDYYFDTLDLK	F
420	gi|460400133|ref|XP_004245590.1|	PREDICTED: aminopeptidase N-like [Solanum lycopersicum]	695	102406	13	11	13	11	18.7	902	5.55	3148	1	1	1	783.787	1565.56	2	1563.75	1.8059	0	57.08	0.00059	R	DQEFSSDLGSRPVK	R
420	gi|460400133|ref|XP_004245590.1|	PREDICTED: aminopeptidase N-like [Solanum lycopersicum]	695	102406	13	11	13	11	18.7	902	5.55	3208	1	1	1	808.219	1614.42	2	1613.65	0.77	0	41.54	0.023	R	SSGAYEFDHNNMAR	R	Oxidation (M)	0.00000000000100.0
420	gi|460400133|ref|XP_004245590.1|	PREDICTED: aminopeptidase N-like [Solanum lycopersicum]	695	102406	13	11	13	11	18.7	902	5.55	3273	1	1	1	834.744	1667.47	2	1665.88	1.5904	1	66.9	6.4e-05	K	SILTDSSLDKEFIAK	A
420	gi|460400133|ref|XP_004245590.1|	PREDICTED: aminopeptidase N-like [Solanum lycopersicum]	695	102406	13	11	13	11	18.7	902	5.55	3393	1	1	1	875.669	1749.32	2	1748.69	0.6356	0	53.52	0.0014	K	SSGNFCTQCEAEGFR	K
420	gi|460400133|ref|XP_004245590.1|	PREDICTED: aminopeptidase N-like [Solanum lycopersicum]	695	102406	13	11	13	11	18.7	902	5.55	3507	1	1	1	936.74	1871.47	2	1870.94	0.5234	0	81.92	1.9e-06	K	LESFASSGQNVYTTVLR	V
420	gi|460400133|ref|XP_004245590.1|	PREDICTED: aminopeptidase N-like [Solanum lycopersicum]	695	102406	13	11	13	11	18.7	902	5.55	3543	1	1	1	962.866	1923.72	2	1922.89	0.823	1	32.17	0.18	K	DYKQPDYYFDTLDLK	F
420	gi|460400133|ref|XP_004245590.1|	PREDICTED: aminopeptidase N-like [Solanum lycopersicum]	695	102406	13	11	13	11	18.7	902	5.55	3901	1	1	1	798.715	2393.12	3	2391.21	1.9168	1	44.07	0.0095	K	KEEEFVFNDVSERPTPSILR	G			emPAI	0.59
441	gi|460400133|ref|XP_004245590.1|	PREDICTED: aminopeptidase N-like [Solanum lycopersicum]	100	102406	2	1	2	1	3	902	5.55	2678	1	1	1	676.505	1351	2	1350.7	0.2928	0	70.08	3.2e-05	K	FALGEESTIVASK	I
441	gi|460400133|ref|XP_004245590.1|	PREDICTED: aminopeptidase N-like [Solanum lycopersicum]	100	102406	2	1	2	1	3	902	5.55	3015	1	1	1	737.312	1472.61	2	1471.73	0.8789	0	29.58	0.36	K	FSQEVPPTPGQSAK	E			emPAI	0.07
529	gi|170435|gb|AAA34161.1|	ATP-dependent protease (CD4B) [Solanum lycopersicum]	1435	102463	30	22	28	20	36.4	923	5.86	1489	1	1	0	458.994	915.974	2	917.507	-1.5333	0	46.58	0.0093	K	SLVTEELK	Q
529	gi|170435|gb|AAA34161.1|	ATP-dependent protease (CD4B) [Solanum lycopersicum]	1435	102463	30	22	28	20	36.4	923	5.86	1700	1	1	0	520.211	1038.41	2	1037.52	0.8851	0	49.23	0.0038	R	LDEMIVFR	Q	Oxidation (M)	0.00010000.0
529	gi|170435|gb|AAA34161.1|	ATP-dependent protease (CD4B) [Solanum lycopersicum]	1435	102463	30	22	28	20	36.4	923	5.86	1830	1	1	0	558.967	1115.92	2	1115.58	0.3366	0	51.07	0.0029	K	EIELQVTER	F
529	gi|170435|gb|AAA34161.1|	ATP-dependent protease (CD4B) [Solanum lycopersicum]	1435	102463	30	22	28	20	36.4	923	5.86	1950	1	1	0	581.207	1160.4	2	1158.59	1.8108	0	71.66	2.6e-05	K	AIDLIDEAGSR	V
529	gi|170435|gb|AAA34161.1|	ATP-dependent protease (CD4B) [Solanum lycopersicum]	1435	102463	30	22	28	20	36.4	923	5.86	1981	1	1	0	588.587	1175.16	2	1174.6	0.5573	0	61.03	0.00031	K	VIMLAQEEAR	R	Oxidation (M)	0.0010000000.0
529	gi|170435|gb|AAA34161.1|	ATP-dependent protease (CD4B) [Solanum lycopersicum]	1435	102463	30	22	28	20	36.4	923	5.86	2026	1	1	0	595.026	1188.04	2	1188.48	-0.4412	0	29.47	0.42	R	LDMSEFMER	H	2 Oxidation (M)	0.001000100.0
529	gi|170435|gb|AAA34161.1|	ATP-dependent protease (CD4B) [Solanum lycopersicum]	1435	102463	30	22	28	20	36.4	923	5.86	2070	1	1	0	604.299	1206.58	2	1206.64	-0.052	1	42.91	0.018	K	HIEKDPALER	R
529	gi|170435|gb|AAA34161.1|	ATP-dependent protease (CD4B) [Solanum lycopersicum]	1435	102463	30	22	28	20	36.4	923	5.86	2344	1	1	0	658.294	1314.57	2	1313.73	0.8424	1	34.72	0.12	K	RVLELSLEEAR	Q
529	gi|170435|gb|AAA34161.1|	ATP-dependent protease (CD4B) [Solanum lycopersicum]	1435	102463	30	22	28	20	36.4	923	5.86	2360	1	1	1	441.253	1320.74	3	1319.67	1.0648	1	33.34	0.17	R	RIGFDLDLDEK	D
529	gi|170435|gb|AAA34161.1|	ATP-dependent protease (CD4B) [Solanum lycopersicum]	1435	102463	30	22	28	20	36.4	923	5.86	2446	1	1	0	677.9	1353.79	2	1353.67	0.1146	0	56.69	0.00067	K	NNPCLIGEPGVGK	T
529	gi|170435|gb|AAA34161.1|	ATP-dependent protease (CD4B) [Solanum lycopersicum]	1435	102463	30	22	28	20	36.4	923	5.86	2513	1	1	0	457.645	1369.91	3	1368.69	1.219	0	28.77	0.44	K	QYFRPEFLNR	L
529	gi|170435|gb|AAA34161.1|	ATP-dependent protease (CD4B) [Solanum lycopersicum]	1435	102463	30	22	28	20	36.4	923	5.86	2585	1	1	1	699.607	1397.2	2	1396.73	0.4678	0	65.02	0.00011	R	VLENLGADPSNIR	T
529	gi|170435|gb|AAA34161.1|	ATP-dependent protease (CD4B) [Solanum lycopersicum]	1435	102463	30	22	28	20	36.4	923	5.86	2745	1	1	0	736.706	1471.4	2	1469.77	1.6253	1	34.93	0.1	R	IANGDVPETIEGKK	V
529	gi|170435|gb|AAA34161.1|	ATP-dependent protease (CD4B) [Solanum lycopersicum]	1435	102463	30	22	28	20	36.4	923	5.86	2870	1	1	0	757.697	1513.38	2	1511.72	1.6611	0	76.5	7.1e-06	K	MPTLEEYGTNLTK	L	Oxidation (M)	0.1000000000000.0
529	gi|170435|gb|AAA34161.1|	ATP-dependent protease (CD4B) [Solanum lycopersicum]	1435	102463	30	22	28	20	36.4	923	5.86	2903	1	1	1	508.397	1522.17	3	1520.78	1.3873	1	42.4	0.019	R	HAQLPEEAKELEK	E
529	gi|170435|gb|AAA34161.1|	ATP-dependent protease (CD4B) [Solanum lycopersicum]	1435	102463	30	22	28	20	36.4	923	5.86	3040	1	1	0	526.233	1575.68	3	1573.91	1.7665	1	57.06	0.00067	K	KVITLDMGLLVAGTK	Y	Oxidation (M)	0.000000100000000.0
529	gi|170435|gb|AAA34161.1|	ATP-dependent protease (CD4B) [Solanum lycopersicum]	1435	102463	30	22	28	20	36.4	923	5.86	3050	1	1	1	791.78	1581.55	2	1580.87	0.6797	0	71.05	2.5e-05	K	VPEPTVDETIQILK	G
529	gi|170435|gb|AAA34161.1|	ATP-dependent protease (CD4B) [Solanum lycopersicum]	1435	102463	30	22	28	20	36.4	923	5.86	3057	1	1	0	528.924	1583.75	3	1582.81	0.938	1	42.2	0.02	R	TKNNPCLIGEPGVGK	T
529	gi|170435|gb|AAA34161.1|	ATP-dependent protease (CD4B) [Solanum lycopersicum]	1435	102463	30	22	28	20	36.4	923	5.86	3625	1	1	0	903.74	1805.47	2	1804.96	0.5054	0	89.99	3e-07	K	NTLLIMTSNVGSSVIEK	G
529	gi|170435|gb|AAA34161.1|	ATP-dependent protease (CD4B) [Solanum lycopersicum]	1435	102463	30	22	28	20	36.4	923	5.86	3669	1	1	0	912.337	1822.66	2	1820.96	1.7035	0	51.2	0.0023	K	NTLLIMTSNVGSSVIEK	G	Oxidation (M)	0.00000100000000000.0
529	gi|170435|gb|AAA34161.1|	ATP-dependent protease (CD4B) [Solanum lycopersicum]	1435	102463	30	22	28	20	36.4	923	5.86	3725	1	1	0	927.769	1853.52	2	1852.9	0.624	1	52.56	0.0017	R	GELQCIGATTLDEYRK	H
529	gi|170435|gb|AAA34161.1|	ATP-dependent protease (CD4B) [Solanum lycopersicum]	1435	102463	30	22	28	20	36.4	923	5.86	3795	1	1	1	630.15	1887.43	3	1885.87	1.5582	1	55.8	0.00078	R	IGFDLDLDEKDSSYNR	I
529	gi|170435|gb|AAA34161.1|	ATP-dependent protease (CD4B) [Solanum lycopersicum]	1435	102463	30	22	28	20	36.4	923	5.86	3872	1	1	1	969.802	1937.59	2	1936.88	0.7102	0	126.06	7e-11	R	MVGESNEAVGASVGGGTSGQK	M	Oxidation (M)	0.100000000000000000000.0
529	gi|170435|gb|AAA34161.1|	ATP-dependent protease (CD4B) [Solanum lycopersicum]	1435	102463	30	22	28	20	36.4	923	5.86	3920	1	1	0	980.384	1958.75	2	1958.04	0.7154	0	48.77	0.0038	K	NPNRPIASFIFSGPTGVGK	S
529	gi|170435|gb|AAA34161.1|	ATP-dependent protease (CD4B) [Solanum lycopersicum]	1435	102463	30	22	28	20	36.4	923	5.86	3921	1	1	0	654.176	1959.51	3	1958.04	1.4694	0	48.15	0.0044	K	NPNRPIASFIFSGPTGVGK	S
529	gi|170435|gb|AAA34161.1|	ATP-dependent protease (CD4B) [Solanum lycopersicum]	1435	102463	30	22	28	20	36.4	923	5.86	4021	1	1	0	673.404	2017.19	3	2016.94	0.2489	0	27.18	0.54	K	AHPDVFNMMLQILEDGR	L	2 Oxidation (M)	0.00000001100000000.0
529	gi|170435|gb|AAA34161.1|	ATP-dependent protease (CD4B) [Solanum lycopersicum]	1435	102463	30	22	28	20	36.4	923	5.86	4108	1	1	0	689.176	2064.51	3	2063.02	1.488	1	28.18	0.42	R	DRVVDEGYNPSYGARPLR	R
529	gi|170435|gb|AAA34161.1|	ATP-dependent protease (CD4B) [Solanum lycopersicum]	1435	102463	30	22	28	20	36.4	923	5.86	4404	1	1	0	1132.92	2263.83	2	2263.15	0.683	0	83.16	1.3e-06	K	LIGSPPGYVGYTEGGQLTEAVR	R
529	gi|170435|gb|AAA34161.1|	ATP-dependent protease (CD4B) [Solanum lycopersicum]	1435	102463	30	22	28	20	36.4	923	5.86	4500	1	1	1	780.21	2337.61	3	2336.31	1.2972	2	51.28	0.0018	R	RFQPVKVPEPTVDETIQILK	G
529	gi|170435|gb|AAA34161.1|	ATP-dependent protease (CD4B) [Solanum lycopersicum]	1435	102463	30	22	28	20	36.4	923	5.86	4580	1	1	0	807.417	2419.23	3	2419.25	-0.0207	1	29.01	0.3	K	LIGSPPGYVGYTEGGQLTEAVRR	R			emPAI	1.51
534	gi|170435|gb|AAA34161.1|	ATP-dependent protease (CD4B) [Solanum lycopersicum]	1813	102463	40	34	31	27	34.2	923	5.86	2267	1	1	1	512.089	1022.16	2	1021.52	0.6446	0	32.28	0.2	R	HAQLPEEAK	E
534	gi|170435|gb|AAA34161.1|	ATP-dependent protease (CD4B) [Solanum lycopersicum]	1813	102463	40	34	31	27	34.2	923	5.86	2276	1	1	0	515.69	1029.36	2	1028.56	0.8032	0	57.78	0.00064	K	TAIAEGLAQR	I
534	gi|170435|gb|AAA34161.1|	ATP-dependent protease (CD4B) [Solanum lycopersicum]	1813	102463	40	34	31	27	34.2	923	5.86	2279	1	1	0	516.858	1031.7	2	1031.47	0.2313	0	61.02	0.00031	K	MEETLHTR	I	Oxidation (M)	0.10000000.0
534	gi|170435|gb|AAA34161.1|	ATP-dependent protease (CD4B) [Solanum lycopersicum]	1813	102463	40	34	31	27	34.2	923	5.86	2300	1	1	0	527.183	1052.35	2	1050.49	1.8606	0	45.88	0.008	R	LLEDSMAEK	M	Oxidation (M)	0.000001000.0
534	gi|170435|gb|AAA34161.1|	ATP-dependent protease (CD4B) [Solanum lycopersicum]	1813	102463	40	34	31	27	34.2	923	5.86	2454	1	1	0	581.285	1160.55	2	1158.59	1.9668	0	70.32	3.5e-05	K	AIDLIDEAGSR	V
534	gi|170435|gb|AAA34161.1|	ATP-dependent protease (CD4B) [Solanum lycopersicum]	1813	102463	40	34	31	27	34.2	923	5.86	2480	1	1	0	588.723	1175.43	2	1174.6	0.8301	0	53.87	0.0016	K	VIMLAQEEAR	R	Oxidation (M)	0.0010000000.0
534	gi|170435|gb|AAA34161.1|	ATP-dependent protease (CD4B) [Solanum lycopersicum]	1813	102463	40	34	31	27	34.2	923	5.86	2714	1	1	0	657.903	1313.79	2	1313.73	0.0614	1	40.09	0.034	K	RVLELSLEEAR	Q
534	gi|170435|gb|AAA34161.1|	ATP-dependent protease (CD4B) [Solanum lycopersicum]	1813	102463	40	34	31	27	34.2	923	5.86	2728	1	1	1	661.252	1320.49	2	1319.67	0.8165	1	42.46	0.02	R	RIGFDLDLDEK	D
534	gi|170435|gb|AAA34161.1|	ATP-dependent protease (CD4B) [Solanum lycopersicum]	1813	102463	40	34	31	27	34.2	923	5.86	2730	1	1	1	441.349	1321.03	3	1319.67	1.3537	1	28.23	0.54	R	RIGFDLDLDEK	D
534	gi|170435|gb|AAA34161.1|	ATP-dependent protease (CD4B) [Solanum lycopersicum]	1813	102463	40	34	31	27	34.2	923	5.86	2768	1	1	0	672.189	1342.36	2	1341.68	0.6853	0	52.34	0.002	R	IANGDVPETIEGK	K
534	gi|170435|gb|AAA34161.1|	ATP-dependent protease (CD4B) [Solanum lycopersicum]	1813	102463	40	34	31	27	34.2	923	5.86	2830	1	1	0	457.578	1369.71	3	1368.69	1.0189	0	28.63	0.44	K	QYFRPEFLNR	L
534	gi|170435|gb|AAA34161.1|	ATP-dependent protease (CD4B) [Solanum lycopersicum]	1813	102463	40	34	31	27	34.2	923	5.86	2858	1	1	0	692.266	1382.52	2	1381.76	0.7603	1	65.86	8.5e-05	K	LAEEGKLDPVVGR	Q
534	gi|170435|gb|AAA34161.1|	ATP-dependent protease (CD4B) [Solanum lycopersicum]	1813	102463	40	34	31	27	34.2	923	5.86	2867	1	1	0	694.559	1387.1	2	1385.73	1.3692	1	42.38	0.02	R	LLKMEETLHTR	I	Oxidation (M)	0.00010000000.0
534	gi|170435|gb|AAA34161.1|	ATP-dependent protease (CD4B) [Solanum lycopersicum]	1813	102463	40	34	31	27	34.2	923	5.86	2881	1	1	1	699.684	1397.35	2	1396.73	0.6218	0	60.42	0.0003	R	VLENLGADPSNIR	T
534	gi|170435|gb|AAA34161.1|	ATP-dependent protease (CD4B) [Solanum lycopersicum]	1813	102463	40	34	31	27	34.2	923	5.86	2922	1	1	0	716.204	1430.39	2	1429.82	0.5714	0	83.31	1.7e-06	K	VITLDMGLLVAGTK	Y
534	gi|170435|gb|AAA34161.1|	ATP-dependent protease (CD4B) [Solanum lycopersicum]	1813	102463	40	34	31	27	34.2	923	5.86	2946	1	1	0	724.341	1446.67	2	1445.82	0.8503	0	79.96	3.5e-06	K	VITLDMGLLVAGTK	Y	Oxidation (M)	0.00000100000000.0
534	gi|170435|gb|AAA34161.1|	ATP-dependent protease (CD4B) [Solanum lycopersicum]	1813	102463	40	34	31	27	34.2	923	5.86	2993	1	1	0	736.123	1470.23	2	1469.77	0.4583	1	48.84	0.0043	R	IANGDVPETIEGKK	V
534	gi|170435|gb|AAA34161.1|	ATP-dependent protease (CD4B) [Solanum lycopersicum]	1813	102463	40	34	31	27	34.2	923	5.86	3002	1	1	1	738.275	1474.53	2	1475.78	-1.2424	0	34.35	0.12	R	GSGFVAVEIPFTPR	A
534	gi|170435|gb|AAA34161.1|	ATP-dependent protease (CD4B) [Solanum lycopersicum]	1813	102463	40	34	31	27	34.2	923	5.86	3008	1	1	1	739.13	1476.24	2	1475.78	0.4674	0	44.21	0.012	R	GSGFVAVEIPFTPR	A
534	gi|170435|gb|AAA34161.1|	ATP-dependent protease (CD4B) [Solanum lycopersicum]	1813	102463	40	34	31	27	34.2	923	5.86	3010	1	1	1	739.668	1477.32	2	1475.78	1.5436	0	39.18	0.04	R	GSGFVAVEIPFTPR	A
534	gi|170435|gb|AAA34161.1|	ATP-dependent protease (CD4B) [Solanum lycopersicum]	1813	102463	40	34	31	27	34.2	923	5.86	3070	1	1	0	757.162	1512.31	2	1511.72	0.5921	0	77.84	5.1e-06	K	MPTLEEYGTNLTK	L	Oxidation (M)	0.1000000000000.0
534	gi|170435|gb|AAA34161.1|	ATP-dependent protease (CD4B) [Solanum lycopersicum]	1813	102463	40	34	31	27	34.2	923	5.86	3089	1	1	1	508.422	1522.24	3	1520.78	1.4614	1	34.07	0.13	R	HAQLPEEAKELEK	E
534	gi|170435|gb|AAA34161.1|	ATP-dependent protease (CD4B) [Solanum lycopersicum]	1813	102463	40	34	31	27	34.2	923	5.86	3171	1	1	0	788.249	1574.48	2	1573.91	0.5715	1	64.27	0.00013	K	KVITLDMGLLVAGTK	Y	Oxidation (M)	0.000000100000000.0
534	gi|170435|gb|AAA34161.1|	ATP-dependent protease (CD4B) [Solanum lycopersicum]	1813	102463	40	34	31	27	34.2	923	5.86	3172	1	1	0	526.176	1575.5	3	1573.91	1.5934	1	43.29	0.016	K	KVITLDMGLLVAGTK	Y	Oxidation (M)	0.000000100000000.0
534	gi|170435|gb|AAA34161.1|	ATP-dependent protease (CD4B) [Solanum lycopersicum]	1813	102463	40	34	31	27	34.2	923	5.86	3179	1	1	1	791.783	1581.55	2	1580.87	0.6847	0	75.57	8.7e-06	K	VPEPTVDETIQILK	G
534	gi|170435|gb|AAA34161.1|	ATP-dependent protease (CD4B) [Solanum lycopersicum]	1813	102463	40	34	31	27	34.2	923	5.86	3183	1	1	0	792.758	1583.5	2	1582.81	0.6881	1	26.94	0.66	R	TKNNPCLIGEPGVGK	T
534	gi|170435|gb|AAA34161.1|	ATP-dependent protease (CD4B) [Solanum lycopersicum]	1813	102463	40	34	31	27	34.2	923	5.86	3390	1	1	0	863.468	1724.92	2	1724.8	0.1169	0	73.1	1.5e-05	R	GELQCIGATTLDEYR	K
534	gi|170435|gb|AAA34161.1|	ATP-dependent protease (CD4B) [Solanum lycopersicum]	1813	102463	40	34	31	27	34.2	923	5.86	3453	1	1	0	881.31	1760.6	2	1758.92	1.6897	1	68.83	4e-05	R	FLPDKAIDLIDEAGSR	V
534	gi|170435|gb|AAA34161.1|	ATP-dependent protease (CD4B) [Solanum lycopersicum]	1813	102463	40	34	31	27	34.2	923	5.86	3544	1	1	0	911.776	1821.54	2	1820.96	0.5825	0	100.38	2.9e-08	K	NTLLIMTSNVGSSVIEK	G	Oxidation (M)	0.00000100000000000.0
534	gi|170435|gb|AAA34161.1|	ATP-dependent protease (CD4B) [Solanum lycopersicum]	1813	102463	40	34	31	27	34.2	923	5.86	3575	1	1	0	927.771	1853.53	2	1852.9	0.629	1	53.14	0.0015	R	GELQCIGATTLDEYRK	H
534	gi|170435|gb|AAA34161.1|	ATP-dependent protease (CD4B) [Solanum lycopersicum]	1813	102463	40	34	31	27	34.2	923	5.86	3610	1	1	1	944.417	1886.82	2	1885.87	0.9505	1	90.46	2.7e-07	R	IGFDLDLDEKDSSYNR	I
534	gi|170435|gb|AAA34161.1|	ATP-dependent protease (CD4B) [Solanum lycopersicum]	1813	102463	40	34	31	27	34.2	923	5.86	3611	1	1	1	630.103	1887.29	3	1885.87	1.4184	1	48.69	0.004	R	IGFDLDLDEKDSSYNR	I
534	gi|170435|gb|AAA34161.1|	ATP-dependent protease (CD4B) [Solanum lycopersicum]	1813	102463	40	34	31	27	34.2	923	5.86	3644	1	1	1	962.1	1922.18	2	1920.88	1.3001	0	74.9	9.5e-06	R	MVGESNEAVGASVGGGTSGQK	M
534	gi|170435|gb|AAA34161.1|	ATP-dependent protease (CD4B) [Solanum lycopersicum]	1813	102463	40	34	31	27	34.2	923	5.86	3658	1	1	1	969.828	1937.64	2	1936.88	0.761	0	107.23	5.3e-09	R	MVGESNEAVGASVGGGTSGQK	M	Oxidation (M)	0.100000000000000000000.0
534	gi|170435|gb|AAA34161.1|	ATP-dependent protease (CD4B) [Solanum lycopersicum]	1813	102463	40	34	31	27	34.2	923	5.86	3750	1	1	0	1010.14	2018.27	2	2016.94	1.3257	0	52	0.0018	K	AHPDVFNMMLQILEDGR	L	2 Oxidation (M)	0.00000001100000000.0
534	gi|170435|gb|AAA34161.1|	ATP-dependent protease (CD4B) [Solanum lycopersicum]	1813	102463	40	34	31	27	34.2	923	5.86	3751	1	1	0	673.797	2018.37	3	2016.94	1.43	0	45.97	0.0073	K	AHPDVFNMMLQILEDGR	L	2 Oxidation (M)	0.00000001100000000.0
534	gi|170435|gb|AAA34161.1|	ATP-dependent protease (CD4B) [Solanum lycopersicum]	1813	102463	40	34	31	27	34.2	923	5.86	3963	1	1	0	1132.89	2263.76	2	2263.15	0.609	0	98.05	4.3e-08	K	LIGSPPGYVGYTEGGQLTEAVR	R
534	gi|170435|gb|AAA34161.1|	ATP-dependent protease (CD4B) [Solanum lycopersicum]	1813	102463	40	34	31	27	34.2	923	5.86	3965	1	1	0	755.815	2264.42	3	2263.15	1.2741	0	51.34	0.0021	K	LIGSPPGYVGYTEGGQLTEAVR	R
534	gi|170435|gb|AAA34161.1|	ATP-dependent protease (CD4B) [Solanum lycopersicum]	1813	102463	40	34	31	27	34.2	923	5.86	4023	1	1	1	780.225	2337.65	3	2336.31	1.3413	2	37.97	0.039	R	RFQPVKVPEPTVDETIQILK	G
534	gi|170435|gb|AAA34161.1|	ATP-dependent protease (CD4B) [Solanum lycopersicum]	1813	102463	40	34	31	27	34.2	923	5.86	4293	1	1	1	1145.07	3432.19	3	3430.59	1.6043	1	76.61	3.8e-06	R	MVGESNEAVGASVGGGTSGQKMPTLEEYGTNLTK	L	2 Oxidation (M)	0.1000000000000000000001000000000000.0	emPAI	2.58
535	gi|460413829|ref|XP_004252280.1|	PREDICTED: ATP-dependent Clp protease ATP-binding subunit clpA homolog CD4B, chloroplastic-like [Solanum lycopersicum]	1970	102418	66	38	37	23	41	923	5.99	1445	1	1	1	417.875	833.735	2	833.432	0.303	0	40.41	0.038	K	MLANEIK	E	Oxidation (M)	0.1000000.0
535	gi|460413829|ref|XP_004252280.1|	PREDICTED: ATP-dependent Clp protease ATP-binding subunit clpA homolog CD4B, chloroplastic-like [Solanum lycopersicum]	1970	102418	66	38	37	23	41	923	5.99	1505	1	1	0	454.234	906.454	2	905.489	0.9645	1	37.5	0.07	K	KLMEEIK	Q	Oxidation (M)	0.0010000.0
535	gi|460413829|ref|XP_004252280.1|	PREDICTED: ATP-dependent Clp protease ATP-binding subunit clpA homolog CD4B, chloroplastic-like [Solanum lycopersicum]	1970	102418	66	38	37	23	41	923	5.99	1581	2	1	0	948.557	947.55	1	947.5	0.05	0	30.66	0.35	K	EIADIMLK	E	Oxidation (M)	0.00000100.0
535	gi|460413829|ref|XP_004252280.1|	PREDICTED: ATP-dependent Clp protease ATP-binding subunit clpA homolog CD4B, chloroplastic-like [Solanum lycopersicum]	1970	102418	66	38	37	23	41	923	5.99	1609	1	1	1	972.595	971.588	1	971.529	0.059	0	29.83	0.4	R	IIGQDEAVK	A
535	gi|460413829|ref|XP_004252280.1|	PREDICTED: ATP-dependent Clp protease ATP-binding subunit clpA homolog CD4B, chloroplastic-like [Solanum lycopersicum]	1970	102418	66	38	37	23	41	923	5.99	1610	1	1	1	972.62	971.613	1	971.565	0.0476	0	36.78	0.081	K	AQITALIDK	N
535	gi|460413829|ref|XP_004252280.1|	PREDICTED: ATP-dependent Clp protease ATP-binding subunit clpA homolog CD4B, chloroplastic-like [Solanum lycopersicum]	1970	102418	66	38	37	23	41	923	5.99	1735	1	1	0	515.165	1028.31	2	1028.56	-0.2466	0	49.13	0.0045	K	TAIAEGLAQR	I
535	gi|460413829|ref|XP_004252280.1|	PREDICTED: ATP-dependent Clp protease ATP-binding subunit clpA homolog CD4B, chloroplastic-like [Solanum lycopersicum]	1970	102418	66	38	37	23	41	923	5.99	1736	1	1	0	515.329	1028.64	2	1028.56	0.0814	0	29.69	0.42	K	TAIAEGLAQR	I
535	gi|460413829|ref|XP_004252280.1|	PREDICTED: ATP-dependent Clp protease ATP-binding subunit clpA homolog CD4B, chloroplastic-like [Solanum lycopersicum]	1970	102418	66	38	37	23	41	923	5.99	1738	1	1	0	515.354	1028.69	2	1028.56	0.1312	0	27.7	0.65	K	TAIAEGLAQR	I
535	gi|460413829|ref|XP_004252280.1|	PREDICTED: ATP-dependent Clp protease ATP-binding subunit clpA homolog CD4B, chloroplastic-like [Solanum lycopersicum]	1970	102418	66	38	37	23	41	923	5.99	1740	1	1	0	515.405	1028.8	2	1028.56	0.2344	0	37.12	0.074	K	TAIAEGLAQR	I
535	gi|460413829|ref|XP_004252280.1|	PREDICTED: ATP-dependent Clp protease ATP-binding subunit clpA homolog CD4B, chloroplastic-like [Solanum lycopersicum]	1970	102418	66	38	37	23	41	923	5.99	1741	1	1	0	515.468	1028.92	2	1028.56	0.3594	0	47.45	0.0069	K	TAIAEGLAQR	I
535	gi|460413829|ref|XP_004252280.1|	PREDICTED: ATP-dependent Clp protease ATP-binding subunit clpA homolog CD4B, chloroplastic-like [Solanum lycopersicum]	1970	102418	66	38	37	23	41	923	5.99	1743	1	1	0	515.479	1028.94	2	1028.56	0.3824	0	40.18	0.037	K	TAIAEGLAQR	I
535	gi|460413829|ref|XP_004252280.1|	PREDICTED: ATP-dependent Clp protease ATP-binding subunit clpA homolog CD4B, chloroplastic-like [Solanum lycopersicum]	1970	102418	66	38	37	23	41	923	5.99	1744	1	1	0	515.56	1029.1	2	1028.56	0.5434	0	30.12	0.37	K	TAIAEGLAQR	I
535	gi|460413829|ref|XP_004252280.1|	PREDICTED: ATP-dependent Clp protease ATP-binding subunit clpA homolog CD4B, chloroplastic-like [Solanum lycopersicum]	1970	102418	66	38	37	23	41	923	5.99	1746	1	1	0	515.673	1029.33	2	1028.56	0.7694	0	53.88	0.0016	K	TAIAEGLAQR	I
535	gi|460413829|ref|XP_004252280.1|	PREDICTED: ATP-dependent Clp protease ATP-binding subunit clpA homolog CD4B, chloroplastic-like [Solanum lycopersicum]	1970	102418	66	38	37	23	41	923	5.99	1763	1	1	0	520.078	1038.14	2	1037.52	0.6191	0	32.67	0.17	R	LDEMIVFR	Q	Oxidation (M)	0.00010000.0
535	gi|460413829|ref|XP_004252280.1|	PREDICTED: ATP-dependent Clp protease ATP-binding subunit clpA homolog CD4B, chloroplastic-like [Solanum lycopersicum]	1970	102418	66	38	37	23	41	923	5.99	1894	1	1	0	559.231	1116.45	2	1115.58	0.8646	0	37.59	0.065	K	EIELQVTER	F
535	gi|460413829|ref|XP_004252280.1|	PREDICTED: ATP-dependent Clp protease ATP-binding subunit clpA homolog CD4B, chloroplastic-like [Solanum lycopersicum]	1970	102418	66	38	37	23	41	923	5.99	1991	1	1	0	579.038	1156.06	2	1157.63	-1.5683	0	25.49	0.99	R	VLELSLEEAR	Q
535	gi|460413829|ref|XP_004252280.1|	PREDICTED: ATP-dependent Clp protease ATP-binding subunit clpA homolog CD4B, chloroplastic-like [Solanum lycopersicum]	1970	102418	66	38	37	23	41	923	5.99	1996	1	1	0	580.217	1158.42	2	1157.63	0.7897	0	61.82	0.00025	R	VLELSLEEAR	Q
535	gi|460413829|ref|XP_004252280.1|	PREDICTED: ATP-dependent Clp protease ATP-binding subunit clpA homolog CD4B, chloroplastic-like [Solanum lycopersicum]	1970	102418	66	38	37	23	41	923	5.99	1997	1	1	0	1160.95	1159.95	1	1158.59	1.3587	0	55.56	0.0011	K	AIDLIDEAGSR	V
535	gi|460413829|ref|XP_004252280.1|	PREDICTED: ATP-dependent Clp protease ATP-binding subunit clpA homolog CD4B, chloroplastic-like [Solanum lycopersicum]	1970	102418	66	38	37	23	41	923	5.99	1998	1	1	0	581.091	1160.17	2	1158.61	1.56	0	53.43	0.0017	K	VIMLAQEEAR	R
535	gi|460413829|ref|XP_004252280.1|	PREDICTED: ATP-dependent Clp protease ATP-binding subunit clpA homolog CD4B, chloroplastic-like [Solanum lycopersicum]	1970	102418	66	38	37	23	41	923	5.99	2000	1	1	0	581.125	1160.23	2	1158.59	1.6466	0	25.4	1.1	K	AIDLIDEAGSR	V
535	gi|460413829|ref|XP_004252280.1|	PREDICTED: ATP-dependent Clp protease ATP-binding subunit clpA homolog CD4B, chloroplastic-like [Solanum lycopersicum]	1970	102418	66	38	37	23	41	923	5.99	2001	1	1	0	581.238	1160.46	2	1158.59	1.8738	0	38.88	0.049	K	AIDLIDEAGSR	V
535	gi|460413829|ref|XP_004252280.1|	PREDICTED: ATP-dependent Clp protease ATP-binding subunit clpA homolog CD4B, chloroplastic-like [Solanum lycopersicum]	1970	102418	66	38	37	23	41	923	5.99	2009	1	1	1	583.101	1164.19	2	1163.57	0.6166	0	63.83	0.00015	R	IGFDLDLDEK	D
535	gi|460413829|ref|XP_004252280.1|	PREDICTED: ATP-dependent Clp protease ATP-binding subunit clpA homolog CD4B, chloroplastic-like [Solanum lycopersicum]	1970	102418	66	38	37	23	41	923	5.99	2031	1	1	0	587.338	1172.66	2	1172.48	0.1765	0	43.43	0.017	R	LDMSEFMER	H	Oxidation (M)	0.001000000.0
535	gi|460413829|ref|XP_004252280.1|	PREDICTED: ATP-dependent Clp protease ATP-binding subunit clpA homolog CD4B, chloroplastic-like [Solanum lycopersicum]	1970	102418	66	38	37	23	41	923	5.99	2034	1	1	0	588.146	1174.28	2	1174.6	-0.3237	0	28.59	0.53	K	VIMLAQEEAR	R	Oxidation (M)	0.0010000000.0
535	gi|460413829|ref|XP_004252280.1|	PREDICTED: ATP-dependent Clp protease ATP-binding subunit clpA homolog CD4B, chloroplastic-like [Solanum lycopersicum]	1970	102418	66	38	37	23	41	923	5.99	2037	1	1	0	588.482	1174.95	2	1174.6	0.3473	0	57.51	0.00069	K	VIMLAQEEAR	R	Oxidation (M)	0.0010000000.0
535	gi|460413829|ref|XP_004252280.1|	PREDICTED: ATP-dependent Clp protease ATP-binding subunit clpA homolog CD4B, chloroplastic-like [Solanum lycopersicum]	1970	102418	66	38	37	23	41	923	5.99	2039	1	1	0	588.607	1175.2	2	1174.6	0.5973	0	32.01	0.25	K	VIMLAQEEAR	R	Oxidation (M)	0.0010000000.0
535	gi|460413829|ref|XP_004252280.1|	PREDICTED: ATP-dependent Clp protease ATP-binding subunit clpA homolog CD4B, chloroplastic-like [Solanum lycopersicum]	1970	102418	66	38	37	23	41	923	5.99	2041	1	1	0	588.945	1175.87	2	1174.6	1.2731	0	44.76	0.013	K	VIMLAQEEAR	R	Oxidation (M)	0.0010000000.0
535	gi|460413829|ref|XP_004252280.1|	PREDICTED: ATP-dependent Clp protease ATP-binding subunit clpA homolog CD4B, chloroplastic-like [Solanum lycopersicum]	1970	102418	66	38	37	23	41	923	5.99	2042	1	1	0	589.033	1176.05	2	1174.6	1.4501	0	27.71	0.66	K	VIMLAQEEAR	R	Oxidation (M)	0.0010000000.0
535	gi|460413829|ref|XP_004252280.1|	PREDICTED: ATP-dependent Clp protease ATP-binding subunit clpA homolog CD4B, chloroplastic-like [Solanum lycopersicum]	1970	102418	66	38	37	23	41	923	5.99	2077	1	1	0	594.937	1187.86	2	1188.48	-0.6194	0	29.31	0.44	R	LDMSEFMER	H	2 Oxidation (M)	0.001000100.0
535	gi|460413829|ref|XP_004252280.1|	PREDICTED: ATP-dependent Clp protease ATP-binding subunit clpA homolog CD4B, chloroplastic-like [Solanum lycopersicum]	1970	102418	66	38	37	23	41	923	5.99	2082	1	1	0	595.184	1188.35	2	1188.48	-0.1254	0	28.52	0.52	R	LDMSEFMER	H	2 Oxidation (M)	0.001000100.0
535	gi|460413829|ref|XP_004252280.1|	PREDICTED: ATP-dependent Clp protease ATP-binding subunit clpA homolog CD4B, chloroplastic-like [Solanum lycopersicum]	1970	102418	66	38	37	23	41	923	5.99	2121	1	1	0	605.096	1208.18	2	1206.64	1.541	1	30.93	0.27	K	HIEKDPALER	R
535	gi|460413829|ref|XP_004252280.1|	PREDICTED: ATP-dependent Clp protease ATP-binding subunit clpA homolog CD4B, chloroplastic-like [Solanum lycopersicum]	1970	102418	66	38	37	23	41	923	5.99	2140	1	1	1	607.888	1213.76	2	1213.7	0.0588	1	57.7	0.00058	K	AQITALIDKNK	E
535	gi|460413829|ref|XP_004252280.1|	PREDICTED: ATP-dependent Clp protease ATP-binding subunit clpA homolog CD4B, chloroplastic-like [Solanum lycopersicum]	1970	102418	66	38	37	23	41	923	5.99	2343	1	1	0	658.002	1313.99	2	1313.73	0.2584	1	44.39	0.013	K	RVLELSLEEAR	Q
535	gi|460413829|ref|XP_004252280.1|	PREDICTED: ATP-dependent Clp protease ATP-binding subunit clpA homolog CD4B, chloroplastic-like [Solanum lycopersicum]	1970	102418	66	38	37	23	41	923	5.99	2422	1	1	1	448.271	1341.79	3	1342.75	-0.9559	1	32.64	0.19	K	VKEIELQVTER	F
535	gi|460413829|ref|XP_004252280.1|	PREDICTED: ATP-dependent Clp protease ATP-binding subunit clpA homolog CD4B, chloroplastic-like [Solanum lycopersicum]	1970	102418	66	38	37	23	41	923	5.99	2543	1	1	0	461.026	1380.06	3	1381.76	-1.6988	1	33.33	0.15	K	LAEEGKLDPVVGR	Q
535	gi|460413829|ref|XP_004252280.1|	PREDICTED: ATP-dependent Clp protease ATP-binding subunit clpA homolog CD4B, chloroplastic-like [Solanum lycopersicum]	1970	102418	66	38	37	23	41	923	5.99	2552	1	1	0	691.98	1381.95	2	1381.76	0.1893	1	32.91	0.17	K	LAEEGKLDPVVGR	Q
535	gi|460413829|ref|XP_004252280.1|	PREDICTED: ATP-dependent Clp protease ATP-binding subunit clpA homolog CD4B, chloroplastic-like [Solanum lycopersicum]	1970	102418	66	38	37	23	41	923	5.99	2560	1	1	0	462.187	1383.54	3	1381.76	1.7824	1	27.79	0.55	K	LAEEGKLDPVVGR	Q
535	gi|460413829|ref|XP_004252280.1|	PREDICTED: ATP-dependent Clp protease ATP-binding subunit clpA homolog CD4B, chloroplastic-like [Solanum lycopersicum]	1970	102418	66	38	37	23	41	923	5.99	2598	1	1	1	699.689	1397.36	2	1396.73	0.6318	0	58.69	0.00045	R	VLENLGADPSNIR	T
535	gi|460413829|ref|XP_004252280.1|	PREDICTED: ATP-dependent Clp protease ATP-binding subunit clpA homolog CD4B, chloroplastic-like [Solanum lycopersicum]	1970	102418	66	38	37	23	41	923	5.99	2655	1	1	0	716.38	1430.75	2	1429.82	0.9244	0	70.8	2.9e-05	K	VITLDMGLLVAGTK	Y
535	gi|460413829|ref|XP_004252280.1|	PREDICTED: ATP-dependent Clp protease ATP-binding subunit clpA homolog CD4B, chloroplastic-like [Solanum lycopersicum]	1970	102418	66	38	37	23	41	923	5.99	2682	1	1	0	724.306	1446.6	2	1445.82	0.7805	0	73.37	1.6e-05	K	VITLDMGLLVAGTK	Y	Oxidation (M)	0.00000100000000.0
535	gi|460413829|ref|XP_004252280.1|	PREDICTED: ATP-dependent Clp protease ATP-binding subunit clpA homolog CD4B, chloroplastic-like [Solanum lycopersicum]	1970	102418	66	38	37	23	41	923	5.99	2689	1	1	0	724.746	1447.48	2	1445.82	1.6615	0	45.26	0.01	K	VITLDMGLLVAGTK	Y	Oxidation (M)	0.00000100000000.0
535	gi|460413829|ref|XP_004252280.1|	PREDICTED: ATP-dependent Clp protease ATP-binding subunit clpA homolog CD4B, chloroplastic-like [Solanum lycopersicum]	1970	102418	66	38	37	23	41	923	5.99	2903	1	1	1	508.324	1521.95	3	1520.78	1.1665	1	34.75	0.11	R	HAQLPEEAKELEK	E
535	gi|460413829|ref|XP_004252280.1|	PREDICTED: ATP-dependent Clp protease ATP-binding subunit clpA homolog CD4B, chloroplastic-like [Solanum lycopersicum]	1970	102418	66	38	37	23	41	923	5.99	3044	1	1	0	788.251	1574.49	2	1573.91	0.5755	1	94.25	1.3e-07	K	KVITLDMGLLVAGTK	Y	Oxidation (M)	0.000000100000000.0
535	gi|460413829|ref|XP_004252280.1|	PREDICTED: ATP-dependent Clp protease ATP-binding subunit clpA homolog CD4B, chloroplastic-like [Solanum lycopersicum]	1970	102418	66	38	37	23	41	923	5.99	3120	1	1	0	805.833	1609.65	2	1607.86	1.7948	0	66.02	7.5e-05	R	RPYTVVLFDEIEK	A
535	gi|460413829|ref|XP_004252280.1|	PREDICTED: ATP-dependent Clp protease ATP-binding subunit clpA homolog CD4B, chloroplastic-like [Solanum lycopersicum]	1970	102418	66	38	37	23	41	923	5.99	3341	1	1	1	855.043	1708.07	2	1706.8	1.2735	0	52.52	0.0017	K	ALAAYYFGSEEAMIR	L	Oxidation (M)	0.000000000000100.0
535	gi|460413829|ref|XP_004252280.1|	PREDICTED: ATP-dependent Clp protease ATP-binding subunit clpA homolog CD4B, chloroplastic-like [Solanum lycopersicum]	1970	102418	66	38	37	23	41	923	5.99	3402	1	1	0	864.273	1726.53	2	1724.8	1.7277	0	72.91	1.6e-05	R	GELQCIGATTLDEYR	K
535	gi|460413829|ref|XP_004252280.1|	PREDICTED: ATP-dependent Clp protease ATP-binding subunit clpA homolog CD4B, chloroplastic-like [Solanum lycopersicum]	1970	102418	66	38	37	23	41	923	5.99	3487	1	1	0	587.673	1760	3	1758.92	1.0817	1	33.56	0.13	R	FLPDKAIDLIDEAGSR	V
535	gi|460413829|ref|XP_004252280.1|	PREDICTED: ATP-dependent Clp protease ATP-binding subunit clpA homolog CD4B, chloroplastic-like [Solanum lycopersicum]	1970	102418	66	38	37	23	41	923	5.99	3497	1	1	0	588.821	1763.44	3	1763.96	-0.5152	1	43.1	0.016	R	RRPYTVVLFDEIEK	A
535	gi|460413829|ref|XP_004252280.1|	PREDICTED: ATP-dependent Clp protease ATP-binding subunit clpA homolog CD4B, chloroplastic-like [Solanum lycopersicum]	1970	102418	66	38	37	23	41	923	5.99	3617	1	1	0	904.44	1806.86	2	1804.96	1.9042	0	95.13	9.3e-08	K	NTLLIMTSNVGSSVIEK	G
535	gi|460413829|ref|XP_004252280.1|	PREDICTED: ATP-dependent Clp protease ATP-binding subunit clpA homolog CD4B, chloroplastic-like [Solanum lycopersicum]	1970	102418	66	38	37	23	41	923	5.99	3643	1	1	0	911.31	1820.61	2	1820.96	-0.3495	0	45.47	0.0085	K	NTLLIMTSNVGSSVIEK	G	Oxidation (M)	0.00000100000000000.0
535	gi|460413829|ref|XP_004252280.1|	PREDICTED: ATP-dependent Clp protease ATP-binding subunit clpA homolog CD4B, chloroplastic-like [Solanum lycopersicum]	1970	102418	66	38	37	23	41	923	5.99	3649	1	1	0	912.381	1822.75	2	1820.96	1.7925	0	111.35	2.2e-09	K	NTLLIMTSNVGSSVIEK	G	Oxidation (M)	0.00000100000000000.0
535	gi|460413829|ref|XP_004252280.1|	PREDICTED: ATP-dependent Clp protease ATP-binding subunit clpA homolog CD4B, chloroplastic-like [Solanum lycopersicum]	1970	102418	66	38	37	23	41	923	5.99	3704	1	1	0	927.54	1853.06	2	1852.9	0.166	1	52.84	0.0016	R	GELQCIGATTLDEYRK	H
535	gi|460413829|ref|XP_004252280.1|	PREDICTED: ATP-dependent Clp protease ATP-binding subunit clpA homolog CD4B, chloroplastic-like [Solanum lycopersicum]	1970	102418	66	38	37	23	41	923	5.99	3764	1	1	1	629.463	1885.37	3	1885.87	-0.5016	1	57.49	0.00053	R	IGFDLDLDEKDSSYNR	I
535	gi|460413829|ref|XP_004252280.1|	PREDICTED: ATP-dependent Clp protease ATP-binding subunit clpA homolog CD4B, chloroplastic-like [Solanum lycopersicum]	1970	102418	66	38	37	23	41	923	5.99	3767	1	1	1	943.985	1885.96	2	1885.87	0.0865	1	94.64	1e-07	R	IGFDLDLDEKDSSYNR	I
535	gi|460413829|ref|XP_004252280.1|	PREDICTED: ATP-dependent Clp protease ATP-binding subunit clpA homolog CD4B, chloroplastic-like [Solanum lycopersicum]	1970	102418	66	38	37	23	41	923	5.99	3823	1	1	1	961.858	1921.7	2	1920.88	0.8161	0	83.62	1.3e-06	R	MVGESNEAVGASVGGGTSGQK	M
535	gi|460413829|ref|XP_004252280.1|	PREDICTED: ATP-dependent Clp protease ATP-binding subunit clpA homolog CD4B, chloroplastic-like [Solanum lycopersicum]	1970	102418	66	38	37	23	41	923	5.99	3842	1	1	1	647.166	1938.48	3	1936.88	1.5971	0	74.49	1e-05	R	MVGESNEAVGASVGGGTSGQK	M	Oxidation (M)	0.100000000000000000000.0
535	gi|460413829|ref|XP_004252280.1|	PREDICTED: ATP-dependent Clp protease ATP-binding subunit clpA homolog CD4B, chloroplastic-like [Solanum lycopersicum]	1970	102418	66	38	37	23	41	923	5.99	3843	1	1	1	970.275	1938.54	2	1936.88	1.656	0	118.21	4.3e-10	R	MVGESNEAVGASVGGGTSGQK	M	Oxidation (M)	0.100000000000000000000.0
535	gi|460413829|ref|XP_004252280.1|	PREDICTED: ATP-dependent Clp protease ATP-binding subunit clpA homolog CD4B, chloroplastic-like [Solanum lycopersicum]	1970	102418	66	38	37	23	41	923	5.99	3869	1	1	0	653.722	1958.14	3	1958.04	0.1074	0	81.09	2.2e-06	K	NPNRPIASFIFSGPTGVGK	S
535	gi|460413829|ref|XP_004252280.1|	PREDICTED: ATP-dependent Clp protease ATP-binding subunit clpA homolog CD4B, chloroplastic-like [Solanum lycopersicum]	1970	102418	66	38	37	23	41	923	5.99	3870	1	1	0	980.322	1958.63	2	1958.04	0.5914	0	69.17	3.4e-05	K	NPNRPIASFIFSGPTGVGK	S
535	gi|460413829|ref|XP_004252280.1|	PREDICTED: ATP-dependent Clp protease ATP-binding subunit clpA homolog CD4B, chloroplastic-like [Solanum lycopersicum]	1970	102418	66	38	37	23	41	923	5.99	3990	1	1	0	1009.88	2017.76	2	2016.94	0.8157	0	33.51	0.13	K	AHPDVFNMMLQILEDGR	L	2 Oxidation (M)	0.00000001100000000.0
535	gi|460413829|ref|XP_004252280.1|	PREDICTED: ATP-dependent Clp protease ATP-binding subunit clpA homolog CD4B, chloroplastic-like [Solanum lycopersicum]	1970	102418	66	38	37	23	41	923	5.99	4211	1	1	1	1091.36	2180.7	2	2180.21	0.4942	1	36.14	0.064	R	FQPVKVPEPTVDETIQILK	G
535	gi|460413829|ref|XP_004252280.1|	PREDICTED: ATP-dependent Clp protease ATP-binding subunit clpA homolog CD4B, chloroplastic-like [Solanum lycopersicum]	1970	102418	66	38	37	23	41	923	5.99	4329	1	1	0	1132.76	2263.51	2	2263.15	0.357	0	32.17	0.17	K	LIGSPPGYVGYTEGGQLTEAVR	R
535	gi|460413829|ref|XP_004252280.1|	PREDICTED: ATP-dependent Clp protease ATP-binding subunit clpA homolog CD4B, chloroplastic-like [Solanum lycopersicum]	1970	102418	66	38	37	23	41	923	5.99	4333	1	1	0	1133.45	2264.89	2	2263.15	1.737	0	94.76	9.4e-08	K	LIGSPPGYVGYTEGGQLTEAVR	R
535	gi|460413829|ref|XP_004252280.1|	PREDICTED: ATP-dependent Clp protease ATP-binding subunit clpA homolog CD4B, chloroplastic-like [Solanum lycopersicum]	1970	102418	66	38	37	23	41	923	5.99	4348	1	1	1	1139.39	2276.76	2	2276.1	0.6674	0	74.24	9.8e-06	R	YTDEALVAAAQLSYQYISDR	F
535	gi|460413829|ref|XP_004252280.1|	PREDICTED: ATP-dependent Clp protease ATP-binding subunit clpA homolog CD4B, chloroplastic-like [Solanum lycopersicum]	1970	102418	66	38	37	23	41	923	5.99	4350	1	1	1	760.172	2277.49	3	2276.1	1.3966	0	59.55	0.00029	R	YTDEALVAAAQLSYQYISDR	F
535	gi|460413829|ref|XP_004252280.1|	PREDICTED: ATP-dependent Clp protease ATP-binding subunit clpA homolog CD4B, chloroplastic-like [Solanum lycopersicum]	1970	102418	66	38	37	23	41	923	5.99	4432	1	1	1	780.076	2337.21	3	2336.31	0.8952	2	34.49	0.087	R	RFQPVKVPEPTVDETIQILK	G			emPAI	3.43
536	gi|170435|gb|AAA34161.1|	ATP-dependent protease (CD4B) [Solanum lycopersicum]	1759	102463	70	37	32	26	36.3	923	5.86	1550	1	1	1	918.594	917.587	1	917.507	0.0798	0	27.82	0.7	K	SLVTEELK	Q
536	gi|170435|gb|AAA34161.1|	ATP-dependent protease (CD4B) [Solanum lycopersicum]	1759	102463	70	37	32	26	36.3	923	5.86	1602	1	1	1	474.327	946.64	2	947.5	-0.8601	0	26.68	0.9	K	EIADIMLK	E	Oxidation (M)	0.00000100.0
536	gi|170435|gb|AAA34161.1|	ATP-dependent protease (CD4B) [Solanum lycopersicum]	1759	102463	70	37	32	26	36.3	923	5.86	1607	1	1	1	948.505	947.498	1	947.5	-0.002	0	38.16	0.065	K	EIADIMLK	E	Oxidation (M)	0.00000100.0
536	gi|170435|gb|AAA34161.1|	ATP-dependent protease (CD4B) [Solanum lycopersicum]	1759	102463	70	37	32	26	36.3	923	5.86	1660	1	1	1	972.657	971.65	1	971.565	0.0846	0	45.01	0.012	K	AQITALIDK	N
536	gi|170435|gb|AAA34161.1|	ATP-dependent protease (CD4B) [Solanum lycopersicum]	1759	102463	70	37	32	26	36.3	923	5.86	1661	1	1	1	487.077	972.139	2	971.529	0.6099	0	54.17	0.0015	R	IIGQDEAVK	A
536	gi|170435|gb|AAA34161.1|	ATP-dependent protease (CD4B) [Solanum lycopersicum]	1759	102463	70	37	32	26	36.3	923	5.86	1669	1	1	1	487.328	972.641	2	971.565	1.0755	0	26.5	0.92	K	AQITALIDK	N
536	gi|170435|gb|AAA34161.1|	ATP-dependent protease (CD4B) [Solanum lycopersicum]	1759	102463	70	37	32	26	36.3	923	5.86	1802	1	1	1	511.866	1021.72	2	1021.53	0.191	0	61.98	0.00022	R	LDEMIVFR	Q
536	gi|170435|gb|AAA34161.1|	ATP-dependent protease (CD4B) [Solanum lycopersicum]	1759	102463	70	37	32	26	36.3	923	5.86	1803	1	1	1	511.957	1021.9	2	1021.52	0.3794	0	35.14	0.11	R	HAQLPEEAK	E
536	gi|170435|gb|AAA34161.1|	ATP-dependent protease (CD4B) [Solanum lycopersicum]	1759	102463	70	37	32	26	36.3	923	5.86	1816	1	1	1	514.852	1027.69	2	1028.56	-0.8716	0	25.35	1.1	K	TAIAEGLAQR	I
536	gi|170435|gb|AAA34161.1|	ATP-dependent protease (CD4B) [Solanum lycopersicum]	1759	102463	70	37	32	26	36.3	923	5.86	1820	1	1	1	515.657	1029.3	2	1028.56	0.7384	0	29.09	0.47	K	TAIAEGLAQR	I
536	gi|170435|gb|AAA34161.1|	ATP-dependent protease (CD4B) [Solanum lycopersicum]	1759	102463	70	37	32	26	36.3	923	5.86	1821	1	1	1	515.77	1029.52	2	1028.56	0.9634	0	47.44	0.007	K	TAIAEGLAQR	I
536	gi|170435|gb|AAA34161.1|	ATP-dependent protease (CD4B) [Solanum lycopersicum]	1759	102463	70	37	32	26	36.3	923	5.86	1823	1	1	1	515.923	1029.83	2	1028.56	1.2704	0	27.44	0.7	K	TAIAEGLAQR	I
536	gi|170435|gb|AAA34161.1|	ATP-dependent protease (CD4B) [Solanum lycopersicum]	1759	102463	70	37	32	26	36.3	923	5.86	1841	1	1	1	519.011	1036.01	2	1037.52	-1.5147	0	42.38	0.02	R	LDEMIVFR	Q	Oxidation (M)	0.00010000.0
536	gi|170435|gb|AAA34161.1|	ATP-dependent protease (CD4B) [Solanum lycopersicum]	1759	102463	70	37	32	26	36.3	923	5.86	1845	1	1	1	519.092	1036.17	2	1037.52	-1.3517	0	26.45	0.78	R	LDEMIVFR	Q	Oxidation (M)	0.00010000.0
536	gi|170435|gb|AAA34161.1|	ATP-dependent protease (CD4B) [Solanum lycopersicum]	1759	102463	70	37	32	26	36.3	923	5.86	1847	1	1	1	519.109	1036.2	2	1037.52	-1.3177	0	28.24	0.52	R	LDEMIVFR	Q	Oxidation (M)	0.00010000.0
536	gi|170435|gb|AAA34161.1|	ATP-dependent protease (CD4B) [Solanum lycopersicum]	1759	102463	70	37	32	26	36.3	923	5.86	1848	1	1	1	519.17	1036.33	2	1037.52	-1.1957	0	27.04	0.68	R	LDEMIVFR	Q	Oxidation (M)	0.00010000.0
536	gi|170435|gb|AAA34161.1|	ATP-dependent protease (CD4B) [Solanum lycopersicum]	1759	102463	70	37	32	26	36.3	923	5.86	1849	1	1	1	519.217	1036.42	2	1037.52	-1.1027	0	26.27	0.82	R	LDEMIVFR	Q	Oxidation (M)	0.00010000.0
536	gi|170435|gb|AAA34161.1|	ATP-dependent protease (CD4B) [Solanum lycopersicum]	1759	102463	70	37	32	26	36.3	923	5.86	1852	1	1	1	520.077	1038.14	2	1037.52	0.6181	0	28.06	0.5	R	LDEMIVFR	Q	Oxidation (M)	0.00010000.0
536	gi|170435|gb|AAA34161.1|	ATP-dependent protease (CD4B) [Solanum lycopersicum]	1759	102463	70	37	32	26	36.3	923	5.86	1854	1	1	1	520.129	1038.24	2	1037.52	0.7223	0	30.16	0.31	R	LDEMIVFR	Q	Oxidation (M)	0.00010000.0
536	gi|170435|gb|AAA34161.1|	ATP-dependent protease (CD4B) [Solanum lycopersicum]	1759	102463	70	37	32	26	36.3	923	5.86	1855	1	1	1	520.158	1038.3	2	1037.52	0.7793	0	29.44	0.36	R	LDEMIVFR	Q	Oxidation (M)	0.00010000.0
536	gi|170435|gb|AAA34161.1|	ATP-dependent protease (CD4B) [Solanum lycopersicum]	1759	102463	70	37	32	26	36.3	923	5.86	1856	1	1	1	520.196	1038.38	2	1037.52	0.8563	0	26.32	0.75	R	LDEMIVFR	Q	Oxidation (M)	0.00010000.0
536	gi|170435|gb|AAA34161.1|	ATP-dependent protease (CD4B) [Solanum lycopersicum]	1759	102463	70	37	32	26	36.3	923	5.86	1892	1	1	1	526.521	1051.03	2	1050.49	0.5366	0	47.11	0.0063	R	LLEDSMAEK	M	Oxidation (M)	0.000001000.0
536	gi|170435|gb|AAA34161.1|	ATP-dependent protease (CD4B) [Solanum lycopersicum]	1759	102463	70	37	32	26	36.3	923	5.86	1991	1	1	1	559.297	1116.58	2	1115.58	0.9966	0	46.53	0.0087	K	EIELQVTER	F
536	gi|170435|gb|AAA34161.1|	ATP-dependent protease (CD4B) [Solanum lycopersicum]	1759	102463	70	37	32	26	36.3	923	5.86	2101	1	1	1	579.121	1156.23	2	1157.63	-1.4013	0	27.63	0.6	R	VLELSLEEAR	Q
536	gi|170435|gb|AAA34161.1|	ATP-dependent protease (CD4B) [Solanum lycopersicum]	1759	102463	70	37	32	26	36.3	923	5.86	2104	1	1	1	579.165	1156.32	2	1157.63	-1.3133	0	29.88	0.36	R	VLELSLEEAR	Q
536	gi|170435|gb|AAA34161.1|	ATP-dependent protease (CD4B) [Solanum lycopersicum]	1759	102463	70	37	32	26	36.3	923	5.86	2105	1	1	1	579.29	1156.56	2	1157.63	-1.0643	0	28.84	0.45	R	VLELSLEEAR	Q
536	gi|170435|gb|AAA34161.1|	ATP-dependent protease (CD4B) [Solanum lycopersicum]	1759	102463	70	37	32	26	36.3	923	5.86	2107	1	1	1	580.253	1158.49	2	1158.59	-0.0972	0	45.62	0.01	K	AIDLIDEAGSR	V
536	gi|170435|gb|AAA34161.1|	ATP-dependent protease (CD4B) [Solanum lycopersicum]	1759	102463	70	37	32	26	36.3	923	5.86	2109	1	1	1	580.296	1158.58	2	1158.59	-0.0104	0	71.69	2.6e-05	K	AIDLIDEAGSR	V
536	gi|170435|gb|AAA34161.1|	ATP-dependent protease (CD4B) [Solanum lycopersicum]	1759	102463	70	37	32	26	36.3	923	5.86	2110	1	1	1	580.35	1158.69	2	1158.59	0.0978	0	42.14	0.023	K	AIDLIDEAGSR	V
536	gi|170435|gb|AAA34161.1|	ATP-dependent protease (CD4B) [Solanum lycopersicum]	1759	102463	70	37	32	26	36.3	923	5.86	2111	1	1	1	580.958	1159.9	2	1158.59	1.3138	0	28.72	0.51	K	AIDLIDEAGSR	V
536	gi|170435|gb|AAA34161.1|	ATP-dependent protease (CD4B) [Solanum lycopersicum]	1759	102463	70	37	32	26	36.3	923	5.86	2112	1	1	1	581.198	1160.38	2	1158.59	1.7938	0	38.38	0.055	K	AIDLIDEAGSR	V
536	gi|170435|gb|AAA34161.1|	ATP-dependent protease (CD4B) [Solanum lycopersicum]	1759	102463	70	37	32	26	36.3	923	5.86	2119	1	1	1	583.016	1164.02	2	1163.57	0.4458	0	49.22	0.0042	R	IGFDLDLDEK	D
536	gi|170435|gb|AAA34161.1|	ATP-dependent protease (CD4B) [Solanum lycopersicum]	1759	102463	70	37	32	26	36.3	923	5.86	2144	1	1	1	587.442	1172.87	2	1174.6	-1.7319	0	31.11	0.29	K	VIMLAQEEAR	R	Oxidation (M)	0.0010000000.0
536	gi|170435|gb|AAA34161.1|	ATP-dependent protease (CD4B) [Solanum lycopersicum]	1759	102463	70	37	32	26	36.3	923	5.86	2151	1	1	1	588.681	1175.35	2	1174.6	0.7463	0	28.52	0.55	K	VIMLAQEEAR	R	Oxidation (M)	0.0010000000.0
536	gi|170435|gb|AAA34161.1|	ATP-dependent protease (CD4B) [Solanum lycopersicum]	1759	102463	70	37	32	26	36.3	923	5.86	2152	1	1	1	588.692	1175.37	2	1174.6	0.7673	0	28.96	0.5	K	VIMLAQEEAR	R	Oxidation (M)	0.0010000000.0
536	gi|170435|gb|AAA34161.1|	ATP-dependent protease (CD4B) [Solanum lycopersicum]	1759	102463	70	37	32	26	36.3	923	5.86	2153	1	1	1	588.709	1175.4	2	1174.6	0.8023	0	51.05	0.0031	K	VIMLAQEEAR	R	Oxidation (M)	0.0010000000.0
536	gi|170435|gb|AAA34161.1|	ATP-dependent protease (CD4B) [Solanum lycopersicum]	1759	102463	70	37	32	26	36.3	923	5.86	2158	1	1	1	589.23	1176.45	2	1174.6	1.8443	0	38.24	0.058	K	VIMLAQEEAR	R	Oxidation (M)	0.0010000000.0
536	gi|170435|gb|AAA34161.1|	ATP-dependent protease (CD4B) [Solanum lycopersicum]	1759	102463	70	37	32	26	36.3	923	5.86	2199	1	1	1	595.116	1188.22	2	1188.48	-0.2614	0	50.09	0.0036	R	LDMSEFMER	H	2 Oxidation (M)	0.001000100.0
536	gi|170435|gb|AAA34161.1|	ATP-dependent protease (CD4B) [Solanum lycopersicum]	1759	102463	70	37	32	26	36.3	923	5.86	2265	1	1	1	606.931	1211.85	2	1213.7	-1.8552	1	31.47	0.24	K	AQITALIDKNK	E
536	gi|170435|gb|AAA34161.1|	ATP-dependent protease (CD4B) [Solanum lycopersicum]	1759	102463	70	37	32	26	36.3	923	5.86	2433	1	1	1	632.644	1263.27	2	1261.65	1.6225	1	51.35	0.0026	K	VSTDESDRLLK	M
536	gi|170435|gb|AAA34161.1|	ATP-dependent protease (CD4B) [Solanum lycopersicum]	1759	102463	70	37	32	26	36.3	923	5.86	2563	1	1	1	658.065	1314.12	2	1313.73	0.3856	1	42.21	0.021	K	RVLELSLEEAR	Q
536	gi|170435|gb|AAA34161.1|	ATP-dependent protease (CD4B) [Solanum lycopersicum]	1759	102463	70	37	32	26	36.3	923	5.86	2586	1	1	1	441.412	1321.21	3	1319.67	1.5427	1	41.36	0.026	R	RIGFDLDLDEK	D
536	gi|170435|gb|AAA34161.1|	ATP-dependent protease (CD4B) [Solanum lycopersicum]	1759	102463	70	37	32	26	36.3	923	5.86	2682	1	1	1	678.237	1354.46	2	1353.67	0.7888	0	59.99	0.00031	K	NNPCLIGEPGVGK	T
536	gi|170435|gb|AAA34161.1|	ATP-dependent protease (CD4B) [Solanum lycopersicum]	1759	102463	70	37	32	26	36.3	923	5.86	2775	1	1	1	692.379	1382.74	2	1381.76	0.9863	1	55.3	0.00095	K	LAEEGKLDPVVGR	Q
536	gi|170435|gb|AAA34161.1|	ATP-dependent protease (CD4B) [Solanum lycopersicum]	1759	102463	70	37	32	26	36.3	923	5.86	2816	1	1	1	699.457	1396.9	2	1396.73	0.1678	0	33.84	0.14	R	VLENLGADPSNIR	T
536	gi|170435|gb|AAA34161.1|	ATP-dependent protease (CD4B) [Solanum lycopersicum]	1759	102463	70	37	32	26	36.3	923	5.86	2818	1	1	1	699.599	1397.18	2	1396.73	0.4528	0	25.65	0.91	R	VLENLGADPSNIR	T
536	gi|170435|gb|AAA34161.1|	ATP-dependent protease (CD4B) [Solanum lycopersicum]	1759	102463	70	37	32	26	36.3	923	5.86	2819	1	1	1	699.837	1397.66	2	1396.73	0.9288	0	26.27	0.78	R	VLENLGADPSNIR	T
536	gi|170435|gb|AAA34161.1|	ATP-dependent protease (CD4B) [Solanum lycopersicum]	1759	102463	70	37	32	26	36.3	923	5.86	2821	1	1	1	699.942	1397.87	2	1396.73	1.1378	0	27.3	0.63	R	VLENLGADPSNIR	T
536	gi|170435|gb|AAA34161.1|	ATP-dependent protease (CD4B) [Solanum lycopersicum]	1759	102463	70	37	32	26	36.3	923	5.86	2823	1	1	1	700.204	1398.39	2	1396.73	1.6618	0	34.04	0.13	R	VLENLGADPSNIR	T
536	gi|170435|gb|AAA34161.1|	ATP-dependent protease (CD4B) [Solanum lycopersicum]	1759	102463	70	37	32	26	36.3	923	5.86	2936	1	1	1	723.974	1445.93	2	1445.82	0.1163	0	80.97	2.8e-06	K	VITLDMGLLVAGTK	Y	Oxidation (M)	0.00000100000000.0
536	gi|170435|gb|AAA34161.1|	ATP-dependent protease (CD4B) [Solanum lycopersicum]	1759	102463	70	37	32	26	36.3	923	5.86	3014	1	1	1	490.634	1468.88	3	1469.77	-0.8939	1	42.35	0.019	R	IANGDVPETIEGKK	V
536	gi|170435|gb|AAA34161.1|	ATP-dependent protease (CD4B) [Solanum lycopersicum]	1759	102463	70	37	32	26	36.3	923	5.86	3021	1	1	1	736.266	1470.52	2	1469.77	0.7453	1	37.9	0.054	R	IANGDVPETIEGKK	V
536	gi|170435|gb|AAA34161.1|	ATP-dependent protease (CD4B) [Solanum lycopersicum]	1759	102463	70	37	32	26	36.3	923	5.86	3038	1	1	1	738.911	1475.81	2	1475.78	0.0294	0	41.11	0.026	R	GSGFVAVEIPFTPR	A
536	gi|170435|gb|AAA34161.1|	ATP-dependent protease (CD4B) [Solanum lycopersicum]	1759	102463	70	37	32	26	36.3	923	5.86	3047	1	1	1	739.624	1477.23	2	1475.78	1.4564	0	59.52	0.00037	R	GSGFVAVEIPFTPR	A
536	gi|170435|gb|AAA34161.1|	ATP-dependent protease (CD4B) [Solanum lycopersicum]	1759	102463	70	37	32	26	36.3	923	5.86	3096	1	1	1	749.011	1496.01	2	1495.72	0.284	0	101.77	2.2e-08	K	MPTLEEYGTNLTK	L
536	gi|170435|gb|AAA34161.1|	ATP-dependent protease (CD4B) [Solanum lycopersicum]	1759	102463	70	37	32	26	36.3	923	5.86	3143	1	1	1	756.858	1511.7	2	1511.72	-0.0159	0	30.08	0.31	K	MPTLEEYGTNLTK	L	Oxidation (M)	0.1000000000000.0
536	gi|170435|gb|AAA34161.1|	ATP-dependent protease (CD4B) [Solanum lycopersicum]	1759	102463	70	37	32	26	36.3	923	5.86	3367	1	1	1	792.798	1583.58	2	1582.81	0.7681	1	45.81	0.0085	R	TKNNPCLIGEPGVGK	T
536	gi|170435|gb|AAA34161.1|	ATP-dependent protease (CD4B) [Solanum lycopersicum]	1759	102463	70	37	32	26	36.3	923	5.86	3400	1	1	1	537.167	1608.48	3	1607.86	0.6227	0	32.05	0.19	R	RPYTVVLFDEIEK	A
536	gi|170435|gb|AAA34161.1|	ATP-dependent protease (CD4B) [Solanum lycopersicum]	1759	102463	70	37	32	26	36.3	923	5.86	3401	1	1	1	805.281	1608.55	2	1607.86	0.692	0	87.66	5.3e-07	R	RPYTVVLFDEIEK	A
536	gi|170435|gb|AAA34161.1|	ATP-dependent protease (CD4B) [Solanum lycopersicum]	1759	102463	70	37	32	26	36.3	923	5.86	3865	1	1	1	903.933	1805.85	2	1804.96	0.8914	0	69.56	3.3e-05	K	NTLLIMTSNVGSSVIEK	G
536	gi|170435|gb|AAA34161.1|	ATP-dependent protease (CD4B) [Solanum lycopersicum]	1759	102463	70	37	32	26	36.3	923	5.86	3908	1	1	1	912.004	1821.99	2	1820.96	1.0375	0	98.66	4.2e-08	K	NTLLIMTSNVGSSVIEK	G	Oxidation (M)	0.00000100000000000.0
536	gi|170435|gb|AAA34161.1|	ATP-dependent protease (CD4B) [Solanum lycopersicum]	1759	102463	70	37	32	26	36.3	923	5.86	3909	1	1	1	912.303	1822.59	2	1820.96	1.6365	0	58.15	0.00047	K	NTLLIMTSNVGSSVIEK	G	Oxidation (M)	0.00000100000000000.0
536	gi|170435|gb|AAA34161.1|	ATP-dependent protease (CD4B) [Solanum lycopersicum]	1759	102463	70	37	32	26	36.3	923	5.86	3958	1	1	1	928.107	1854.2	2	1852.9	1.3	1	60.77	0.00026	R	GELQCIGATTLDEYRK	H
536	gi|170435|gb|AAA34161.1|	ATP-dependent protease (CD4B) [Solanum lycopersicum]	1759	102463	70	37	32	26	36.3	923	5.86	4002	1	1	1	629.63	1885.87	3	1885.87	0.0003	1	49.8	0.0031	R	IGFDLDLDEKDSSYNR	I
536	gi|170435|gb|AAA34161.1|	ATP-dependent protease (CD4B) [Solanum lycopersicum]	1759	102463	70	37	32	26	36.3	923	5.86	4050	1	1	1	961.75	1921.48	2	1920.88	0.5999	0	126.13	7.1e-11	R	MVGESNEAVGASVGGGTSGQK	M
536	gi|170435|gb|AAA34161.1|	ATP-dependent protease (CD4B) [Solanum lycopersicum]	1759	102463	70	37	32	26	36.3	923	5.86	4069	1	1	1	968.956	1935.9	2	1936.88	-0.9818	0	26.27	0.7	R	MVGESNEAVGASVGGGTSGQK	M	Oxidation (M)	0.100000000000000000000.0
536	gi|170435|gb|AAA34161.1|	ATP-dependent protease (CD4B) [Solanum lycopersicum]	1759	102463	70	37	32	26	36.3	923	5.86	4070	1	1	1	646.308	1935.9	3	1936.88	-0.979	0	49.69	0.0032	R	MVGESNEAVGASVGGGTSGQK	M	Oxidation (M)	0.100000000000000000000.0
536	gi|170435|gb|AAA34161.1|	ATP-dependent protease (CD4B) [Solanum lycopersicum]	1759	102463	70	37	32	26	36.3	923	5.86	4074	1	1	1	969.772	1937.53	2	1936.88	0.6502	0	135.65	7.7e-12	R	MVGESNEAVGASVGGGTSGQK	M	Oxidation (M)	0.100000000000000000000.0
536	gi|170435|gb|AAA34161.1|	ATP-dependent protease (CD4B) [Solanum lycopersicum]	1759	102463	70	37	32	26	36.3	923	5.86	4489	1	1	1	755.726	2264.16	3	2263.15	1.0083	0	53.87	0.0011	K	LIGSPPGYVGYTEGGQLTEAVR	R
536	gi|170435|gb|AAA34161.1|	ATP-dependent protease (CD4B) [Solanum lycopersicum]	1759	102463	70	37	32	26	36.3	923	5.86	4490	1	1	1	1133.24	2264.46	2	2263.15	1.315	0	81.93	1.8e-06	K	LIGSPPGYVGYTEGGQLTEAVR	R			emPAI	2.46
619	gi|27462474|gb|AAO15447.1|AF435086_1	GcpE [Solanum lycopersicum]	662	82805	14	10	14	10	20.4	740	5.76	1557	1	1	1	405.149	808.284	2	806.454	1.8299	0	30.82	0.27	K	IDLYVGK	T
619	gi|27462474|gb|AAO15447.1|AF435086_1	GcpE [Solanum lycopersicum]	662	82805	14	10	14	10	20.4	740	5.76	1582	1	1	1	415.541	829.067	2	828.434	0.6325	0	34.96	0.13	R	SGELPAQK	E
619	gi|27462474|gb|AAO15447.1|AF435086_1	GcpE [Solanum lycopersicum]	662	82805	14	10	14	10	20.4	740	5.76	1708	1	1	1	501.115	1000.22	2	999.535	0.6808	0	63.09	0.00018	K	IADAGADIVR	I
619	gi|27462474|gb|AAO15447.1|AF435086_1	GcpE [Solanum lycopersicum]	662	82805	14	10	14	10	20.4	740	5.76	1811	1	1	1	569.275	1136.53	2	1136.56	-0.03	1	55.85	0.0009	R	VAECFDKIR	V
619	gi|27462474|gb|AAO15447.1|AF435086_1	GcpE [Solanum lycopersicum]	662	82805	14	10	14	10	20.4	740	5.76	1838	1	1	1	578.321	1154.63	2	1154.55	0.0779	0	40.3	0.029	R	IQTMTTTDTK	D	Oxidation (M)	0.0001000000.0
619	gi|27462474|gb|AAO15447.1|AF435086_1	GcpE [Solanum lycopersicum]	662	82805	14	10	14	10	20.4	740	5.76	1881	1	1	1	596.151	1190.29	2	1189.6	0.6854	0	42.28	0.022	K	DVAATVEQVMK	I
619	gi|27462474|gb|AAO15447.1|AF435086_1	GcpE [Solanum lycopersicum]	662	82805	14	10	14	10	20.4	740	5.76	1999	1	1	1	635.64	1269.26	2	1268.62	0.6398	0	44.5	0.012	R	ELPPLDDIDSR	L
619	gi|27462474|gb|AAO15447.1|AF435086_1	GcpE [Solanum lycopersicum]	662	82805	14	10	14	10	20.4	740	5.76	2050	1	1	1	656.183	1310.35	2	1308.62	1.7274	0	62.28	0.00019	R	NTSFNLLQGCR	M
619	gi|27462474|gb|AAO15447.1|AF435086_1	GcpE [Solanum lycopersicum]	662	82805	14	10	14	10	20.4	740	5.76	2060	1	1	1	658.65	1315.28	2	1314.53	0.7516	0	45.6	0.0098	K	TEYVSCPSCGR	T
619	gi|27462474|gb|AAO15447.1|AF435086_1	GcpE [Solanum lycopersicum]	662	82805	14	10	14	10	20.4	740	5.76	2301	1	1	1	730.301	1458.59	2	1457.75	0.8354	0	70.95	2.8e-05	R	AAALQQGVAPFEEK	H
619	gi|27462474|gb|AAO15447.1|AF435086_1	GcpE [Solanum lycopersicum]	662	82805	14	10	14	10	20.4	740	5.76	2857	1	1	1	873.049	1744.08	2	1743.8	0.2841	0	30.13	0.29	R	VSLTEAPEEEIDPCR	R
619	gi|27462474|gb|AAO15447.1|AF435086_1	GcpE [Solanum lycopersicum]	662	82805	14	10	14	10	20.4	740	5.76	2953	1	1	1	900.573	1799.13	2	1798.98	0.153	0	48.6	0.0043	K	SAIGIGTLLQDGLGDTIR	V
619	gi|27462474|gb|AAO15447.1|AF435086_1	GcpE [Solanum lycopersicum]	662	82805	14	10	14	10	20.4	740	5.76	3118	1	1	1	634.723	1901.15	3	1899.9	1.247	1	32.53	0.17	R	VSLTEAPEEEIDPCRR	L
619	gi|27462474|gb|AAO15447.1|AF435086_1	GcpE [Solanum lycopersicum]	662	82805	14	10	14	10	20.4	740	5.76	3124	1	1	1	954.79	1907.57	2	1905.83	1.739	0	71.18	2.3e-05	R	AQFEQLEYTEDDYQK	E			emPAI	0.77
658	gi|460369188|ref|XP_004230445.1|	PREDICTED: stromal 70 kDa heat shock-related protein, chloroplastic-like [Solanum lycopersicum]	1098	74965	28	16	21	13	30.4	703	5.2	2083	1	1	0	861.452	860.445	1	860.46	-0.0156	0	27.38	0.85	R	NTTLPTSK	S
658	gi|460369188|ref|XP_004230445.1|	PREDICTED: stromal 70 kDa heat shock-related protein, chloroplastic-like [Solanum lycopersicum]	1098	74965	28	16	21	13	30.4	703	5.2	2178	1	1	1	486.541	971.067	2	969.524	1.5423	0	27.42	0.63	K	HIETTITR	G
658	gi|460369188|ref|XP_004230445.1|	PREDICTED: stromal 70 kDa heat shock-related protein, chloroplastic-like [Solanum lycopersicum]	1098	74965	28	16	21	13	30.4	703	5.2	2214	1	1	1	499.05	996.086	2	995.601	0.4841	0	30.24	0.3	R	IPAVQELVK	K
658	gi|460369188|ref|XP_004230445.1|	PREDICTED: stromal 70 kDa heat shock-related protein, chloroplastic-like [Solanum lycopersicum]	1098	74965	28	16	21	13	30.4	703	5.2	2479	1	1	1	605.609	1209.2	2	1208.57	0.6332	0	33.95	0.13	K	EAISGGSTQTMK	D
658	gi|460369188|ref|XP_004230445.1|	PREDICTED: stromal 70 kDa heat shock-related protein, chloroplastic-like [Solanum lycopersicum]	1098	74965	28	16	21	13	30.4	703	5.2	2603	1	1	1	433.816	1298.43	3	1298.74	-0.3151	2	43.17	0.016	K	SGDRLVGQIAKR	Q
658	gi|460369188|ref|XP_004230445.1|	PREDICTED: stromal 70 kDa heat shock-related protein, chloroplastic-like [Solanum lycopersicum]	1098	74965	28	16	21	13	30.4	703	5.2	2758	1	1	1	691.729	1381.44	2	1380.65	0.7905	0	66.2	7.8e-05	K	NQADSVVYQTEK	Q
658	gi|460369188|ref|XP_004230445.1|	PREDICTED: stromal 70 kDa heat shock-related protein, chloroplastic-like [Solanum lycopersicum]	1098	74965	28	16	21	13	30.4	703	5.2	2772	1	1	0	698.67	1395.33	2	1395.63	-0.3082	0	28.09	0.52	K	FEELCSDLLDR	L
658	gi|460369188|ref|XP_004230445.1|	PREDICTED: stromal 70 kDa heat shock-related protein, chloroplastic-like [Solanum lycopersicum]	1098	74965	28	16	21	13	30.4	703	5.2	2808	1	1	1	710.928	1419.84	2	1419.74	0.1061	0	66.72	7.1e-05	K	SFAAEEISAQVLR	K
658	gi|460369188|ref|XP_004230445.1|	PREDICTED: stromal 70 kDa heat shock-related protein, chloroplastic-like [Solanum lycopersicum]	1098	74965	28	16	21	13	30.4	703	5.2	2809	1	1	1	711.218	1420.42	2	1419.74	0.6851	0	57.68	0.00057	K	SFAAEEISAQVLR	K
658	gi|460369188|ref|XP_004230445.1|	PREDICTED: stromal 70 kDa heat shock-related protein, chloroplastic-like [Solanum lycopersicum]	1098	74965	28	16	21	13	30.4	703	5.2	3013	1	1	1	775.24	1548.46	2	1547.83	0.6341	1	67.12	6.3e-05	K	SFAAEEISAQVLRK	L
658	gi|460369188|ref|XP_004230445.1|	PREDICTED: stromal 70 kDa heat shock-related protein, chloroplastic-like [Solanum lycopersicum]	1098	74965	28	16	21	13	30.4	703	5.2	3035	1	1	0	784.232	1566.45	2	1565.78	0.665	0	35.33	0.089	K	AVVTVPAYFNDSQR	T
658	gi|460369188|ref|XP_004230445.1|	PREDICTED: stromal 70 kDa heat shock-related protein, chloroplastic-like [Solanum lycopersicum]	1098	74965	28	16	21	13	30.4	703	5.2	3036	1	1	0	784.379	1566.74	2	1565.78	0.96	0	27.98	0.48	K	AVVTVPAYFNDSQR	T
658	gi|460369188|ref|XP_004230445.1|	PREDICTED: stromal 70 kDa heat shock-related protein, chloroplastic-like [Solanum lycopersicum]	1098	74965	28	16	21	13	30.4	703	5.2	3057	1	1	1	790.508	1579	2	1578.8	0.1976	0	72.93	1.6e-05	R	QAVVNPENTFFSVK	R
658	gi|460369188|ref|XP_004230445.1|	PREDICTED: stromal 70 kDa heat shock-related protein, chloroplastic-like [Solanum lycopersicum]	1098	74965	28	16	21	13	30.4	703	5.2	3058	1	1	1	790.588	1579.16	2	1578.8	0.3564	0	34.39	0.11	R	QAVVNPENTFFSVK	R
658	gi|460369188|ref|XP_004230445.1|	PREDICTED: stromal 70 kDa heat shock-related protein, chloroplastic-like [Solanum lycopersicum]	1098	74965	28	16	21	13	30.4	703	5.2	3059	1	1	1	791.139	1580.26	2	1578.8	1.4586	0	29.9	0.32	R	QAVVNPENTFFSVK	R
658	gi|460369188|ref|XP_004230445.1|	PREDICTED: stromal 70 kDa heat shock-related protein, chloroplastic-like [Solanum lycopersicum]	1098	74965	28	16	21	13	30.4	703	5.2	3060	1	1	1	791.55	1581.09	2	1580.75	0.3354	1	64.25	0.00012	R	GKFEELCSDLLDR	L
658	gi|460369188|ref|XP_004230445.1|	PREDICTED: stromal 70 kDa heat shock-related protein, chloroplastic-like [Solanum lycopersicum]	1098	74965	28	16	21	13	30.4	703	5.2	3266	1	1	0	862.271	1722.53	2	1722.88	-0.356	0	47.1	0.0059	R	IINEPTAASLAYGFEK	K
658	gi|460369188|ref|XP_004230445.1|	PREDICTED: stromal 70 kDa heat shock-related protein, chloroplastic-like [Solanum lycopersicum]	1098	74965	28	16	21	13	30.4	703	5.2	3267	1	1	0	862.575	1723.14	2	1722.88	0.2528	0	66.56	6.8e-05	R	IINEPTAASLAYGFEK	K
658	gi|460369188|ref|XP_004230445.1|	PREDICTED: stromal 70 kDa heat shock-related protein, chloroplastic-like [Solanum lycopersicum]	1098	74965	28	16	21	13	30.4	703	5.2	3268	1	1	0	862.707	1723.4	2	1722.88	0.517	0	96.26	7.3e-08	R	IINEPTAASLAYGFEK	K
658	gi|460369188|ref|XP_004230445.1|	PREDICTED: stromal 70 kDa heat shock-related protein, chloroplastic-like [Solanum lycopersicum]	1098	74965	28	16	21	13	30.4	703	5.2	3287	1	1	1	868.908	1735.8	2	1734.91	0.8963	1	43.56	0.014	R	QAVVNPENTFFSVKR	F
658	gi|460369188|ref|XP_004230445.1|	PREDICTED: stromal 70 kDa heat shock-related protein, chloroplastic-like [Solanum lycopersicum]	1098	74965	28	16	21	13	30.4	703	5.2	3293	1	1	1	581.34	1741	3	1740.94	0.0597	2	32.68	0.17	R	DEGIDLLKDKQALQR	L
658	gi|460369188|ref|XP_004230445.1|	PREDICTED: stromal 70 kDa heat shock-related protein, chloroplastic-like [Solanum lycopersicum]	1098	74965	28	16	21	13	30.4	703	5.2	3322	1	1	1	589.564	1765.67	3	1764.89	0.7768	1	38.91	0.038	K	LGELKEAISGGSTQTMK	D	Oxidation (M)	0.00000000000000010.0
658	gi|460369188|ref|XP_004230445.1|	PREDICTED: stromal 70 kDa heat shock-related protein, chloroplastic-like [Solanum lycopersicum]	1098	74965	28	16	21	13	30.4	703	5.2	3384	1	1	1	904.676	1807.34	2	1806.94	0.4005	0	41.53	0.022	K	LSFSDIDEVILVGGSTR	I
658	gi|460369188|ref|XP_004230445.1|	PREDICTED: stromal 70 kDa heat shock-related protein, chloroplastic-like [Solanum lycopersicum]	1098	74965	28	16	21	13	30.4	703	5.2	3440	1	1	0	926.471	1850.93	2	1850.98	-0.0499	1	77.66	5e-06	R	IINEPTAASLAYGFEKK	S
658	gi|460369188|ref|XP_004230445.1|	PREDICTED: stromal 70 kDa heat shock-related protein, chloroplastic-like [Solanum lycopersicum]	1098	74965	28	16	21	13	30.4	703	5.2	3508	1	1	1	952.424	1902.83	2	1900.94	1.8948	0	103.98	1.2e-08	K	QDITITGASTLPGDEVER	M
658	gi|460369188|ref|XP_004230445.1|	PREDICTED: stromal 70 kDa heat shock-related protein, chloroplastic-like [Solanum lycopersicum]	1098	74965	28	16	21	13	30.4	703	5.2	3619	1	1	1	677.229	2028.66	3	2029.03	-0.3691	1	36.84	0.062	K	KQDITITGASTLPGDEVER	M
658	gi|460369188|ref|XP_004230445.1|	PREDICTED: stromal 70 kDa heat shock-related protein, chloroplastic-like [Solanum lycopersicum]	1098	74965	28	16	21	13	30.4	703	5.2	3622	1	1	1	1016.4	2030.79	2	2029.03	1.7607	1	89.13	3.4e-07	K	KQDITITGASTLPGDEVER	M
658	gi|460369188|ref|XP_004230445.1|	PREDICTED: stromal 70 kDa heat shock-related protein, chloroplastic-like [Solanum lycopersicum]	1098	74965	28	16	21	13	30.4	703	5.2	4110	1	1	1	938.421	2812.24	3	2811.3	0.9437	2	34.57	0.076	K	MNEVDEESKQVSYNVIRDENGNVK	L	Oxidation (M)	0.100000000000000000000000.0	emPAI	1.17
658	gi|158635118|gb|ABW76421.1|	heat shock protein 70 [Solanum lycopersicum]	473	74415	13	7	10	5	15.9	692	5.41	2083	1	0	0	861.452	860.445	1	860.46	-0.0156	0	27.38	0.85	R	NTTLPTSK	S
658	gi|158635118|gb|ABW76421.1|	heat shock protein 70 [Solanum lycopersicum]	473	74415	13	7	10	5	15.9	692	5.41	2237	1	1	1	505.464	1008.91	2	1008.61	0.3046	0	33.33	0.15	R	IPAVQNLVR	K
658	gi|158635118|gb|ABW76421.1|	heat shock protein 70 [Solanum lycopersicum]	473	74415	13	7	10	5	15.9	692	5.41	2428	1	1	1	585.927	1169.84	2	1169.63	0.2107	1	31.26	0.25	K	ELGDKVPADVK	N
658	gi|158635118|gb|ABW76421.1|	heat shock protein 70 [Solanum lycopersicum]	473	74415	13	7	10	5	15.9	692	5.41	2715	1	1	1	681.099	1360.18	2	1358.7	1.4785	0	43.3	0.016	K	DIDEVVLVGGSTR	I
658	gi|158635118|gb|ABW76421.1|	heat shock protein 70 [Solanum lycopersicum]	473	74415	13	7	10	5	15.9	692	5.41	2772	1	0	0	698.67	1395.33	2	1395.63	-0.3082	0	28.09	0.52	K	FEELCSDLLDR	L
658	gi|158635118|gb|ABW76421.1|	heat shock protein 70 [Solanum lycopersicum]	473	74415	13	7	10	5	15.9	692	5.41	2914	1	1	1	744.662	1487.31	2	1486.78	0.5319	0	58.31	0.0005	K	QFAPEEISAQVLR	K
658	gi|158635118|gb|ABW76421.1|	heat shock protein 70 [Solanum lycopersicum]	473	74415	13	7	10	5	15.9	692	5.41	3035	1	0	0	784.232	1566.45	2	1565.78	0.665	0	35.33	0.089	K	AVVTVPAYFNDSQR	T
658	gi|158635118|gb|ABW76421.1|	heat shock protein 70 [Solanum lycopersicum]	473	74415	13	7	10	5	15.9	692	5.41	3036	1	0	0	784.379	1566.74	2	1565.78	0.96	0	27.98	0.48	K	AVVTVPAYFNDSQR	T
658	gi|158635118|gb|ABW76421.1|	heat shock protein 70 [Solanum lycopersicum]	473	74415	13	7	10	5	15.9	692	5.41	3202	1	1	1	844.369	1686.72	2	1685.76	0.967	1	52	0.0019	K	MAEVDEESKQVSYR	V	Oxidation (M)	0.10000000000000.0
658	gi|158635118|gb|ABW76421.1|	heat shock protein 70 [Solanum lycopersicum]	473	74415	13	7	10	5	15.9	692	5.41	3266	1	0	0	862.271	1722.53	2	1722.88	-0.356	0	47.1	0.0059	R	IINEPTAASLAYGFEK	K
658	gi|158635118|gb|ABW76421.1|	heat shock protein 70 [Solanum lycopersicum]	473	74415	13	7	10	5	15.9	692	5.41	3267	1	0	0	862.575	1723.14	2	1722.88	0.2528	0	66.56	6.8e-05	R	IINEPTAASLAYGFEK	K
658	gi|158635118|gb|ABW76421.1|	heat shock protein 70 [Solanum lycopersicum]	473	74415	13	7	10	5	15.9	692	5.41	3268	1	0	0	862.707	1723.4	2	1722.88	0.517	0	96.26	7.3e-08	R	IINEPTAASLAYGFEK	K
658	gi|158635118|gb|ABW76421.1|	heat shock protein 70 [Solanum lycopersicum]	473	74415	13	7	10	5	15.9	692	5.41	3440	1	0	0	926.471	1850.93	2	1850.98	-0.0499	1	77.66	5e-06	R	IINEPTAASLAYGFEKK	S			emPAI	0.48
660	gi|460406209|ref|XP_004248560.1|	PREDICTED: transketolase, chloroplastic-like [Solanum lycopersicum]	1525	80268	106	57	31	22	53.8	741	5.97	1199	1	1	0	787.474	786.467	1	785.36	1.1072	0	26.33	1.1	K	FAEYEK	K
660	gi|460406209|ref|XP_004248560.1|	PREDICTED: transketolase, chloroplastic-like [Solanum lycopersicum]	1525	80268	106	57	31	22	53.8	741	5.97	1245	1	1	1	846.571	845.564	1	845.449	0.1143	0	35.71	0.12	K	TDAAIVEK	S
660	gi|460406209|ref|XP_004248560.1|	PREDICTED: transketolase, chloroplastic-like [Solanum lycopersicum]	1525	80268	106	57	31	22	53.8	741	5.97	1267	1	1	0	888.418	887.411	1	887.385	0.026	0	28.41	0.61	K	MFGDFQK	N	Oxidation (M)	0.1000000.0
660	gi|460406209|ref|XP_004248560.1|	PREDICTED: transketolase, chloroplastic-like [Solanum lycopersicum]	1525	80268	106	57	31	22	53.8	741	5.97	1309	1	1	0	457.977	913.94	2	913.455	0.4852	1	31.42	0.28	K	FAEYEKK	Y
660	gi|460406209|ref|XP_004248560.1|	PREDICTED: transketolase, chloroplastic-like [Solanum lycopersicum]	1525	80268	106	57	31	22	53.8	741	5.97	1468	1	1	0	499.648	997.282	2	995.461	1.8203	0	34.13	0.12	K	NPYWFNR	D
660	gi|460406209|ref|XP_004248560.1|	PREDICTED: transketolase, chloroplastic-like [Solanum lycopersicum]	1525	80268	106	57	31	22	53.8	741	5.97	1482	2	1	0	503.129	1004.24	2	1004.55	-0.3116	0	26.7	0.85	R	FLAIDAVEK	A
660	gi|460406209|ref|XP_004248560.1|	PREDICTED: transketolase, chloroplastic-like [Solanum lycopersicum]	1525	80268	106	57	31	22	53.8	741	5.97	1483	1	1	0	503.163	1004.31	2	1004.55	-0.2436	0	28.5	0.56	R	FLAIDAVEK	A
660	gi|460406209|ref|XP_004248560.1|	PREDICTED: transketolase, chloroplastic-like [Solanum lycopersicum]	1525	80268	106	57	31	22	53.8	741	5.97	1484	1	1	0	503.247	1004.48	2	1004.55	-0.0746	0	27.43	0.73	R	FLAIDAVEK	A
660	gi|460406209|ref|XP_004248560.1|	PREDICTED: transketolase, chloroplastic-like [Solanum lycopersicum]	1525	80268	106	57	31	22	53.8	741	5.97	1485	1	1	0	1005.71	1004.7	1	1004.55	0.1505	0	38.33	0.059	R	FLAIDAVEK	A
660	gi|460406209|ref|XP_004248560.1|	PREDICTED: transketolase, chloroplastic-like [Solanum lycopersicum]	1525	80268	106	57	31	22	53.8	741	5.97	1486	1	1	0	503.364	1004.71	2	1004.55	0.1594	0	30.61	0.35	R	FLAIDAVEK	A
660	gi|460406209|ref|XP_004248560.1|	PREDICTED: transketolase, chloroplastic-like [Solanum lycopersicum]	1525	80268	106	57	31	22	53.8	741	5.97	1488	2	1	0	503.388	1004.76	2	1004.55	0.2064	0	28.47	0.57	R	FLAIDAVEK	A
660	gi|460406209|ref|XP_004248560.1|	PREDICTED: transketolase, chloroplastic-like [Solanum lycopersicum]	1525	80268	106	57	31	22	53.8	741	5.97	1489	1	1	0	503.429	1004.84	2	1004.55	0.2884	0	30.13	0.39	R	FLAIDAVEK	A
660	gi|460406209|ref|XP_004248560.1|	PREDICTED: transketolase, chloroplastic-like [Solanum lycopersicum]	1525	80268	106	57	31	22	53.8	741	5.97	1490	1	1	0	503.606	1005.2	2	1004.55	0.6424	0	39.45	0.045	R	FLAIDAVEK	A
660	gi|460406209|ref|XP_004248560.1|	PREDICTED: transketolase, chloroplastic-like [Solanum lycopersicum]	1525	80268	106	57	31	22	53.8	741	5.97	1491	1	1	0	503.608	1005.2	2	1004.55	0.6464	0	32.92	0.2	R	FLAIDAVEK	A
660	gi|460406209|ref|XP_004248560.1|	PREDICTED: transketolase, chloroplastic-like [Solanum lycopersicum]	1525	80268	106	57	31	22	53.8	741	5.97	1492	1	1	0	503.625	1005.23	2	1004.55	0.6804	0	28.77	0.53	R	FLAIDAVEK	A
660	gi|460406209|ref|XP_004248560.1|	PREDICTED: transketolase, chloroplastic-like [Solanum lycopersicum]	1525	80268	106	57	31	22	53.8	741	5.97	1493	1	1	0	503.634	1005.25	2	1004.55	0.6984	0	31.45	0.29	R	FLAIDAVEK	A
660	gi|460406209|ref|XP_004248560.1|	PREDICTED: transketolase, chloroplastic-like [Solanum lycopersicum]	1525	80268	106	57	31	22	53.8	741	5.97	1494	1	1	0	503.668	1005.32	2	1004.55	0.7664	0	27.93	0.64	R	FLAIDAVEK	A
660	gi|460406209|ref|XP_004248560.1|	PREDICTED: transketolase, chloroplastic-like [Solanum lycopersicum]	1525	80268	106	57	31	22	53.8	741	5.97	1495	1	1	0	503.893	1005.77	2	1004.55	1.2164	0	27.63	0.66	R	FLAIDAVEK	A
660	gi|460406209|ref|XP_004248560.1|	PREDICTED: transketolase, chloroplastic-like [Solanum lycopersicum]	1525	80268	106	57	31	22	53.8	741	5.97	1496	2	1	0	504.173	1006.33	2	1004.55	1.7764	0	29.78	0.41	R	FLAIDAVEK	A
660	gi|460406209|ref|XP_004248560.1|	PREDICTED: transketolase, chloroplastic-like [Solanum lycopersicum]	1525	80268	106	57	31	22	53.8	741	5.97	1502	1	1	1	505.284	1008.55	2	1008.48	0.0763	0	50.06	0.0031	K	YAEEAADLK	S
660	gi|460406209|ref|XP_004248560.1|	PREDICTED: transketolase, chloroplastic-like [Solanum lycopersicum]	1525	80268	106	57	31	22	53.8	741	5.97	1503	1	1	1	1009.7	1008.7	1	1008.48	0.2204	0	34.62	0.11	K	YAEEAADLK	S
660	gi|460406209|ref|XP_004248560.1|	PREDICTED: transketolase, chloroplastic-like [Solanum lycopersicum]	1525	80268	106	57	31	22	53.8	741	5.97	1790	1	1	0	569.042	1136.07	2	1137.51	-1.4352	0	35.45	0.099	K	NGNTGYDEIR	A
660	gi|460406209|ref|XP_004248560.1|	PREDICTED: transketolase, chloroplastic-like [Solanum lycopersicum]	1525	80268	106	57	31	22	53.8	741	5.97	1817	1	1	1	572.658	1143.3	2	1144.61	-1.3071	0	34.75	0.12	K	ESVLPSSVTAR	V
660	gi|460406209|ref|XP_004248560.1|	PREDICTED: transketolase, chloroplastic-like [Solanum lycopersicum]	1525	80268	106	57	31	22	53.8	741	5.97	1818	1	1	1	572.668	1143.32	2	1144.61	-1.2869	0	31.8	0.24	K	ESVLPSSVTAR	V
660	gi|460406209|ref|XP_004248560.1|	PREDICTED: transketolase, chloroplastic-like [Solanum lycopersicum]	1525	80268	106	57	31	22	53.8	741	5.97	1819	1	1	1	572.673	1143.33	2	1144.61	-1.2769	0	40.03	0.037	K	ESVLPSSVTAR	V
660	gi|460406209|ref|XP_004248560.1|	PREDICTED: transketolase, chloroplastic-like [Solanum lycopersicum]	1525	80268	106	57	31	22	53.8	741	5.97	1821	1	1	1	1145.55	1144.54	1	1144.61	-0.0701	0	32.7	0.2	K	ESVLPSSVTAR	V
660	gi|460406209|ref|XP_004248560.1|	PREDICTED: transketolase, chloroplastic-like [Solanum lycopersicum]	1525	80268	106	57	31	22	53.8	741	5.97	1822	1	1	1	573.282	1144.55	2	1144.61	-0.0599	0	57.75	0.00062	K	ESVLPSSVTAR	V
660	gi|460406209|ref|XP_004248560.1|	PREDICTED: transketolase, chloroplastic-like [Solanum lycopersicum]	1525	80268	106	57	31	22	53.8	741	5.97	1823	1	1	1	573.358	1144.7	2	1144.61	0.0931	0	27.86	0.61	K	ESVLPSSVTAR	V
660	gi|460406209|ref|XP_004248560.1|	PREDICTED: transketolase, chloroplastic-like [Solanum lycopersicum]	1525	80268	106	57	31	22	53.8	741	5.97	1826	1	1	1	573.547	1145.08	2	1144.61	0.4701	0	32.65	0.2	K	ESVLPSSVTAR	V
660	gi|460406209|ref|XP_004248560.1|	PREDICTED: transketolase, chloroplastic-like [Solanum lycopersicum]	1525	80268	106	57	31	22	53.8	741	5.97	1827	1	1	1	573.599	1145.18	2	1144.61	0.5751	0	28.38	0.54	K	ESVLPSSVTAR	V
660	gi|460406209|ref|XP_004248560.1|	PREDICTED: transketolase, chloroplastic-like [Solanum lycopersicum]	1525	80268	106	57	31	22	53.8	741	5.97	1828	1	1	1	573.639	1145.26	2	1144.61	0.6541	0	42.15	0.023	K	ESVLPSSVTAR	V
660	gi|460406209|ref|XP_004248560.1|	PREDICTED: transketolase, chloroplastic-like [Solanum lycopersicum]	1525	80268	106	57	31	22	53.8	741	5.97	1829	1	1	1	573.668	1145.32	2	1144.61	0.7131	0	45.38	0.011	K	ESVLPSSVTAR	V
660	gi|460406209|ref|XP_004248560.1|	PREDICTED: transketolase, chloroplastic-like [Solanum lycopersicum]	1525	80268	106	57	31	22	53.8	741	5.97	1831	1	1	1	573.689	1145.36	2	1144.61	0.7541	0	43.3	0.017	K	ESVLPSSVTAR	V
660	gi|460406209|ref|XP_004248560.1|	PREDICTED: transketolase, chloroplastic-like [Solanum lycopersicum]	1525	80268	106	57	31	22	53.8	741	5.97	1832	1	1	1	573.703	1145.39	2	1144.61	0.7819	0	27.02	0.73	K	ESVLPSSVTAR	V
660	gi|460406209|ref|XP_004248560.1|	PREDICTED: transketolase, chloroplastic-like [Solanum lycopersicum]	1525	80268	106	57	31	22	53.8	741	5.97	1833	1	1	1	1146.6	1145.6	1	1144.61	0.9869	0	27.48	0.68	K	ESVLPSSVTAR	V
660	gi|460406209|ref|XP_004248560.1|	PREDICTED: transketolase, chloroplastic-like [Solanum lycopersicum]	1525	80268	106	57	31	22	53.8	741	5.97	2035	1	1	0	611.118	1220.22	2	1220.64	-0.4183	0	29.01	0.45	K	VTTTIGFGSPNK	A
660	gi|460406209|ref|XP_004248560.1|	PREDICTED: transketolase, chloroplastic-like [Solanum lycopersicum]	1525	80268	106	57	31	22	53.8	741	5.97	2036	1	1	0	611.186	1220.36	2	1220.64	-0.2823	0	25.74	0.95	K	VTTTIGFGSPNK	A
660	gi|460406209|ref|XP_004248560.1|	PREDICTED: transketolase, chloroplastic-like [Solanum lycopersicum]	1525	80268	106	57	31	22	53.8	741	5.97	2038	1	1	0	611.256	1220.5	2	1220.64	-0.1433	0	29.96	0.36	K	VTTTIGFGSPNK	A
660	gi|460406209|ref|XP_004248560.1|	PREDICTED: transketolase, chloroplastic-like [Solanum lycopersicum]	1525	80268	106	57	31	22	53.8	741	5.97	2039	1	1	0	611.261	1220.51	2	1220.64	-0.1323	0	43.27	0.017	K	VTTTIGFGSPNK	A
660	gi|460406209|ref|XP_004248560.1|	PREDICTED: transketolase, chloroplastic-like [Solanum lycopersicum]	1525	80268	106	57	31	22	53.8	741	5.97	2040	1	1	0	1221.68	1220.67	1	1220.64	0.0316	0	51.26	0.0026	K	VTTTIGFGSPNK	A
660	gi|460406209|ref|XP_004248560.1|	PREDICTED: transketolase, chloroplastic-like [Solanum lycopersicum]	1525	80268	106	57	31	22	53.8	741	5.97	2041	1	1	0	611.382	1220.75	2	1220.64	0.1095	0	31.85	0.22	K	VTTTIGFGSPNK	A
660	gi|460406209|ref|XP_004248560.1|	PREDICTED: transketolase, chloroplastic-like [Solanum lycopersicum]	1525	80268	106	57	31	22	53.8	741	5.97	2042	1	1	0	611.636	1221.26	2	1220.64	0.6167	0	35.18	0.1	K	VTTTIGFGSPNK	A
660	gi|460406209|ref|XP_004248560.1|	PREDICTED: transketolase, chloroplastic-like [Solanum lycopersicum]	1525	80268	106	57	31	22	53.8	741	5.97	2044	1	1	0	612.113	1222.21	2	1220.64	1.5717	0	30.46	0.3	K	VTTTIGFGSPNK	A
660	gi|460406209|ref|XP_004248560.1|	PREDICTED: transketolase, chloroplastic-like [Solanum lycopersicum]	1525	80268	106	57	31	22	53.8	741	5.97	2046	1	1	0	612.156	1222.3	2	1220.64	1.6577	0	45.54	0.0093	K	VTTTIGFGSPNK	A
660	gi|460406209|ref|XP_004248560.1|	PREDICTED: transketolase, chloroplastic-like [Solanum lycopersicum]	1525	80268	106	57	31	22	53.8	741	5.97	2047	1	1	0	612.186	1222.36	2	1220.64	1.7177	0	38.88	0.043	K	VTTTIGFGSPNK	A
660	gi|460406209|ref|XP_004248560.1|	PREDICTED: transketolase, chloroplastic-like [Solanum lycopersicum]	1525	80268	106	57	31	22	53.8	741	5.97	2048	1	1	0	612.213	1222.41	2	1220.64	1.7705	0	58.46	0.00048	K	VTTTIGFGSPNK	A
660	gi|460406209|ref|XP_004248560.1|	PREDICTED: transketolase, chloroplastic-like [Solanum lycopersicum]	1525	80268	106	57	31	22	53.8	741	5.97	2049	1	1	0	612.255	1222.5	2	1220.64	1.8557	0	29.38	0.39	K	VTTTIGFGSPNK	A
660	gi|460406209|ref|XP_004248560.1|	PREDICTED: transketolase, chloroplastic-like [Solanum lycopersicum]	1525	80268	106	57	31	22	53.8	741	5.97	2231	1	1	0	656.647	1311.28	2	1312.71	-1.43	0	36.85	0.066	R	NLSQQNLNALAK	V
660	gi|460406209|ref|XP_004248560.1|	PREDICTED: transketolase, chloroplastic-like [Solanum lycopersicum]	1525	80268	106	57	31	22	53.8	741	5.97	2234	1	1	0	657.383	1312.75	2	1312.71	0.041	0	38.99	0.042	R	NLSQQNLNALAK	V
660	gi|460406209|ref|XP_004248560.1|	PREDICTED: transketolase, chloroplastic-like [Solanum lycopersicum]	1525	80268	106	57	31	22	53.8	741	5.97	2237	1	1	0	657.57	1313.13	2	1312.71	0.416	0	41.52	0.024	R	NLSQQNLNALAK	V
660	gi|460406209|ref|XP_004248560.1|	PREDICTED: transketolase, chloroplastic-like [Solanum lycopersicum]	1525	80268	106	57	31	22	53.8	741	5.97	2238	1	1	0	657.622	1313.23	2	1312.71	0.52	0	47.4	0.0061	R	NLSQQNLNALAK	V
660	gi|460406209|ref|XP_004248560.1|	PREDICTED: transketolase, chloroplastic-like [Solanum lycopersicum]	1525	80268	106	57	31	22	53.8	741	5.97	2239	1	1	0	657.664	1313.31	2	1312.71	0.6028	0	48.09	0.0052	R	NLSQQNLNALAK	V
660	gi|460406209|ref|XP_004248560.1|	PREDICTED: transketolase, chloroplastic-like [Solanum lycopersicum]	1525	80268	106	57	31	22	53.8	741	5.97	2240	1	1	0	657.776	1313.54	2	1312.71	0.8268	0	52.34	0.0019	R	NLSQQNLNALAK	V
660	gi|460406209|ref|XP_004248560.1|	PREDICTED: transketolase, chloroplastic-like [Solanum lycopersicum]	1525	80268	106	57	31	22	53.8	741	5.97	2242	1	1	0	657.83	1313.65	2	1312.71	0.9358	0	39.21	0.04	R	NLSQQNLNALAK	V
660	gi|460406209|ref|XP_004248560.1|	PREDICTED: transketolase, chloroplastic-like [Solanum lycopersicum]	1525	80268	106	57	31	22	53.8	741	5.97	2245	1	1	0	658.255	1314.5	2	1312.71	1.786	0	40.75	0.029	R	NLSQQNLNALAK	V
660	gi|460406209|ref|XP_004248560.1|	PREDICTED: transketolase, chloroplastic-like [Solanum lycopersicum]	1525	80268	106	57	31	22	53.8	741	5.97	2330	1	1	1	677.763	1353.51	2	1354.75	-1.235	0	25.56	0.88	K	LPQLAGTSIEGAAK	G
660	gi|460406209|ref|XP_004248560.1|	PREDICTED: transketolase, chloroplastic-like [Solanum lycopersicum]	1525	80268	106	57	31	22	53.8	741	5.97	2335	1	1	1	678.733	1355.45	2	1354.75	0.7062	0	46.51	0.0072	K	LPQLAGTSIEGAAK	G
660	gi|460406209|ref|XP_004248560.1|	PREDICTED: transketolase, chloroplastic-like [Solanum lycopersicum]	1525	80268	106	57	31	22	53.8	741	5.97	2349	1	1	1	680.747	1359.48	2	1360.67	-1.1937	0	25.76	0.95	K	ANSYSVHGSALGAK	E
660	gi|460406209|ref|XP_004248560.1|	PREDICTED: transketolase, chloroplastic-like [Solanum lycopersicum]	1525	80268	106	57	31	22	53.8	741	5.97	2360	1	1	1	681.115	1360.22	2	1360.67	-0.4577	0	32.71	0.19	K	ANSYSVHGSALGAK	E
660	gi|460406209|ref|XP_004248560.1|	PREDICTED: transketolase, chloroplastic-like [Solanum lycopersicum]	1525	80268	106	57	31	22	53.8	741	5.97	2368	1	1	1	681.897	1361.78	2	1360.67	1.1063	0	64.93	0.00011	K	ANSYSVHGSALGAK	E
660	gi|460406209|ref|XP_004248560.1|	PREDICTED: transketolase, chloroplastic-like [Solanum lycopersicum]	1525	80268	106	57	31	22	53.8	741	5.97	2423	1	1	1	688.138	1374.26	2	1374.68	-0.4173	0	40.62	0.031	K	AIGVDGFGASAPADK	I
660	gi|460406209|ref|XP_004248560.1|	PREDICTED: transketolase, chloroplastic-like [Solanum lycopersicum]	1525	80268	106	57	31	22	53.8	741	5.97	2426	1	1	1	688.666	1375.32	2	1374.68	0.6397	0	51.48	0.0025	K	AIGVDGFGASAPADK	I
660	gi|460406209|ref|XP_004248560.1|	PREDICTED: transketolase, chloroplastic-like [Solanum lycopersicum]	1525	80268	106	57	31	22	53.8	741	5.97	2429	1	1	1	688.914	1375.81	2	1375.73	0.0791	0	36.6	0.077	K	EFGITAEAVVAAAK	Q
660	gi|460406209|ref|XP_004248560.1|	PREDICTED: transketolase, chloroplastic-like [Solanum lycopersicum]	1525	80268	106	57	31	22	53.8	741	5.97	2430	1	1	1	689.078	1376.14	2	1375.73	0.4059	0	39.03	0.044	K	EFGITAEAVVAAAK	Q
660	gi|460406209|ref|XP_004248560.1|	PREDICTED: transketolase, chloroplastic-like [Solanum lycopersicum]	1525	80268	106	57	31	22	53.8	741	5.97	2431	1	1	1	689.161	1376.31	2	1375.73	0.5719	0	53.8	0.0015	K	EFGITAEAVVAAAK	Q
660	gi|460406209|ref|XP_004248560.1|	PREDICTED: transketolase, chloroplastic-like [Solanum lycopersicum]	1525	80268	106	57	31	22	53.8	741	5.97	2432	1	1	1	689.254	1376.49	2	1375.73	0.7591	0	43.36	0.016	K	EFGITAEAVVAAAK	Q
660	gi|460406209|ref|XP_004248560.1|	PREDICTED: transketolase, chloroplastic-like [Solanum lycopersicum]	1525	80268	106	57	31	22	53.8	741	5.97	2433	1	1	1	689.284	1376.55	2	1375.73	0.8191	0	51.7	0.0024	K	EFGITAEAVVAAAK	Q
660	gi|460406209|ref|XP_004248560.1|	PREDICTED: transketolase, chloroplastic-like [Solanum lycopersicum]	1525	80268	106	57	31	22	53.8	741	5.97	2434	1	1	1	689.298	1376.58	2	1375.73	0.8471	0	49.65	0.0038	K	EFGITAEAVVAAAK	Q
660	gi|460406209|ref|XP_004248560.1|	PREDICTED: transketolase, chloroplastic-like [Solanum lycopersicum]	1525	80268	106	57	31	22	53.8	741	5.97	2435	1	1	1	689.33	1376.64	2	1375.73	0.9101	0	38.37	0.052	K	EFGITAEAVVAAAK	Q
660	gi|460406209|ref|XP_004248560.1|	PREDICTED: transketolase, chloroplastic-like [Solanum lycopersicum]	1525	80268	106	57	31	22	53.8	741	5.97	2436	1	1	1	689.358	1376.7	2	1375.73	0.9671	0	54.35	0.0013	K	EFGITAEAVVAAAK	Q
660	gi|460406209|ref|XP_004248560.1|	PREDICTED: transketolase, chloroplastic-like [Solanum lycopersicum]	1525	80268	106	57	31	22	53.8	741	5.97	2503	1	1	1	701.17	1400.33	2	1399.73	0.5911	0	38.24	0.052	K	SIITGELPAGWEK	A
660	gi|460406209|ref|XP_004248560.1|	PREDICTED: transketolase, chloroplastic-like [Solanum lycopersicum]	1525	80268	106	57	31	22	53.8	741	5.97	2504	1	1	1	701.203	1400.39	2	1399.73	0.6559	0	31.95	0.22	K	SIITGELPAGWEK	A
660	gi|460406209|ref|XP_004248560.1|	PREDICTED: transketolase, chloroplastic-like [Solanum lycopersicum]	1525	80268	106	57	31	22	53.8	741	5.97	2505	1	1	1	701.21	1400.41	2	1399.73	0.6709	0	34.07	0.14	K	SIITGELPAGWEK	A
660	gi|460406209|ref|XP_004248560.1|	PREDICTED: transketolase, chloroplastic-like [Solanum lycopersicum]	1525	80268	106	57	31	22	53.8	741	5.97	2506	1	1	1	701.241	1400.47	2	1399.73	0.7329	0	45.21	0.011	K	SIITGELPAGWEK	A
660	gi|460406209|ref|XP_004248560.1|	PREDICTED: transketolase, chloroplastic-like [Solanum lycopersicum]	1525	80268	106	57	31	22	53.8	741	5.97	2507	1	1	1	701.249	1400.48	2	1399.73	0.7481	0	47.87	0.0057	K	SIITGELPAGWEK	A
660	gi|460406209|ref|XP_004248560.1|	PREDICTED: transketolase, chloroplastic-like [Solanum lycopersicum]	1525	80268	106	57	31	22	53.8	741	5.97	2508	1	1	1	701.296	1400.58	2	1399.73	0.8421	0	43.03	0.017	K	SIITGELPAGWEK	A
660	gi|460406209|ref|XP_004248560.1|	PREDICTED: transketolase, chloroplastic-like [Solanum lycopersicum]	1525	80268	106	57	31	22	53.8	741	5.97	2509	1	1	1	701.332	1400.65	2	1399.73	0.9141	0	46.57	0.0077	K	SIITGELPAGWEK	A
660	gi|460406209|ref|XP_004248560.1|	PREDICTED: transketolase, chloroplastic-like [Solanum lycopersicum]	1525	80268	106	57	31	22	53.8	741	5.97	2510	1	1	1	701.401	1400.79	2	1399.73	1.0531	0	43.39	0.016	K	SIITGELPAGWEK	A
660	gi|460406209|ref|XP_004248560.1|	PREDICTED: transketolase, chloroplastic-like [Solanum lycopersicum]	1525	80268	106	57	31	22	53.8	741	5.97	2514	1	1	1	701.735	1401.45	2	1399.73	1.7201	0	66.67	7.6e-05	K	SIITGELPAGWEK	A
660	gi|460406209|ref|XP_004248560.1|	PREDICTED: transketolase, chloroplastic-like [Solanum lycopersicum]	1525	80268	106	57	31	22	53.8	741	5.97	2530	1	1	1	704.615	1407.22	2	1408.7	-1.4828	0	68.25	5e-05	R	VSIEAGSTFGWQK	F
660	gi|460406209|ref|XP_004248560.1|	PREDICTED: transketolase, chloroplastic-like [Solanum lycopersicum]	1525	80268	106	57	31	22	53.8	741	5.97	2534	1	1	1	705.682	1409.35	2	1408.7	0.65	0	75.12	1e-05	R	VSIEAGSTFGWQK	F
660	gi|460406209|ref|XP_004248560.1|	PREDICTED: transketolase, chloroplastic-like [Solanum lycopersicum]	1525	80268	106	57	31	22	53.8	741	5.97	2751	1	1	1	495.747	1484.22	3	1483.8	0.421	0	34.7	0.11	R	FEALGWHVIWVK	N
660	gi|460406209|ref|XP_004248560.1|	PREDICTED: transketolase, chloroplastic-like [Solanum lycopersicum]	1525	80268	106	57	31	22	53.8	741	5.97	3064	1	1	0	795.588	1589.16	2	1588.77	0.3884	0	41.33	0.025	K	ALPTYTPESPADATR	N
660	gi|460406209|ref|XP_004248560.1|	PREDICTED: transketolase, chloroplastic-like [Solanum lycopersicum]	1525	80268	106	57	31	22	53.8	741	5.97	3066	1	1	0	795.667	1589.32	2	1588.77	0.5466	0	36.82	0.071	K	ALPTYTPESPADATR	N
660	gi|460406209|ref|XP_004248560.1|	PREDICTED: transketolase, chloroplastic-like [Solanum lycopersicum]	1525	80268	106	57	31	22	53.8	741	5.97	3067	1	1	0	795.674	1589.33	2	1588.77	0.5594	0	25.69	0.92	K	ALPTYTPESPADATR	N
660	gi|460406209|ref|XP_004248560.1|	PREDICTED: transketolase, chloroplastic-like [Solanum lycopersicum]	1525	80268	106	57	31	22	53.8	741	5.97	3072	1	1	0	795.852	1589.69	2	1588.77	0.9166	0	52.58	0.0019	K	ALPTYTPESPADATR	N
660	gi|460406209|ref|XP_004248560.1|	PREDICTED: transketolase, chloroplastic-like [Solanum lycopersicum]	1525	80268	106	57	31	22	53.8	741	5.97	3127	1	1	1	806.731	1611.45	2	1610.9	0.5485	1	37.8	0.052	R	QKLPQLAGTSIEGAAK	G
660	gi|460406209|ref|XP_004248560.1|	PREDICTED: transketolase, chloroplastic-like [Solanum lycopersicum]	1525	80268	106	57	31	22	53.8	741	5.97	3226	1	1	1	828.312	1654.61	2	1652.78	1.8292	0	43.49	0.014	R	HTPEGAALETEWNAK	F
660	gi|460406209|ref|XP_004248560.1|	PREDICTED: transketolase, chloroplastic-like [Solanum lycopersicum]	1525	80268	106	57	31	22	53.8	741	5.97	3553	1	1	1	890.325	1778.63	2	1778.92	-0.2856	1	48.65	0.0043	K	AIGVDGFGASAPADKIYK	E
660	gi|460406209|ref|XP_004248560.1|	PREDICTED: transketolase, chloroplastic-like [Solanum lycopersicum]	1525	80268	106	57	31	22	53.8	741	5.97	3565	1	1	1	891.695	1781.38	2	1779.98	1.3988	1	80.61	2.6e-06	K	IYKEFGITAEAVVAAAK	Q
660	gi|460406209|ref|XP_004248560.1|	PREDICTED: transketolase, chloroplastic-like [Solanum lycopersicum]	1525	80268	106	57	31	22	53.8	741	5.97	3744	1	1	1	931.871	1861.73	2	1860.97	0.7588	1	54.69	0.001	R	ASSAVETLEKTDAAIVEK	S
660	gi|460406209|ref|XP_004248560.1|	PREDICTED: transketolase, chloroplastic-like [Solanum lycopersicum]	1525	80268	106	57	31	22	53.8	741	5.97	3746	1	1	1	621.772	1862.29	3	1860.97	1.3268	1	46.31	0.007	R	ASSAVETLEKTDAAIVEK	S
660	gi|460406209|ref|XP_004248560.1|	PREDICTED: transketolase, chloroplastic-like [Solanum lycopersicum]	1525	80268	106	57	31	22	53.8	741	5.97	4029	1	1	1	1021.89	2041.77	2	2039.97	1.7993	0	40.93	0.023	R	NNLGWPYEPFHVPEDVK	S
660	gi|460406209|ref|XP_004248560.1|	PREDICTED: transketolase, chloroplastic-like [Solanum lycopersicum]	1525	80268	106	57	31	22	53.8	741	5.97	4097	1	1	1	693.402	2077.18	3	2076.09	1.0922	0	36.54	0.064	K	VVPGFLGGSADLASSNMTLLK	M
660	gi|460406209|ref|XP_004248560.1|	PREDICTED: transketolase, chloroplastic-like [Solanum lycopersicum]	1525	80268	106	57	31	22	53.8	741	5.97	4114	1	1	1	698.035	2091.08	3	2092.09	-1.0037	0	32.02	0.17	K	VVPGFLGGSADLASSNMTLLK	M	Oxidation (M)	0.000000000000000010000.0
660	gi|460406209|ref|XP_004248560.1|	PREDICTED: transketolase, chloroplastic-like [Solanum lycopersicum]	1525	80268	106	57	31	22	53.8	741	5.97	4120	1	1	1	1047.01	2092	2	2092.09	-0.092	0	87.47	4.9e-07	K	VVPGFLGGSADLASSNMTLLK	M	Oxidation (M)	0.000000000000000010000.0
660	gi|460406209|ref|XP_004248560.1|	PREDICTED: transketolase, chloroplastic-like [Solanum lycopersicum]	1525	80268	106	57	31	22	53.8	741	5.97	4122	1	1	1	1047.41	2092.81	2	2092.09	0.72	0	45.41	0.0078	K	VVPGFLGGSADLASSNMTLLK	M	Oxidation (M)	0.000000000000000010000.0
660	gi|460406209|ref|XP_004248560.1|	PREDICTED: transketolase, chloroplastic-like [Solanum lycopersicum]	1525	80268	106	57	31	22	53.8	741	5.97	4124	1	1	1	1047.54	2093.07	2	2092.09	0.98	0	62	0.00017	K	VVPGFLGGSADLASSNMTLLK	M	Oxidation (M)	0.000000000000000010000.0
660	gi|460406209|ref|XP_004248560.1|	PREDICTED: transketolase, chloroplastic-like [Solanum lycopersicum]	1525	80268	106	57	31	22	53.8	741	5.97	4127	1	1	1	698.856	2093.54	3	2092.09	1.4572	0	45.94	0.0071	K	VVPGFLGGSADLASSNMTLLK	M	Oxidation (M)	0.000000000000000010000.0
660	gi|460406209|ref|XP_004248560.1|	PREDICTED: transketolase, chloroplastic-like [Solanum lycopersicum]	1525	80268	106	57	31	22	53.8	741	5.97	4128	1	1	1	1047.89	2093.76	2	2092.09	1.672	0	70.07	2.7e-05	K	VVPGFLGGSADLASSNMTLLK	M	Oxidation (M)	0.000000000000000010000.0
660	gi|460406209|ref|XP_004248560.1|	PREDICTED: transketolase, chloroplastic-like [Solanum lycopersicum]	1525	80268	106	57	31	22	53.8	741	5.97	4129	1	1	1	1047.89	2093.76	2	2092.09	1.674	0	55.9	0.00071	K	VVPGFLGGSADLASSNMTLLK	M	Oxidation (M)	0.000000000000000010000.0
660	gi|460406209|ref|XP_004248560.1|	PREDICTED: transketolase, chloroplastic-like [Solanum lycopersicum]	1525	80268	106	57	31	22	53.8	741	5.97	4347	1	1	1	1127.26	2252.5	2	2251.01	1.4851	0	46.59	0.0059	R	VVSFVCWELYDEQSAEYK	E
660	gi|460406209|ref|XP_004248560.1|	PREDICTED: transketolase, chloroplastic-like [Solanum lycopersicum]	1525	80268	106	57	31	22	53.8	741	5.97	4430	1	1	1	1150.45	2298.88	2	2298.08	0.8002	0	44.54	0.0093	R	AMPNILMFRPADGNETAGAYK	V	2 Oxidation (M)	0.010000100000000000000.0
660	gi|460406209|ref|XP_004248560.1|	PREDICTED: transketolase, chloroplastic-like [Solanum lycopersicum]	1525	80268	106	57	31	22	53.8	741	5.97	4769	1	1	1	905.777	2714.31	3	2713.21	1.0977	0	25.89	0.6	K	ANSGHPGLPMGCAPMGHILYDEVMK	Y	2 Oxidation (M)	0.0000000000000010000000010.0
660	gi|460406209|ref|XP_004248560.1|	PREDICTED: transketolase, chloroplastic-like [Solanum lycopersicum]	1525	80268	106	57	31	22	53.8	741	5.97	4920	1	1	1	1012.07	3033.19	3	3031.57	1.6168	0	28.12	0.31	K	GGYIVSDNSSGNKPDVILIGTGSELEIAVK	A
660	gi|460406209|ref|XP_004248560.1|	PREDICTED: transketolase, chloroplastic-like [Solanum lycopersicum]	1525	80268	106	57	31	22	53.8	741	5.97	5066	1	1	1	1157.06	3468.16	3	3468.79	-0.6307	0	105.44	4.7e-09	K	IPGHPENFETPGVEVTTGPLGQGIANAVGLAVAEK	H			emPAI	3.24
688	gi|37538489|gb|AAQ93011.1|	FtsH-like protein precursor [Solanum lycopersicum]	977	76138	15	14	15	14	31.9	708	5.78	1543	1	1	1	427.182	852.35	2	851.498	0.8519	0	31.13	0.22	R	ILQVHSR	G
688	gi|37538489|gb|AAQ93011.1|	FtsH-like protein precursor [Solanum lycopersicum]	977	76138	15	14	15	14	31.9	708	5.78	2920	1	1	1	752.913	1503.81	2	1503.74	0.07	1	72.87	1.7e-05	K	EISKDEISDALER	I
688	gi|37538489|gb|AAQ93011.1|	FtsH-like protein precursor [Solanum lycopersicum]	977	76138	15	14	15	14	31.9	708	5.78	2982	1	1	1	763.049	1524.08	2	1523.74	0.3434	0	74.24	1.2e-05	R	SYLENQMAVALGGR	V	Oxidation (M)	0.00000010000000.0
688	gi|37538489|gb|AAQ93011.1|	FtsH-like protein precursor [Solanum lycopersicum]	977	76138	15	14	15	14	31.9	708	5.78	3076	1	1	1	784.196	1566.38	2	1565.75	0.6304	0	77.27	5.7e-06	R	GQAGGLTFFAPSEER	L
688	gi|37538489|gb|AAQ93011.1|	FtsH-like protein precursor [Solanum lycopersicum]	977	76138	15	14	15	14	31.9	708	5.78	3288	1	1	1	829.515	1657.02	2	1656.73	0.2855	0	93.52	1.4e-07	K	DYSMATADVVDAEVR	E	Oxidation (M)	0.000100000000000.0
688	gi|37538489|gb|AAQ93011.1|	FtsH-like protein precursor [Solanum lycopersicum]	977	76138	15	14	15	14	31.9	708	5.78	3334	1	1	1	838.819	1675.62	2	1673.84	1.7782	0	61.34	0.00023	K	APCIVFIDEIDAVGR	Q
688	gi|37538489|gb|AAQ93011.1|	FtsH-like protein precursor [Solanum lycopersicum]	977	76138	15	14	15	14	31.9	708	5.78	3433	1	1	1	859.21	1716.4	2	1715.77	0.6362	0	61.01	0.00024	R	SQGGPGGPGGLGGPMDFGR	S	Oxidation (M)	0.0000000000000010000.0
688	gi|37538489|gb|AAQ93011.1|	FtsH-like protein precursor [Solanum lycopersicum]	977	76138	15	14	15	14	31.9	708	5.78	3594	1	1	1	893.376	1784.74	2	1783.85	0.8889	0	84.91	9.6e-07	K	TQAQPASDLPEGTQWR	Y
688	gi|37538489|gb|AAQ93011.1|	FtsH-like protein precursor [Solanum lycopersicum]	977	76138	15	14	15	14	31.9	708	5.78	3701	1	1	1	917.687	1833.36	2	1831.82	1.54	0	64.88	9.5e-05	K	ETVDGEEFMSLFIDGK	A	Oxidation (M)	0.0000000010000000.0
688	gi|37538489|gb|AAQ93011.1|	FtsH-like protein precursor [Solanum lycopersicum]	977	76138	15	14	15	14	31.9	708	5.78	3750	1	1	1	621.616	1861.83	3	1859.95	1.8801	2	53.15	0.0014	R	DLKEISKDEISDALER	I
688	gi|37538489|gb|AAQ93011.1|	FtsH-like protein precursor [Solanum lycopersicum]	977	76138	15	14	15	14	31.9	708	5.78	3799	1	1	1	630.876	1889.61	3	1888.97	0.6351	1	37.29	0.055	K	SKAPCIVFIDEIDAVGR	Q
688	gi|37538489|gb|AAQ93011.1|	FtsH-like protein precursor [Solanum lycopersicum]	977	76138	15	14	15	14	31.9	708	5.78	4240	1	1	1	1090.88	2179.75	2	2179.04	0.7061	0	83.41	1.2e-06	K	FQEVPETGVTFADVAGADQAK	L
688	gi|37538489|gb|AAQ93011.1|	FtsH-like protein precursor [Solanum lycopersicum]	977	76138	15	14	15	14	31.9	708	5.78	4367	1	1	1	754.706	2261.1	3	2260.13	0.9697	0	38.82	0.034	K	IGQVAIGGGGGNPFLGQQMSTQK	D	Oxidation (M)	0.00000000000000000010000.0
688	gi|37538489|gb|AAQ93011.1|	FtsH-like protein precursor [Solanum lycopersicum]	977	76138	15	14	15	14	31.9	708	5.78	4413	1	1	1	1146.08	2290.15	2	2289.14	1.0051	0	62.25	0.00016	R	TPGFTGADLQNLMNEAAILAAR	R	Oxidation (M)	0.0000000000001000000000.0
688	gi|37538489|gb|AAQ93011.1|	FtsH-like protein precursor [Solanum lycopersicum]	977	76138	15	14	15	14	31.9	708	5.78	4756	1	1	1	1366.39	2730.77	2	2729.26	1.5131	0	86.32	5.4e-07	R	VAEEVIFGQDNVTTGASNDFMQVSR	V	Oxidation (M)	0.0000000000000000000010000.0	emPAI	0.95
691	gi|37538489|gb|AAQ93011.1|	FtsH-like protein precursor [Solanum lycopersicum]	869	76138	12	11	12	11	24.2	708	5.78	1839	1	1	1	465.187	928.359	2	926.58	1.7786	0	65.32	0.00011	K	LAQLLIEK	E
691	gi|37538489|gb|AAQ93011.1|	FtsH-like protein precursor [Solanum lycopersicum]	869	76138	12	11	12	11	24.2	708	5.78	2785	1	1	1	763.232	1524.45	2	1523.74	0.7086	0	96.46	7.4e-08	R	SYLENQMAVALGGR	V	Oxidation (M)	0.00000010000000.0
691	gi|37538489|gb|AAQ93011.1|	FtsH-like protein precursor [Solanum lycopersicum]	869	76138	12	11	12	11	24.2	708	5.78	2864	1	1	1	784.266	1566.52	2	1565.75	0.7694	0	82.03	1.9e-06	R	GQAGGLTFFAPSEER	L
691	gi|37538489|gb|AAQ93011.1|	FtsH-like protein precursor [Solanum lycopersicum]	869	76138	12	11	12	11	24.2	708	5.78	3040	1	1	1	829.66	1657.31	2	1656.73	0.5757	0	73.03	1.6e-05	K	DYSMATADVVDAEVR	E	Oxidation (M)	0.000100000000000.0
691	gi|37538489|gb|AAQ93011.1|	FtsH-like protein precursor [Solanum lycopersicum]	869	76138	12	11	12	11	24.2	708	5.78	3069	1	1	1	837.782	1673.55	2	1673.84	-0.2948	0	74.24	1.2e-05	K	APCIVFIDEIDAVGR	Q
691	gi|37538489|gb|AAQ93011.1|	FtsH-like protein precursor [Solanum lycopersicum]	869	76138	12	11	12	11	24.2	708	5.78	3313	1	1	1	892.972	1783.93	2	1783.85	0.0799	0	78.25	4.4e-06	K	TQAQPASDLPEGTQWR	Y
691	gi|37538489|gb|AAQ93011.1|	FtsH-like protein precursor [Solanum lycopersicum]	869	76138	12	11	12	11	24.2	708	5.78	3401	1	1	1	917.01	1832	2	1831.82	0.186	0	59.62	0.00032	K	ETVDGEEFMSLFIDGK	A	Oxidation (M)	0.0000000010000000.0
691	gi|37538489|gb|AAQ93011.1|	FtsH-like protein precursor [Solanum lycopersicum]	869	76138	12	11	12	11	24.2	708	5.78	3479	1	1	1	631.237	1890.69	3	1888.97	1.7181	1	29.6	0.31	K	SKAPCIVFIDEIDAVGR	Q
691	gi|37538489|gb|AAQ93011.1|	FtsH-like protein precursor [Solanum lycopersicum]	869	76138	12	11	12	11	24.2	708	5.78	3875	1	1	1	1090.62	2179.22	2	2179.04	0.1761	0	96.58	5.7e-08	K	FQEVPETGVTFADVAGADQAK	L
691	gi|37538489|gb|AAQ93011.1|	FtsH-like protein precursor [Solanum lycopersicum]	869	76138	12	11	12	11	24.2	708	5.78	3978	1	1	1	1131.38	2260.74	2	2260.13	0.6144	0	96.13	6.2e-08	K	IGQVAIGGGGGNPFLGQQMSTQK	D	Oxidation (M)	0.00000000000000000010000.0
691	gi|37538489|gb|AAQ93011.1|	FtsH-like protein precursor [Solanum lycopersicum]	869	76138	12	11	12	11	24.2	708	5.78	4121	1	1	1	797.46	2389.36	3	2388.22	1.1365	1	42.61	0.014	K	KIGQVAIGGGGGNPFLGQQMSTQK	D	Oxidation (M)	0.000000000000000000010000.0
691	gi|37538489|gb|AAQ93011.1|	FtsH-like protein precursor [Solanum lycopersicum]	869	76138	12	11	12	11	24.2	708	5.78	4419	1	1	1	1366.05	2730.08	2	2729.26	0.8211	0	77.39	4.2e-06	R	VAEEVIFGQDNVTTGASNDFMQVSR	V	Oxidation (M)	0.0000000000000000000010000.0	emPAI	0.77
694	gi|37538489|gb|AAQ93011.1|	FtsH-like protein precursor [Solanum lycopersicum]	399	76138	6	6	5	5	10.9	708	5.78	2136	1	1	1	667.099	1332.18	2	1331.67	0.5145	0	70.99	2.9e-05	K	DGSTLQLTAVDGR	R
694	gi|37538489|gb|AAQ93011.1|	FtsH-like protein precursor [Solanum lycopersicum]	399	76138	6	6	5	5	10.9	708	5.78	2494	1	1	1	762.74	1523.47	2	1523.74	-0.2744	0	86.13	8e-07	R	SYLENQMAVALGGR	V	Oxidation (M)	0.00000010000000.0
694	gi|37538489|gb|AAQ93011.1|	FtsH-like protein precursor [Solanum lycopersicum]	399	76138	6	6	5	5	10.9	708	5.78	2722	1	1	1	828.918	1655.82	2	1656.73	-0.9083	0	99.53	3.4e-08	K	DYSMATADVVDAEVR	E	Oxidation (M)	0.000100000000000.0
694	gi|37538489|gb|AAQ93011.1|	FtsH-like protein precursor [Solanum lycopersicum]	399	76138	6	6	5	5	10.9	708	5.78	2727	1	1	1	830.274	1658.53	2	1656.73	1.8027	0	85.56	9e-07	K	DYSMATADVVDAEVR	E	Oxidation (M)	0.000100000000000.0
694	gi|37538489|gb|AAQ93011.1|	FtsH-like protein precursor [Solanum lycopersicum]	399	76138	6	6	5	5	10.9	708	5.78	2855	1	1	1	858.825	1715.64	2	1715.77	-0.133	0	62.72	0.00016	R	SQGGPGGPGGLGGPMDFGR	S	Oxidation (M)	0.0000000000000010000.0
694	gi|37538489|gb|AAQ93011.1|	FtsH-like protein precursor [Solanum lycopersicum]	399	76138	6	6	5	5	10.9	708	5.78	3015	1	1	1	893.748	1785.48	2	1783.85	1.6329	0	84.55	1.1e-06	K	TQAQPASDLPEGTQWR	Y			emPAI	0.27
695	gi|37538489|gb|AAQ93011.1|	FtsH-like protein precursor [Solanum lycopersicum]	765	76138	12	11	11	11	25.1	708	5.78	2427	1	1	1	502.498	1504.47	3	1503.74	0.7311	1	32.01	0.2	K	EISKDEISDALER	I
695	gi|37538489|gb|AAQ93011.1|	FtsH-like protein precursor [Solanum lycopersicum]	765	76138	12	11	11	11	25.1	708	5.78	2429	1	1	1	753.257	1504.5	2	1503.74	0.758	1	66.44	7.3e-05	K	EISKDEISDALER	I
695	gi|37538489|gb|AAQ93011.1|	FtsH-like protein precursor [Solanum lycopersicum]	765	76138	12	11	11	11	25.1	708	5.78	2468	1	1	1	763.299	1524.58	2	1523.74	0.8434	0	81.98	2.1e-06	R	SYLENQMAVALGGR	V	Oxidation (M)	0.00000010000000.0
695	gi|37538489|gb|AAQ93011.1|	FtsH-like protein precursor [Solanum lycopersicum]	765	76138	12	11	11	11	25.1	708	5.78	2537	1	1	1	784.735	1567.46	2	1565.75	1.7084	0	60.24	0.0003	R	GQAGGLTFFAPSEER	L
695	gi|37538489|gb|AAQ93011.1|	FtsH-like protein precursor [Solanum lycopersicum]	765	76138	12	11	11	11	25.1	708	5.78	2688	1	1	1	829.505	1656.99	2	1656.73	0.2645	0	59.57	0.00036	K	DYSMATADVVDAEVR	E	Oxidation (M)	0.000100000000000.0
695	gi|37538489|gb|AAQ93011.1|	FtsH-like protein precursor [Solanum lycopersicum]	765	76138	12	11	11	11	25.1	708	5.78	2730	1	1	1	838.834	1675.65	2	1673.84	1.8082	0	81.49	2.2e-06	K	APCIVFIDEIDAVGR	Q
695	gi|37538489|gb|AAQ93011.1|	FtsH-like protein precursor [Solanum lycopersicum]	765	76138	12	11	11	11	25.1	708	5.78	2764	1	1	1	566.113	1695.32	3	1693.86	1.4533	1	43.36	0.015	R	FSKDGSTLQLTAVDGR	R
695	gi|37538489|gb|AAQ93011.1|	FtsH-like protein precursor [Solanum lycopersicum]	765	76138	12	11	11	11	25.1	708	5.78	2816	1	1	1	859.741	1717.47	2	1715.77	1.699	0	65.35	9.1e-05	R	SQGGPGGPGGLGGPMDFGR	S	Oxidation (M)	0.0000000000000010000.0
695	gi|37538489|gb|AAQ93011.1|	FtsH-like protein precursor [Solanum lycopersicum]	765	76138	12	11	11	11	25.1	708	5.78	3152	1	1	1	631.043	1890.11	3	1888.97	1.1349	1	39.08	0.035	K	SKAPCIVFIDEIDAVGR	Q
695	gi|37538489|gb|AAQ93011.1|	FtsH-like protein precursor [Solanum lycopersicum]	765	76138	12	11	11	11	25.1	708	5.78	3536	1	1	1	1091	2179.99	2	2179.04	0.9441	0	78.91	3.3e-06	K	FQEVPETGVTFADVAGADQAK	L
695	gi|37538489|gb|AAQ93011.1|	FtsH-like protein precursor [Solanum lycopersicum]	765	76138	12	11	11	11	25.1	708	5.78	3650	1	1	1	1131.41	2260.8	2	2260.13	0.6744	0	99.79	2.7e-08	K	IGQVAIGGGGGNPFLGQQMSTQK	D	Oxidation (M)	0.00000000000000000010000.0
695	gi|37538489|gb|AAQ93011.1|	FtsH-like protein precursor [Solanum lycopersicum]	765	76138	12	11	11	11	25.1	708	5.78	4153	1	1	1	1366.18	2730.35	2	2729.26	1.0851	0	93.34	1.1e-07	R	VAEEVIFGQDNVTTGASNDFMQVSR	V	Oxidation (M)	0.0000000000000000000010000.0	emPAI	0.69
698	gi|460406209|ref|XP_004248560.1|	PREDICTED: transketolase, chloroplastic-like [Solanum lycopersicum]	924	80268	27	17	17	13	25.1	741	5.97	1601	1	1	1	846.632	845.625	1	845.449	0.1753	0	27.03	0.88	K	TDAAIVEK	S
698	gi|460406209|ref|XP_004248560.1|	PREDICTED: transketolase, chloroplastic-like [Solanum lycopersicum]	924	80268	27	17	17	13	25.1	741	5.97	1687	1	1	1	479.31	956.606	2	956.566	0.0402	0	53.29	0.0017	K	TPSILALSR	Q
698	gi|460406209|ref|XP_004248560.1|	PREDICTED: transketolase, chloroplastic-like [Solanum lycopersicum]	924	80268	27	17	17	13	25.1	741	5.97	1747	1	1	1	498.951	995.887	2	995.461	0.4253	0	37.01	0.064	K	NPYWFNR	D
698	gi|460406209|ref|XP_004248560.1|	PREDICTED: transketolase, chloroplastic-like [Solanum lycopersicum]	924	80268	27	17	17	13	25.1	741	5.97	1764	1	1	1	1005.64	1004.63	1	1004.55	0.0755	0	31.94	0.26	R	FLAIDAVEK	A
698	gi|460406209|ref|XP_004248560.1|	PREDICTED: transketolase, chloroplastic-like [Solanum lycopersicum]	924	80268	27	17	17	13	25.1	741	5.97	1767	1	1	1	503.436	1004.86	2	1004.55	0.3024	0	42.77	0.021	R	FLAIDAVEK	A
698	gi|460406209|ref|XP_004248560.1|	PREDICTED: transketolase, chloroplastic-like [Solanum lycopersicum]	924	80268	27	17	17	13	25.1	741	5.97	1768	1	1	1	503.588	1005.16	2	1004.55	0.6074	0	28.83	0.52	R	FLAIDAVEK	A
698	gi|460406209|ref|XP_004248560.1|	PREDICTED: transketolase, chloroplastic-like [Solanum lycopersicum]	924	80268	27	17	17	13	25.1	741	5.97	1780	1	1	1	1009.45	1008.44	1	1008.48	-0.0386	0	40.49	0.03	K	YAEEAADLK	S
698	gi|460406209|ref|XP_004248560.1|	PREDICTED: transketolase, chloroplastic-like [Solanum lycopersicum]	924	80268	27	17	17	13	25.1	741	5.97	1963	1	1	1	569.792	1137.57	2	1137.51	0.0638	0	69.46	3.8e-05	K	NGNTGYDEIR	A
698	gi|460406209|ref|XP_004248560.1|	PREDICTED: transketolase, chloroplastic-like [Solanum lycopersicum]	924	80268	27	17	17	13	25.1	741	5.97	1965	1	1	1	570.187	1138.36	2	1137.51	0.8546	0	37.64	0.056	K	NGNTGYDEIR	A
698	gi|460406209|ref|XP_004248560.1|	PREDICTED: transketolase, chloroplastic-like [Solanum lycopersicum]	924	80268	27	17	17	13	25.1	741	5.97	2137	1	1	1	611.677	1221.34	2	1220.64	0.6997	0	74.1	1.3e-05	K	VTTTIGFGSPNK	A
698	gi|460406209|ref|XP_004248560.1|	PREDICTED: transketolase, chloroplastic-like [Solanum lycopersicum]	924	80268	27	17	17	13	25.1	741	5.97	2290	1	1	1	656.453	1310.89	2	1312.71	-1.8192	0	66.39	7.4e-05	R	NLSQQNLNALAK	V
698	gi|460406209|ref|XP_004248560.1|	PREDICTED: transketolase, chloroplastic-like [Solanum lycopersicum]	924	80268	27	17	17	13	25.1	741	5.97	2295	1	1	1	657.306	1312.6	2	1312.71	-0.113	0	39.69	0.035	R	NLSQQNLNALAK	V
698	gi|460406209|ref|XP_004248560.1|	PREDICTED: transketolase, chloroplastic-like [Solanum lycopersicum]	924	80268	27	17	17	13	25.1	741	5.97	2297	1	1	1	657.693	1313.37	2	1312.71	0.661	0	34.56	0.12	R	NLSQQNLNALAK	V
698	gi|460406209|ref|XP_004248560.1|	PREDICTED: transketolase, chloroplastic-like [Solanum lycopersicum]	924	80268	27	17	17	13	25.1	741	5.97	2298	1	1	1	657.793	1313.57	2	1312.71	0.862	0	46.8	0.007	R	NLSQQNLNALAK	V
698	gi|460406209|ref|XP_004248560.1|	PREDICTED: transketolase, chloroplastic-like [Solanum lycopersicum]	924	80268	27	17	17	13	25.1	741	5.97	2299	1	1	1	657.822	1313.63	2	1312.71	0.9198	0	28.14	0.51	R	NLSQQNLNALAK	V
698	gi|460406209|ref|XP_004248560.1|	PREDICTED: transketolase, chloroplastic-like [Solanum lycopersicum]	924	80268	27	17	17	13	25.1	741	5.97	2386	1	1	1	679.247	1356.48	2	1354.75	1.7342	0	43.26	0.016	K	LPQLAGTSIEGAAK	G
698	gi|460406209|ref|XP_004248560.1|	PREDICTED: transketolase, chloroplastic-like [Solanum lycopersicum]	924	80268	27	17	17	13	25.1	741	5.97	2447	1	1	1	687.454	1372.89	2	1374.68	-1.7841	0	32.52	0.19	K	AIGVDGFGASAPADK	I
698	gi|460406209|ref|XP_004248560.1|	PREDICTED: transketolase, chloroplastic-like [Solanum lycopersicum]	924	80268	27	17	17	13	25.1	741	5.97	2455	1	1	1	688.547	1375.08	2	1374.68	0.4019	0	76.95	7.1e-06	K	AIGVDGFGASAPADK	I
698	gi|460406209|ref|XP_004248560.1|	PREDICTED: transketolase, chloroplastic-like [Solanum lycopersicum]	924	80268	27	17	17	13	25.1	741	5.97	2458	1	1	1	689.489	1376.96	2	1375.73	1.2279	0	83.21	1.6e-06	K	EFGITAEAVVAAAK	Q
698	gi|460406209|ref|XP_004248560.1|	PREDICTED: transketolase, chloroplastic-like [Solanum lycopersicum]	924	80268	27	17	17	13	25.1	741	5.97	2509	1	1	1	701.217	1400.42	2	1399.73	0.6841	0	54.74	0.0012	K	SIITGELPAGWEK	A
698	gi|460406209|ref|XP_004248560.1|	PREDICTED: transketolase, chloroplastic-like [Solanum lycopersicum]	924	80268	27	17	17	13	25.1	741	5.97	2520	1	1	1	704.675	1407.34	2	1408.7	-1.3628	0	81.27	2.5e-06	R	VSIEAGSTFGWQK	F
698	gi|460406209|ref|XP_004248560.1|	PREDICTED: transketolase, chloroplastic-like [Solanum lycopersicum]	924	80268	27	17	17	13	25.1	741	5.97	2907	1	1	1	795.453	1588.89	2	1588.77	0.1174	0	25.37	0.99	K	ALPTYTPESPADATR	N
698	gi|460406209|ref|XP_004248560.1|	PREDICTED: transketolase, chloroplastic-like [Solanum lycopersicum]	924	80268	27	17	17	13	25.1	741	5.97	2948	1	1	1	806.661	1611.31	2	1610.9	0.4085	1	27.07	0.62	R	QKLPQLAGTSIEGAAK	G
698	gi|460406209|ref|XP_004248560.1|	PREDICTED: transketolase, chloroplastic-like [Solanum lycopersicum]	924	80268	27	17	17	13	25.1	741	5.97	3346	1	1	1	890.245	1778.47	2	1778.92	-0.4454	1	43.26	0.015	K	AIGVDGFGASAPADKIYK	E
698	gi|460406209|ref|XP_004248560.1|	PREDICTED: transketolase, chloroplastic-like [Solanum lycopersicum]	924	80268	27	17	17	13	25.1	741	5.97	3349	1	1	1	890.672	1779.33	2	1778.92	0.4086	1	48.22	0.0047	K	AIGVDGFGASAPADKIYK	E
698	gi|460406209|ref|XP_004248560.1|	PREDICTED: transketolase, chloroplastic-like [Solanum lycopersicum]	924	80268	27	17	17	13	25.1	741	5.97	3893	1	1	1	1047.35	2092.69	2	2092.09	0.6	0	90.88	2.2e-07	K	VVPGFLGGSADLASSNMTLLK	M	Oxidation (M)	0.000000000000000010000.0
698	gi|460406209|ref|XP_004248560.1|	PREDICTED: transketolase, chloroplastic-like [Solanum lycopersicum]	924	80268	27	17	17	13	25.1	741	5.97	3897	1	1	1	698.971	2093.89	3	2092.09	1.8052	0	53.01	0.0014	K	VVPGFLGGSADLASSNMTLLK	M	Oxidation (M)	0.000000000000000010000.0	emPAI	1.06
700	gi|37538489|gb|AAQ93011.1|	FtsH-like protein precursor [Solanum lycopersicum]	1069	76138	20	17	16	14	32.3	708	5.78	1717	1	1	1	695.31	694.303	1	694.354	-0.051	0	25.98	0.72	K	AELYIS	-
700	gi|37538489|gb|AAQ93011.1|	FtsH-like protein precursor [Solanum lycopersicum]	1069	76138	20	17	16	14	32.3	708	5.78	2138	1	1	1	600.116	1198.22	2	1197.64	0.5775	1	44.6	0.012	R	YSEFLNAVKK	G
700	gi|37538489|gb|AAQ93011.1|	FtsH-like protein precursor [Solanum lycopersicum]	1069	76138	20	17	16	14	32.3	708	5.78	2573	1	1	1	753.263	1504.51	2	1503.74	0.7702	1	72.3	1.9e-05	K	EISKDEISDALER	I
700	gi|37538489|gb|AAQ93011.1|	FtsH-like protein precursor [Solanum lycopersicum]	1069	76138	20	17	16	14	32.3	708	5.78	2584	1	1	1	755.189	1508.36	2	1507.75	0.6184	0	79.85	3.3e-06	R	SYLENQMAVALGGR	V
700	gi|37538489|gb|AAQ93011.1|	FtsH-like protein precursor [Solanum lycopersicum]	1069	76138	20	17	16	14	32.3	708	5.78	2614	1	1	1	763.187	1524.36	2	1523.74	0.6194	0	83.63	1.4e-06	R	SYLENQMAVALGGR	V	Oxidation (M)	0.00000010000000.0
700	gi|37538489|gb|AAQ93011.1|	FtsH-like protein precursor [Solanum lycopersicum]	1069	76138	20	17	16	14	32.3	708	5.78	2676	1	1	1	782.915	1563.81	2	1565.75	-1.9326	0	83.75	1.4e-06	R	GQAGGLTFFAPSEER	L
700	gi|37538489|gb|AAQ93011.1|	FtsH-like protein precursor [Solanum lycopersicum]	1069	76138	20	17	16	14	32.3	708	5.78	2826	1	1	1	829.807	1657.6	2	1656.73	0.8697	0	61.01	0.00025	K	DYSMATADVVDAEVR	E	Oxidation (M)	0.000100000000000.0
700	gi|37538489|gb|AAQ93011.1|	FtsH-like protein precursor [Solanum lycopersicum]	1069	76138	20	17	16	14	32.3	708	5.78	2827	1	1	1	830.288	1658.56	2	1656.73	1.8307	0	31.45	0.23	K	DYSMATADVVDAEVR	E	Oxidation (M)	0.000100000000000.0
700	gi|37538489|gb|AAQ93011.1|	FtsH-like protein precursor [Solanum lycopersicum]	1069	76138	20	17	16	14	32.3	708	5.78	2856	1	1	1	838.345	1674.68	2	1673.84	0.8312	0	70.96	2.5e-05	K	APCIVFIDEIDAVGR	Q
700	gi|37538489|gb|AAQ93011.1|	FtsH-like protein precursor [Solanum lycopersicum]	1069	76138	20	17	16	14	32.3	708	5.78	2882	1	1	1	848.334	1694.65	2	1693.86	0.7893	1	62.42	0.00018	R	FSKDGSTLQLTAVDGR	R
700	gi|37538489|gb|AAQ93011.1|	FtsH-like protein precursor [Solanum lycopersicum]	1069	76138	20	17	16	14	32.3	708	5.78	2893	1	1	1	851.069	1700.12	2	1699.77	0.3502	0	68.96	4.1e-05	R	SQGGPGGPGGLGGPMDFGR	S
700	gi|37538489|gb|AAQ93011.1|	FtsH-like protein precursor [Solanum lycopersicum]	1069	76138	20	17	16	14	32.3	708	5.78	2928	1	1	1	859.13	1716.25	2	1715.77	0.4772	0	88.47	4.4e-07	R	SQGGPGGPGGLGGPMDFGR	S	Oxidation (M)	0.0000000000000010000.0
700	gi|37538489|gb|AAQ93011.1|	FtsH-like protein precursor [Solanum lycopersicum]	1069	76138	20	17	16	14	32.3	708	5.78	3051	1	1	1	893.247	1784.48	2	1783.85	0.6309	0	90.7	2.5e-07	K	TQAQPASDLPEGTQWR	Y
700	gi|37538489|gb|AAQ93011.1|	FtsH-like protein precursor [Solanum lycopersicum]	1069	76138	20	17	16	14	32.3	708	5.78	3125	1	1	1	917.31	1832.61	2	1831.82	0.7872	0	59.44	0.00033	K	ETVDGEEFMSLFIDGK	A	Oxidation (M)	0.0000000010000000.0
700	gi|37538489|gb|AAQ93011.1|	FtsH-like protein precursor [Solanum lycopersicum]	1069	76138	20	17	16	14	32.3	708	5.78	3164	1	1	1	621.108	1860.3	3	1859.95	0.3552	2	72.51	1.7e-05	R	DLKEISKDEISDALER	I
700	gi|37538489|gb|AAQ93011.1|	FtsH-like protein precursor [Solanum lycopersicum]	1069	76138	20	17	16	14	32.3	708	5.78	3208	1	1	1	631.292	1890.85	3	1888.97	1.881	1	37.47	0.051	K	SKAPCIVFIDEIDAVGR	Q
700	gi|37538489|gb|AAQ93011.1|	FtsH-like protein precursor [Solanum lycopersicum]	1069	76138	20	17	16	14	32.3	708	5.78	3530	1	1	1	1090.91	2179.81	2	2179.04	0.7681	0	80.88	2.1e-06	K	FQEVPETGVTFADVAGADQAK	L
700	gi|37538489|gb|AAQ93011.1|	FtsH-like protein precursor [Solanum lycopersicum]	1069	76138	20	17	16	14	32.3	708	5.78	3629	1	1	1	1131.47	2260.93	2	2260.13	0.8024	0	101.37	1.9e-08	K	IGQVAIGGGGGNPFLGQQMSTQK	D	Oxidation (M)	0.00000000000000000010000.0
700	gi|37538489|gb|AAQ93011.1|	FtsH-like protein precursor [Solanum lycopersicum]	1069	76138	20	17	16	14	32.3	708	5.78	3632	1	1	1	754.932	2261.77	3	2260.13	1.6456	0	58.68	0.00036	K	IGQVAIGGGGGNPFLGQQMSTQK	D	Oxidation (M)	0.00000000000000000010000.0
700	gi|37538489|gb|AAQ93011.1|	FtsH-like protein precursor [Solanum lycopersicum]	1069	76138	20	17	16	14	32.3	708	5.78	4078	1	1	1	1366.41	2730.82	2	2729.26	1.5551	0	35.72	0.062	R	VAEEVIFGQDNVTTGASNDFMQVSR	V	Oxidation (M)	0.0000000000000000000010000.0	emPAI	1.35
702	gi|2150027|gb|AAB58727.1|	NADP-malic enzyme [Solanum lycopersicum]	417	70598	9	7	8	6	15	640	5.93	1996	1	1	1	572.37	1142.73	2	1142.59	0.1327	0	34.19	0.14	K	QTGIPLEETR	K
702	gi|2150027|gb|AAB58727.1|	NADP-malic enzyme [Solanum lycopersicum]	417	70598	9	7	8	6	15	640	5.93	2121	1	1	1	615.197	1228.38	2	1227.68	0.6965	0	65.39	9.9e-05	K	IQVIVVTDGER	I
702	gi|2150027|gb|AAB58727.1|	NADP-malic enzyme [Solanum lycopersicum]	417	70598	9	7	8	6	15	640	5.93	2181	1	1	1	639.019	1276.02	2	1275.7	0.3253	0	25.86	0.96	K	GLIYPPFSNIR	K
702	gi|2150027|gb|AAB58727.1|	NADP-malic enzyme [Solanum lycopersicum]	417	70598	9	7	8	6	15	640	5.93	2302	1	1	1	452.907	1355.7	3	1355.78	-0.0775	1	44.4	0.012	K	KIQVIVVTDGER	I
702	gi|2150027|gb|AAB58727.1|	NADP-malic enzyme [Solanum lycopersicum]	417	70598	9	7	8	6	15	640	5.93	2304	1	1	1	679.274	1356.53	2	1355.78	0.7556	1	64.75	0.00011	K	KIQVIVVTDGER	I
702	gi|2150027|gb|AAB58727.1|	NADP-malic enzyme [Solanum lycopersicum]	417	70598	9	7	8	6	15	640	5.93	2430	1	1	1	722.201	1442.39	2	1441.83	0.5626	0	60.79	0.00028	K	SIKPTVLIGSSGAGR	T
702	gi|2150027|gb|AAB58727.1|	NADP-malic enzyme [Solanum lycopersicum]	417	70598	9	7	8	6	15	640	5.93	2699	1	1	1	808.168	1614.32	2	1613.95	0.3714	0	38.21	0.049	R	GLLPPVVISHDLQVK	K
702	gi|2150027|gb|AAB58727.1|	NADP-malic enzyme [Solanum lycopersicum]	417	70598	9	7	8	6	15	640	5.93	2950	1	1	1	877.811	1753.61	2	1753.87	-0.2607	0	73.74	1.3e-05	R	AIFASGSPFAPVEYNGK	V
702	gi|2150027|gb|AAB58727.1|	NADP-malic enzyme [Solanum lycopersicum]	417	70598	9	7	8	6	15	640	5.93	3197	1	1	1	956.655	1911.29	2	1910.82	0.477	0	53.64	0.0013	K	DLVAYAESCMYSPAYR	S	Oxidation (M)	0.0000000001000000.0	emPAI	0.51
703	gi|37538489|gb|AAQ93011.1|	FtsH-like protein precursor [Solanum lycopersicum]	686	76138	11	11	11	11	23.2	708	5.78	2288	1	1	1	600.134	1198.25	2	1197.64	0.6135	1	39.94	0.034	R	YSEFLNAVKK	G
703	gi|37538489|gb|AAQ93011.1|	FtsH-like protein precursor [Solanum lycopersicum]	686	76138	11	11	11	11	23.2	708	5.78	2708	1	1	1	752.961	1503.91	2	1503.74	0.1662	1	66.67	6.9e-05	K	EISKDEISDALER	I
703	gi|37538489|gb|AAQ93011.1|	FtsH-like protein precursor [Solanum lycopersicum]	686	76138	11	11	11	11	23.2	708	5.78	2738	1	1	1	763.286	1524.56	2	1523.74	0.8174	0	80.31	3e-06	R	SYLENQMAVALGGR	V	Oxidation (M)	0.00000010000000.0
703	gi|37538489|gb|AAQ93011.1|	FtsH-like protein precursor [Solanum lycopersicum]	686	76138	11	11	11	11	23.2	708	5.78	2788	1	1	1	784.106	1566.2	2	1565.75	0.4502	0	71.04	2.4e-05	R	GQAGGLTFFAPSEER	L
703	gi|37538489|gb|AAQ93011.1|	FtsH-like protein precursor [Solanum lycopersicum]	686	76138	11	11	11	11	23.2	708	5.78	2915	1	1	1	838.246	1674.48	2	1673.84	0.6322	0	49.18	0.0037	K	APCIVFIDEIDAVGR	Q
703	gi|37538489|gb|AAQ93011.1|	FtsH-like protein precursor [Solanum lycopersicum]	686	76138	11	11	11	11	23.2	708	5.78	2945	1	1	1	566.009	1695	3	1693.86	1.1401	1	42.63	0.017	R	FSKDGSTLQLTAVDGR	R
703	gi|37538489|gb|AAQ93011.1|	FtsH-like protein precursor [Solanum lycopersicum]	686	76138	11	11	11	11	23.2	708	5.78	2982	1	1	1	859.188	1716.36	2	1715.77	0.5932	0	82.88	1.6e-06	R	SQGGPGGPGGLGGPMDFGR	S	Oxidation (M)	0.0000000000000010000.0
703	gi|37538489|gb|AAQ93011.1|	FtsH-like protein precursor [Solanum lycopersicum]	686	76138	11	11	11	11	23.2	708	5.78	3081	1	1	1	893.283	1784.55	2	1783.85	0.7019	0	90.89	2.4e-07	K	TQAQPASDLPEGTQWR	Y
703	gi|37538489|gb|AAQ93011.1|	FtsH-like protein precursor [Solanum lycopersicum]	686	76138	11	11	11	11	23.2	708	5.78	3197	1	1	1	631.23	1890.67	3	1888.97	1.695	1	39.94	0.029	K	SKAPCIVFIDEIDAVGR	Q
703	gi|37538489|gb|AAQ93011.1|	FtsH-like protein precursor [Solanum lycopersicum]	686	76138	11	11	11	11	23.2	708	5.78	3455	1	1	1	1091.44	2180.87	2	2179.04	1.8261	0	85.19	8e-07	K	FQEVPETGVTFADVAGADQAK	L
703	gi|37538489|gb|AAQ93011.1|	FtsH-like protein precursor [Solanum lycopersicum]	686	76138	11	11	11	11	23.2	708	5.78	3529	1	1	1	754.763	2261.27	3	2260.13	1.1395	0	44.92	0.0085	K	IGQVAIGGGGGNPFLGQQMSTQK	D	Oxidation (M)	0.00000000000000000010000.0	emPAI	0.69
706	gi|37538489|gb|AAQ93011.1|	FtsH-like protein precursor [Solanum lycopersicum]	392	76138	6	6	6	6	12.6	708	5.78	3001	1	1	1	667.175	1332.34	2	1331.67	0.6677	0	56.41	0.00083	K	DGSTLQLTAVDGR	R
706	gi|37538489|gb|AAQ93011.1|	FtsH-like protein precursor [Solanum lycopersicum]	392	76138	6	6	6	6	12.6	708	5.78	3232	1	1	1	753.231	1504.45	2	1503.74	0.706	1	41.62	0.022	K	EISKDEISDALER	I
706	gi|37538489|gb|AAQ93011.1|	FtsH-like protein precursor [Solanum lycopersicum]	392	76138	6	6	6	6	12.6	708	5.78	3262	1	1	1	763.151	1524.29	2	1523.74	0.5476	0	85.29	9.7e-07	R	SYLENQMAVALGGR	V	Oxidation (M)	0.00000010000000.0
706	gi|37538489|gb|AAQ93011.1|	FtsH-like protein precursor [Solanum lycopersicum]	392	76138	6	6	6	6	12.6	708	5.78	3307	1	1	1	784.229	1566.44	2	1565.75	0.6952	0	64.96	9.7e-05	R	GQAGGLTFFAPSEER	L
706	gi|37538489|gb|AAQ93011.1|	FtsH-like protein precursor [Solanum lycopersicum]	392	76138	6	6	6	6	12.6	708	5.78	3374	1	1	1	829.738	1657.46	2	1656.73	0.7317	0	73.77	1.3e-05	K	DYSMATADVVDAEVR	E	Oxidation (M)	0.000100000000000.0
706	gi|37538489|gb|AAQ93011.1|	FtsH-like protein precursor [Solanum lycopersicum]	392	76138	6	6	6	6	12.6	708	5.78	3448	1	1	1	859.195	1716.37	2	1715.77	0.606	0	74.96	9.8e-06	R	SQGGPGGPGGLGGPMDFGR	S	Oxidation (M)	0.0000000000000010000.0	emPAI	0.33
708	gi|37538489|gb|AAQ93011.1|	FtsH-like protein precursor [Solanum lycopersicum]	740	76138	17	11	13	9	22.7	708	5.78	1548	1	1	1	426.771	851.528	2	851.498	0.0299	0	35.42	0.083	R	ILQVHSR	G
708	gi|37538489|gb|AAQ93011.1|	FtsH-like protein precursor [Solanum lycopersicum]	740	76138	17	11	13	9	22.7	708	5.78	1825	1	1	1	599.865	1197.71	2	1197.64	0.0755	1	30.99	0.26	R	YSEFLNAVKK	G
708	gi|37538489|gb|AAQ93011.1|	FtsH-like protein precursor [Solanum lycopersicum]	740	76138	17	11	13	9	22.7	708	5.78	2007	1	1	1	666.732	1331.45	2	1331.67	-0.2193	0	57	0.00071	K	DGSTLQLTAVDGR	R
708	gi|37538489|gb|AAQ93011.1|	FtsH-like protein precursor [Solanum lycopersicum]	740	76138	17	11	13	9	22.7	708	5.78	2341	1	1	1	502.063	1503.17	3	1503.74	-0.5739	1	49.48	0.0036	K	EISKDEISDALER	I
708	gi|37538489|gb|AAQ93011.1|	FtsH-like protein precursor [Solanum lycopersicum]	740	76138	17	11	13	9	22.7	708	5.78	2343	1	1	1	752.879	1503.74	2	1503.74	0.0022	1	67.63	5.6e-05	K	EISKDEISDALER	I
708	gi|37538489|gb|AAQ93011.1|	FtsH-like protein precursor [Solanum lycopersicum]	740	76138	17	11	13	9	22.7	708	5.78	2355	1	1	1	755.058	1508.1	2	1507.75	0.3566	0	26.78	0.67	R	SYLENQMAVALGGR	V
708	gi|37538489|gb|AAQ93011.1|	FtsH-like protein precursor [Solanum lycopersicum]	740	76138	17	11	13	9	22.7	708	5.78	2395	1	1	1	763.184	1524.35	2	1523.74	0.6126	0	83.38	1.5e-06	R	SYLENQMAVALGGR	V	Oxidation (M)	0.00000010000000.0
708	gi|37538489|gb|AAQ93011.1|	FtsH-like protein precursor [Solanum lycopersicum]	740	76138	17	11	13	9	22.7	708	5.78	2472	1	1	1	783.43	1564.84	2	1565.75	-0.9026	0	77.95	4.8e-06	R	GQAGGLTFFAPSEER	L
708	gi|37538489|gb|AAQ93011.1|	FtsH-like protein precursor [Solanum lycopersicum]	740	76138	17	11	13	9	22.7	708	5.78	2476	1	1	1	784.66	1567.31	2	1565.75	1.5584	0	78.06	4.9e-06	R	GQAGGLTFFAPSEER	L
708	gi|37538489|gb|AAQ93011.1|	FtsH-like protein precursor [Solanum lycopersicum]	740	76138	17	11	13	9	22.7	708	5.78	2631	1	1	1	828.751	1655.49	2	1656.73	-1.2423	0	29.13	0.38	K	DYSMATADVVDAEVR	E	Oxidation (M)	0.000100000000000.0
708	gi|37538489|gb|AAQ93011.1|	FtsH-like protein precursor [Solanum lycopersicum]	740	76138	17	11	13	9	22.7	708	5.78	2636	1	1	1	830.049	1658.08	2	1656.73	1.3535	0	79.97	3.2e-06	K	DYSMATADVVDAEVR	E	Oxidation (M)	0.000100000000000.0
708	gi|37538489|gb|AAQ93011.1|	FtsH-like protein precursor [Solanum lycopersicum]	740	76138	17	11	13	9	22.7	708	5.78	2700	1	1	1	565.707	1694.1	3	1693.86	0.2341	1	44.11	0.012	R	FSKDGSTLQLTAVDGR	R
708	gi|37538489|gb|AAQ93011.1|	FtsH-like protein precursor [Solanum lycopersicum]	740	76138	17	11	13	9	22.7	708	5.78	2737	1	1	1	858.851	1715.69	2	1715.77	-0.082	0	60.76	0.00026	R	SQGGPGGPGGLGGPMDFGR	S	Oxidation (M)	0.0000000000000010000.0
708	gi|37538489|gb|AAQ93011.1|	FtsH-like protein precursor [Solanum lycopersicum]	740	76138	17	11	13	9	22.7	708	5.78	2971	1	1	1	621.466	1861.38	3	1859.95	1.4292	2	29.32	0.35	R	DLKEISKDEISDALER	I
708	gi|37538489|gb|AAQ93011.1|	FtsH-like protein precursor [Solanum lycopersicum]	740	76138	17	11	13	9	22.7	708	5.78	3459	1	1	1	1131.41	2260.81	2	2260.13	0.6784	0	98.92	3.3e-08	K	IGQVAIGGGGGNPFLGQQMSTQK	D	Oxidation (M)	0.00000000000000000010000.0
708	gi|37538489|gb|AAQ93011.1|	FtsH-like protein precursor [Solanum lycopersicum]	740	76138	17	11	13	9	22.7	708	5.78	3608	1	1	1	796.877	2387.61	3	2388.22	-0.6134	1	52.45	0.0014	K	KIGQVAIGGGGGNPFLGQQMSTQK	D	Oxidation (M)	0.000000000000000000010000.0
708	gi|37538489|gb|AAQ93011.1|	FtsH-like protein precursor [Solanum lycopersicum]	740	76138	17	11	13	9	22.7	708	5.78	3944	1	1	1	911.341	2731	3	2729.26	1.7415	0	26.77	0.49	R	VAEEVIFGQDNVTTGASNDFMQVSR	V	Oxidation (M)	0.0000000000000000000010000.0	emPAI	0.95
710	gi|37538489|gb|AAQ93011.1|	FtsH-like protein precursor [Solanum lycopersicum]	283	76138	4	4	4	4	8.6	708	5.78	2944	1	1	1	667.093	1332.17	2	1331.67	0.5027	0	58.49	0.00052	K	DGSTLQLTAVDGR	R
710	gi|37538489|gb|AAQ93011.1|	FtsH-like protein precursor [Solanum lycopersicum]	283	76138	4	4	4	4	8.6	708	5.78	3237	1	1	1	763.246	1524.48	2	1523.74	0.7376	0	68.28	4.9e-05	R	SYLENQMAVALGGR	V	Oxidation (M)	0.00000010000000.0
710	gi|37538489|gb|AAQ93011.1|	FtsH-like protein precursor [Solanum lycopersicum]	283	76138	4	4	4	4	8.6	708	5.78	3363	1	1	1	829.811	1657.61	2	1656.73	0.8777	0	86.65	6.9e-07	K	DYSMATADVVDAEVR	E	Oxidation (M)	0.000100000000000.0
710	gi|37538489|gb|AAQ93011.1|	FtsH-like protein precursor [Solanum lycopersicum]	283	76138	4	4	4	4	8.6	708	5.78	3440	1	1	1	859.367	1716.72	2	1715.77	0.95	0	71.65	2.1e-05	R	SQGGPGGPGGLGGPMDFGR	S	Oxidation (M)	0.0000000000000010000.0	emPAI	0.21
751	gi|460395390|ref|XP_004243266.1|	PREDICTED: ATP-dependent zinc metalloprotease FTSH 2, chloroplastic-like [Solanum lycopersicum]	2136	74424	50	43	39	35	56.6	693	6	2158	1	1	1	465.149	928.283	2	926.475	1.8077	0	41.36	0.028	R	FLEYLDK	D
751	gi|460395390|ref|XP_004243266.1|	PREDICTED: ATP-dependent zinc metalloprotease FTSH 2, chloroplastic-like [Solanum lycopersicum]	2136	74424	50	43	39	35	56.6	693	6	2176	1	1	1	472.309	942.604	2	941.58	1.0239	0	40.57	0.034	K	IVEVLLEK	E
751	gi|460395390|ref|XP_004243266.1|	PREDICTED: ATP-dependent zinc metalloprotease FTSH 2, chloroplastic-like [Solanum lycopersicum]	2136	74424	50	43	39	35	56.6	693	6	2188	1	1	0	962.578	961.571	1	961.435	0.1355	0	39.37	0.049	K	EIDDSIDR	I
751	gi|460395390|ref|XP_004243266.1|	PREDICTED: ATP-dependent zinc metalloprotease FTSH 2, chloroplastic-like [Solanum lycopersicum]	2136	74424	50	43	39	35	56.6	693	6	2227	1	1	1	992.597	991.59	1	991.57	0.0195	0	36.03	0.095	R	VPAAVPTPAAV	-
751	gi|460395390|ref|XP_004243266.1|	PREDICTED: ATP-dependent zinc metalloprotease FTSH 2, chloroplastic-like [Solanum lycopersicum]	2136	74424	50	43	39	35	56.6	693	6	2323	1	1	1	1072.67	1071.66	1	1071.58	0.0805	0	41.62	0.025	K	LAEDIDVAVK	K
751	gi|460395390|ref|XP_004243266.1|	PREDICTED: ATP-dependent zinc metalloprotease FTSH 2, chloroplastic-like [Solanum lycopersicum]	2136	74424	50	43	39	35	56.6	693	6	2340	1	1	1	543.503	1084.99	2	1084.45	0.5423	0	32.57	0.19	K	ETMTGDEFR	A
751	gi|460395390|ref|XP_004243266.1|	PREDICTED: ATP-dependent zinc metalloprotease FTSH 2, chloroplastic-like [Solanum lycopersicum]	2136	74424	50	43	39	35	56.6	693	6	2352	1	1	1	548.12	1094.22	2	1093.65	0.5753	0	42.62	0.018	K	GVLLVGPPGTGK	T
751	gi|460395390|ref|XP_004243266.1|	PREDICTED: ATP-dependent zinc metalloprotease FTSH 2, chloroplastic-like [Solanum lycopersicum]	2136	74424	50	43	39	35	56.6	693	6	2358	1	1	1	1099.7	1098.69	1	1098.59	0.0986	0	38.77	0.046	R	QVSVDVPDIK	G
751	gi|460395390|ref|XP_004243266.1|	PREDICTED: ATP-dependent zinc metalloprotease FTSH 2, chloroplastic-like [Solanum lycopersicum]	2136	74424	50	43	39	35	56.6	693	6	2498	1	1	1	600.251	1198.49	2	1197.6	0.8839	1	43.65	0.014	R	FLEYLDKDR	V
751	gi|460395390|ref|XP_004243266.1|	PREDICTED: ATP-dependent zinc metalloprotease FTSH 2, chloroplastic-like [Solanum lycopersicum]	2136	74424	50	43	39	35	56.6	693	6	2673	1	1	1	657.026	1312.04	2	1311.71	0.322	1	58.18	0.0005	R	QVSVDVPDIKGR	T
751	gi|460395390|ref|XP_004243266.1|	PREDICTED: ATP-dependent zinc metalloprotease FTSH 2, chloroplastic-like [Solanum lycopersicum]	2136	74424	50	43	39	35	56.6	693	6	2811	1	1	1	698.234	1394.45	2	1395.78	-1.3295	0	38.91	0.044	R	ADILDSALLRPGR	F
751	gi|460395390|ref|XP_004243266.1|	PREDICTED: ATP-dependent zinc metalloprotease FTSH 2, chloroplastic-like [Solanum lycopersicum]	2136	74424	50	43	39	35	56.6	693	6	2853	1	1	1	712.917	1423.82	2	1423.67	0.1511	0	99.38	3.6e-08	R	IVAGMEGTVMTDGK	S	Oxidation (M)	0.00000000010000.0
751	gi|460395390|ref|XP_004243266.1|	PREDICTED: ATP-dependent zinc metalloprotease FTSH 2, chloroplastic-like [Solanum lycopersicum]	2136	74424	50	43	39	35	56.6	693	6	2867	1	1	1	721.092	1440.17	2	1439.66	0.5052	0	52.66	0.0018	R	IVAGMEGTVMTDGK	S	2 Oxidation (M)	0.00001000010000.0
751	gi|460395390|ref|XP_004243266.1|	PREDICTED: ATP-dependent zinc metalloprotease FTSH 2, chloroplastic-like [Solanum lycopersicum]	2136	74424	50	43	39	35	56.6	693	6	2888	1	1	1	727.266	1452.52	2	1451.83	0.6831	0	29.65	0.35	R	VQLPGLSQELLQK	F
751	gi|460395390|ref|XP_004243266.1|	PREDICTED: ATP-dependent zinc metalloprotease FTSH 2, chloroplastic-like [Solanum lycopersicum]	2136	74424	50	43	39	35	56.6	693	6	2889	1	1	1	727.317	1452.62	2	1451.83	0.7841	0	48.62	0.0044	R	VQLPGLSQELLQK	F
751	gi|460395390|ref|XP_004243266.1|	PREDICTED: ATP-dependent zinc metalloprotease FTSH 2, chloroplastic-like [Solanum lycopersicum]	2136	74424	50	43	39	35	56.6	693	6	2952	1	1	1	742.209	1482.4	2	1480.72	1.6807	0	60.04	0.0003	K	FDSDVSLEVIAMR	T
751	gi|460395390|ref|XP_004243266.1|	PREDICTED: ATP-dependent zinc metalloprotease FTSH 2, chloroplastic-like [Solanum lycopersicum]	2136	74424	50	43	39	35	56.6	693	6	2974	1	1	1	749.823	1497.63	2	1496.72	0.9138	0	75.03	1e-05	K	FDSDVSLEVIAMR	T	Oxidation (M)	0.0000000000010.0
751	gi|460395390|ref|XP_004243266.1|	PREDICTED: ATP-dependent zinc metalloprotease FTSH 2, chloroplastic-like [Solanum lycopersicum]	2136	74424	50	43	39	35	56.6	693	6	2978	1	1	1	750.447	1498.88	2	1497.87	1.0143	1	71.03	2.5e-05	R	EAIDKIVEVLLEK	E
751	gi|460395390|ref|XP_004243266.1|	PREDICTED: ATP-dependent zinc metalloprotease FTSH 2, chloroplastic-like [Solanum lycopersicum]	2136	74424	50	43	39	35	56.6	693	6	3041	1	1	1	767.709	1533.4	2	1532.77	0.6357	1	48.86	0.0043	K	TAIASKEIDDSIDR	I
751	gi|460395390|ref|XP_004243266.1|	PREDICTED: ATP-dependent zinc metalloprotease FTSH 2, chloroplastic-like [Solanum lycopersicum]	2136	74424	50	43	39	35	56.6	693	6	3074	1	1	1	777.812	1553.61	2	1552.82	0.7847	2	34.42	0.11	R	FLEYLDKDRVQK	V
751	gi|460395390|ref|XP_004243266.1|	PREDICTED: ATP-dependent zinc metalloprotease FTSH 2, chloroplastic-like [Solanum lycopersicum]	2136	74424	50	43	39	35	56.6	693	6	3093	1	1	1	783.777	1565.54	2	1564.81	0.7292	0	76.68	6.5e-06	K	LSDSAYEIALSQIR	S
751	gi|460395390|ref|XP_004243266.1|	PREDICTED: ATP-dependent zinc metalloprotease FTSH 2, chloroplastic-like [Solanum lycopersicum]	2136	74424	50	43	39	35	56.6	693	6	3184	1	1	1	813.246	1624.48	2	1624.81	-0.3362	1	25.19	0.96	K	KFDSDVSLEVIAMR	T	Oxidation (M)	0.00000000000010.0
751	gi|460395390|ref|XP_004243266.1|	PREDICTED: ATP-dependent zinc metalloprotease FTSH 2, chloroplastic-like [Solanum lycopersicum]	2136	74424	50	43	39	35	56.6	693	6	3189	1	1	1	814.256	1626.5	2	1624.81	1.6838	1	80.25	3.1e-06	K	KFDSDVSLEVIAMR	T	Oxidation (M)	0.00000000000010.0
751	gi|460395390|ref|XP_004243266.1|	PREDICTED: ATP-dependent zinc metalloprotease FTSH 2, chloroplastic-like [Solanum lycopersicum]	2136	74424	50	43	39	35	56.6	693	6	3233	1	1	1	829.338	1656.66	2	1654.79	1.871	1	41.55	0.022	R	IVAGMEGTVMTDGKSK	S	2 Oxidation (M)	0.0000100001000000.0
751	gi|460395390|ref|XP_004243266.1|	PREDICTED: ATP-dependent zinc metalloprotease FTSH 2, chloroplastic-like [Solanum lycopersicum]	2136	74424	50	43	39	35	56.6	693	6	3283	1	1	1	565.688	1694.04	3	1692.9	1.1361	1	41.21	0.024	K	KLSDSAYEIALSQIR	S
751	gi|460395390|ref|XP_004243266.1|	PREDICTED: ATP-dependent zinc metalloprotease FTSH 2, chloroplastic-like [Solanum lycopersicum]	2136	74424	50	43	39	35	56.6	693	6	3303	1	1	1	854.517	1707.02	2	1707	0.0156	1	67.17	5.8e-05	R	VRVQLPGLSQELLQK	F
751	gi|460395390|ref|XP_004243266.1|	PREDICTED: ATP-dependent zinc metalloprotease FTSH 2, chloroplastic-like [Solanum lycopersicum]	2136	74424	50	43	39	35	56.6	693	6	3309	1	1	1	570.528	1708.56	3	1707	1.5564	1	45.18	0.0095	R	VRVQLPGLSQELLQK	F
751	gi|460395390|ref|XP_004243266.1|	PREDICTED: ATP-dependent zinc metalloprotease FTSH 2, chloroplastic-like [Solanum lycopersicum]	2136	74424	50	43	39	35	56.6	693	6	3395	1	1	1	883.255	1764.5	2	1763.86	0.6347	1	57	0.00063	R	NSMSEKLAEDIDVAVK	K	Oxidation (M)	0.0010000000000000.0
751	gi|460395390|ref|XP_004243266.1|	PREDICTED: ATP-dependent zinc metalloprotease FTSH 2, chloroplastic-like [Solanum lycopersicum]	2136	74424	50	43	39	35	56.6	693	6	3408	1	1	1	887.858	1773.7	2	1772.93	0.767	0	61.54	0.00022	K	GLTWFIPADDPTLISK	Q
751	gi|460395390|ref|XP_004243266.1|	PREDICTED: ATP-dependent zinc metalloprotease FTSH 2, chloroplastic-like [Solanum lycopersicum]	2136	74424	50	43	39	35	56.6	693	6	3501	1	1	1	614.193	1839.56	3	1837.87	1.6918	2	35.34	0.087	R	MSYSRFLEYLDKDR	V	Oxidation (M)	0.10000000000000.0
751	gi|460395390|ref|XP_004243266.1|	PREDICTED: ATP-dependent zinc metalloprotease FTSH 2, chloroplastic-like [Solanum lycopersicum]	2136	74424	50	43	39	35	56.6	693	6	3568	1	1	1	952.304	1902.59	2	1901.87	0.7236	0	51.02	0.0024	R	SNGGMGGPGGPGNPLAFGQSK	A	Oxidation (M)	0.000010000000000000000.0
751	gi|460395390|ref|XP_004243266.1|	PREDICTED: ATP-dependent zinc metalloprotease FTSH 2, chloroplastic-like [Solanum lycopersicum]	2136	74424	50	43	39	35	56.6	693	6	3581	1	1	1	638.231	1911.67	3	1909.96	1.7089	1	38.72	0.04	K	QDFMEVVEFLKKPER	F	Oxidation (M)	0.000100000000000.0
751	gi|460395390|ref|XP_004243266.1|	PREDICTED: ATP-dependent zinc metalloprotease FTSH 2, chloroplastic-like [Solanum lycopersicum]	2136	74424	50	43	39	35	56.6	693	6	3688	1	1	1	670.586	2008.74	3	2008.02	0.7181	1	51.9	0.0018	K	IVEVLLEKETMTGDEFR	A
751	gi|460395390|ref|XP_004243266.1|	PREDICTED: ATP-dependent zinc metalloprotease FTSH 2, chloroplastic-like [Solanum lycopersicum]	2136	74424	50	43	39	35	56.6	693	6	3700	1	1	1	1013.84	2025.67	2	2024.01	1.6539	1	60.57	0.00025	K	IVEVLLEKETMTGDEFR	A	Oxidation (M)	0.00000000001000000.0
751	gi|460395390|ref|XP_004243266.1|	PREDICTED: ATP-dependent zinc metalloprotease FTSH 2, chloroplastic-like [Solanum lycopersicum]	2136	74424	50	43	39	35	56.6	693	6	3701	1	1	1	676.273	2025.8	3	2024.01	1.7842	1	54.03	0.0011	K	IVEVLLEKETMTGDEFR	A	Oxidation (M)	0.00000000001000000.0
751	gi|460395390|ref|XP_004243266.1|	PREDICTED: ATP-dependent zinc metalloprotease FTSH 2, chloroplastic-like [Solanum lycopersicum]	2136	74424	50	43	39	35	56.6	693	6	3780	1	1	1	1052.37	2102.72	2	2102.05	0.6688	1	83.04	1.4e-06	K	AKENAPCIVFVDEIDAVGR	Q
751	gi|460395390|ref|XP_004243266.1|	PREDICTED: ATP-dependent zinc metalloprotease FTSH 2, chloroplastic-like [Solanum lycopersicum]	2136	74424	50	43	39	35	56.6	693	6	3937	1	1	1	1135.76	2269.51	2	2269.02	0.4865	0	63.89	0.00011	K	FQMEPNTGVTFDDVAGVDEAK	Q
751	gi|460395390|ref|XP_004243266.1|	PREDICTED: ATP-dependent zinc metalloprotease FTSH 2, chloroplastic-like [Solanum lycopersicum]	2136	74424	50	43	39	35	56.6	693	6	3952	1	1	1	762.794	2285.36	3	2285.02	0.3458	0	52.44	0.0015	K	FQMEPNTGVTFDDVAGVDEAK	Q	Oxidation (M)	0.001000000000000000000.0
751	gi|460395390|ref|XP_004243266.1|	PREDICTED: ATP-dependent zinc metalloprotease FTSH 2, chloroplastic-like [Solanum lycopersicum]	2136	74424	50	43	39	35	56.6	693	6	3953	1	1	1	1143.9	2285.79	2	2285.02	0.7776	0	91.27	1.9e-07	K	FQMEPNTGVTFDDVAGVDEAK	Q	Oxidation (M)	0.001000000000000000000.0
751	gi|460395390|ref|XP_004243266.1|	PREDICTED: ATP-dependent zinc metalloprotease FTSH 2, chloroplastic-like [Solanum lycopersicum]	2136	74424	50	43	39	35	56.6	693	6	3998	1	1	1	1173.01	2344.01	2	2342.21	1.7957	0	55.68	0.00069	K	VDLFENGTIAIVEAVSPELGNR	V
751	gi|460395390|ref|XP_004243266.1|	PREDICTED: ATP-dependent zinc metalloprotease FTSH 2, chloroplastic-like [Solanum lycopersicum]	2136	74424	50	43	39	35	56.6	693	6	4027	2	1	1	795.851	2384.53	3	2383.09	1.4414	1	50.48	0.0022	K	EIDDSIDRIVAGMEGTVMTDGK	S	2 Oxidation (M)	0.0000000000001000010000.0
751	gi|460395390|ref|XP_004243266.1|	PREDICTED: ATP-dependent zinc metalloprotease FTSH 2, chloroplastic-like [Solanum lycopersicum]	2136	74424	50	43	39	35	56.6	693	6	4028	1	1	1	1193.31	2384.61	2	2383.09	1.5171	1	30.01	0.25	K	EIDDSIDRIVAGMEGTVMTDGK	S	2 Oxidation (M)	0.0000000000001000010000.0
751	gi|460395390|ref|XP_004243266.1|	PREDICTED: ATP-dependent zinc metalloprotease FTSH 2, chloroplastic-like [Solanum lycopersicum]	2136	74424	50	43	39	35	56.6	693	6	4098	1	1	1	829.25	2484.73	3	2484.15	0.5818	1	53.18	0.0012	K	AKFQMEPNTGVTFDDVAGVDEAK	Q	Oxidation (M)	0.00001000000000000000000.0
751	gi|460395390|ref|XP_004243266.1|	PREDICTED: ATP-dependent zinc metalloprotease FTSH 2, chloroplastic-like [Solanum lycopersicum]	2136	74424	50	43	39	35	56.6	693	6	4133	1	1	1	1281.59	2561.17	2	2560.39	0.7794	1	57.86	0.00039	R	AILSEFVEIPAENRVPAAVPTPAAV	-
751	gi|460395390|ref|XP_004243266.1|	PREDICTED: ATP-dependent zinc metalloprotease FTSH 2, chloroplastic-like [Solanum lycopersicum]	2136	74424	50	43	39	35	56.6	693	6	4206	1	1	1	1350.65	2699.29	2	2697.43	1.8537	1	44.91	0.0075	R	VQKVDLFENGTIAIVEAVSPELGNR	V
751	gi|460395390|ref|XP_004243266.1|	PREDICTED: ATP-dependent zinc metalloprotease FTSH 2, chloroplastic-like [Solanum lycopersicum]	2136	74424	50	43	39	35	56.6	693	6	4244	1	1	1	1408.64	2815.27	2	2814.43	0.8367	0	79.92	2.3e-06	R	AAEEVIFGEPEVTTGAAGDLQQITGLAK	Q
751	gi|460395390|ref|XP_004243266.1|	PREDICTED: ATP-dependent zinc metalloprotease FTSH 2, chloroplastic-like [Solanum lycopersicum]	2136	74424	50	43	39	35	56.6	693	6	4245	1	1	1	939.481	2815.42	3	2814.43	0.994	0	49.78	0.0024	R	AAEEVIFGEPEVTTGAAGDLQQITGLAK	Q
751	gi|460395390|ref|XP_004243266.1|	PREDICTED: ATP-dependent zinc metalloprotease FTSH 2, chloroplastic-like [Solanum lycopersicum]	2136	74424	50	43	39	35	56.6	693	6	4284	1	1	1	986.385	2956.13	3	2954.42	1.7113	2	55.45	0.00058	K	TAIASKEIDDSIDRIVAGMEGTVMTDGK	S	2 Oxidation (M)	0.0000000000000000001000010000.0
751	gi|460395390|ref|XP_004243266.1|	PREDICTED: ATP-dependent zinc metalloprotease FTSH 2, chloroplastic-like [Solanum lycopersicum]	2136	74424	50	43	39	35	56.6	693	6	4298	1	1	1	1018.12	3051.33	3	3049.5	1.8265	0	59.14	0.00026	R	EQTLNQLLTEMDGFEGNTGIIVVAATNR	A	Oxidation (M)	0.0000000000100000000000000000.0
751	gi|460395390|ref|XP_004243266.1|	PREDICTED: ATP-dependent zinc metalloprotease FTSH 2, chloroplastic-like [Solanum lycopersicum]	2136	74424	50	43	39	35	56.6	693	6	4328	1	1	1	1075.67	3223.99	3	3222.43	1.551	0	89.24	2.1e-07	K	QMVVTFGMSELGPWSLMDSSAQSGDVIMR	M	4 Oxidation (M)	0.01000001000000001000000000010.0	emPAI	8.38
756	gi|460395390|ref|XP_004243266.1|	PREDICTED: ATP-dependent zinc metalloprotease FTSH 2, chloroplastic-like [Solanum lycopersicum]	1802	74424	83	52	31	24	42.7	693	6	1669	1	1	1	942.689	941.682	1	941.58	0.102	0	33.23	0.17	K	IVEVLLEK	E
756	gi|460395390|ref|XP_004243266.1|	PREDICTED: ATP-dependent zinc metalloprotease FTSH 2, chloroplastic-like [Solanum lycopersicum]	1802	74424	83	52	31	24	42.7	693	6	1694	2	1	0	962.418	961.411	1	961.435	-0.0245	0	35.69	0.11	K	EIDDSIDR	I
756	gi|460395390|ref|XP_004243266.1|	PREDICTED: ATP-dependent zinc metalloprotease FTSH 2, chloroplastic-like [Solanum lycopersicum]	1802	74424	83	52	31	24	42.7	693	6	1771	1	1	1	992.615	991.608	1	991.57	0.0375	0	34.38	0.14	R	VPAAVPTPAAV	-
756	gi|460395390|ref|XP_004243266.1|	PREDICTED: ATP-dependent zinc metalloprotease FTSH 2, chloroplastic-like [Solanum lycopersicum]	1802	74424	83	52	31	24	42.7	693	6	1966	1	1	1	537.082	1072.15	2	1071.58	0.5677	0	28.49	0.52	K	LAEDIDVAVK	K
756	gi|460395390|ref|XP_004243266.1|	PREDICTED: ATP-dependent zinc metalloprotease FTSH 2, chloroplastic-like [Solanum lycopersicum]	1802	74424	83	52	31	24	42.7	693	6	2009	1	1	1	547.373	1092.73	2	1093.65	-0.9187	0	27.49	0.63	K	GVLLVGPPGTGK	T
756	gi|460395390|ref|XP_004243266.1|	PREDICTED: ATP-dependent zinc metalloprotease FTSH 2, chloroplastic-like [Solanum lycopersicum]	1802	74424	83	52	31	24	42.7	693	6	2010	1	1	1	547.415	1092.81	2	1093.65	-0.8347	0	30.22	0.33	K	GVLLVGPPGTGK	T
756	gi|460395390|ref|XP_004243266.1|	PREDICTED: ATP-dependent zinc metalloprotease FTSH 2, chloroplastic-like [Solanum lycopersicum]	1802	74424	83	52	31	24	42.7	693	6	2011	1	1	1	547.73	1093.45	2	1093.65	-0.2037	0	38.65	0.048	K	GVLLVGPPGTGK	T
756	gi|460395390|ref|XP_004243266.1|	PREDICTED: ATP-dependent zinc metalloprotease FTSH 2, chloroplastic-like [Solanum lycopersicum]	1802	74424	83	52	31	24	42.7	693	6	2012	1	1	1	1094.76	1093.75	1	1093.65	0.0992	0	39.76	0.035	K	GVLLVGPPGTGK	T
756	gi|460395390|ref|XP_004243266.1|	PREDICTED: ATP-dependent zinc metalloprotease FTSH 2, chloroplastic-like [Solanum lycopersicum]	1802	74424	83	52	31	24	42.7	693	6	2016	1	1	1	548.229	1094.44	2	1093.65	0.7931	0	29.56	0.37	K	GVLLVGPPGTGK	T
756	gi|460395390|ref|XP_004243266.1|	PREDICTED: ATP-dependent zinc metalloprotease FTSH 2, chloroplastic-like [Solanum lycopersicum]	1802	74424	83	52	31	24	42.7	693	6	2021	1	1	1	548.62	1095.22	2	1093.65	1.5753	0	36.57	0.074	K	GVLLVGPPGTGK	T
756	gi|460395390|ref|XP_004243266.1|	PREDICTED: ATP-dependent zinc metalloprotease FTSH 2, chloroplastic-like [Solanum lycopersicum]	1802	74424	83	52	31	24	42.7	693	6	2022	1	1	1	548.633	1095.25	2	1093.65	1.6023	0	36.49	0.075	K	GVLLVGPPGTGK	T
756	gi|460395390|ref|XP_004243266.1|	PREDICTED: ATP-dependent zinc metalloprotease FTSH 2, chloroplastic-like [Solanum lycopersicum]	1802	74424	83	52	31	24	42.7	693	6	2035	1	1	1	1099.61	1098.6	1	1098.59	0.0066	0	40.77	0.028	R	QVSVDVPDIK	G
756	gi|460395390|ref|XP_004243266.1|	PREDICTED: ATP-dependent zinc metalloprotease FTSH 2, chloroplastic-like [Solanum lycopersicum]	1802	74424	83	52	31	24	42.7	693	6	2279	1	1	1	599.121	1196.23	2	1197.6	-1.3751	1	27.75	0.54	R	FLEYLDKDR	V
756	gi|460395390|ref|XP_004243266.1|	PREDICTED: ATP-dependent zinc metalloprotease FTSH 2, chloroplastic-like [Solanum lycopersicum]	1802	74424	83	52	31	24	42.7	693	6	2282	1	1	1	599.579	1197.14	2	1197.6	-0.4601	1	29.04	0.4	R	FLEYLDKDR	V
756	gi|460395390|ref|XP_004243266.1|	PREDICTED: ATP-dependent zinc metalloprotease FTSH 2, chloroplastic-like [Solanum lycopersicum]	1802	74424	83	52	31	24	42.7	693	6	2284	1	1	1	600.113	1198.21	2	1197.6	0.6079	1	29.99	0.33	R	FLEYLDKDR	V
756	gi|460395390|ref|XP_004243266.1|	PREDICTED: ATP-dependent zinc metalloprotease FTSH 2, chloroplastic-like [Solanum lycopersicum]	1802	74424	83	52	31	24	42.7	693	6	2286	1	1	1	600.194	1198.37	2	1197.6	0.7699	1	37.8	0.055	R	FLEYLDKDR	V
756	gi|460395390|ref|XP_004243266.1|	PREDICTED: ATP-dependent zinc metalloprotease FTSH 2, chloroplastic-like [Solanum lycopersicum]	1802	74424	83	52	31	24	42.7	693	6	2290	1	1	1	600.705	1199.4	2	1199.68	-0.2805	1	29.91	0.35	K	LAEDIDVAVKK	L
756	gi|460395390|ref|XP_004243266.1|	PREDICTED: ATP-dependent zinc metalloprotease FTSH 2, chloroplastic-like [Solanum lycopersicum]	1802	74424	83	52	31	24	42.7	693	6	2293	1	1	1	600.877	1199.74	2	1199.68	0.0625	1	33.6	0.15	K	LAEDIDVAVKK	L
756	gi|460395390|ref|XP_004243266.1|	PREDICTED: ATP-dependent zinc metalloprotease FTSH 2, chloroplastic-like [Solanum lycopersicum]	1802	74424	83	52	31	24	42.7	693	6	2808	1	1	1	466.481	1396.42	3	1395.78	0.6363	0	36.31	0.078	R	ADILDSALLRPGR	F
756	gi|460395390|ref|XP_004243266.1|	PREDICTED: ATP-dependent zinc metalloprotease FTSH 2, chloroplastic-like [Solanum lycopersicum]	1802	74424	83	52	31	24	42.7	693	6	2881	1	1	1	713.191	1424.37	2	1423.67	0.6991	0	94.68	1.1e-07	R	IVAGMEGTVMTDGK	S	Oxidation (M)	0.00001000000000.0
756	gi|460395390|ref|XP_004243266.1|	PREDICTED: ATP-dependent zinc metalloprotease FTSH 2, chloroplastic-like [Solanum lycopersicum]	1802	74424	83	52	31	24	42.7	693	6	2898	1	1	1	720.545	1439.07	2	1439.66	-0.5888	0	47.72	0.0054	R	IVAGMEGTVMTDGK	S	2 Oxidation (M)	0.00001000010000.0
756	gi|460395390|ref|XP_004243266.1|	PREDICTED: ATP-dependent zinc metalloprotease FTSH 2, chloroplastic-like [Solanum lycopersicum]	1802	74424	83	52	31	24	42.7	693	6	2899	1	1	1	721.021	1440.03	2	1439.66	0.3642	0	81.27	2.5e-06	R	IVAGMEGTVMTDGK	S	2 Oxidation (M)	0.00001000010000.0
756	gi|460395390|ref|XP_004243266.1|	PREDICTED: ATP-dependent zinc metalloprotease FTSH 2, chloroplastic-like [Solanum lycopersicum]	1802	74424	83	52	31	24	42.7	693	6	2900	1	1	1	721.058	1440.1	2	1439.66	0.4382	0	71.22	2.5e-05	R	IVAGMEGTVMTDGK	S	2 Oxidation (M)	0.00001000010000.0
756	gi|460395390|ref|XP_004243266.1|	PREDICTED: ATP-dependent zinc metalloprotease FTSH 2, chloroplastic-like [Solanum lycopersicum]	1802	74424	83	52	31	24	42.7	693	6	2901	1	1	1	721.112	1440.21	2	1439.66	0.5462	0	80.93	2.7e-06	R	IVAGMEGTVMTDGK	S	2 Oxidation (M)	0.00001000010000.0
756	gi|460395390|ref|XP_004243266.1|	PREDICTED: ATP-dependent zinc metalloprotease FTSH 2, chloroplastic-like [Solanum lycopersicum]	1802	74424	83	52	31	24	42.7	693	6	2902	1	1	1	721.205	1440.39	2	1439.66	0.7312	0	56.86	0.00068	R	IVAGMEGTVMTDGK	S	2 Oxidation (M)	0.00001000010000.0
756	gi|460395390|ref|XP_004243266.1|	PREDICTED: ATP-dependent zinc metalloprotease FTSH 2, chloroplastic-like [Solanum lycopersicum]	1802	74424	83	52	31	24	42.7	693	6	2904	1	1	1	721.22	1440.43	2	1439.66	0.7622	0	66.85	6.8e-05	R	IVAGMEGTVMTDGK	S	2 Oxidation (M)	0.00001000010000.0
756	gi|460395390|ref|XP_004243266.1|	PREDICTED: ATP-dependent zinc metalloprotease FTSH 2, chloroplastic-like [Solanum lycopersicum]	1802	74424	83	52	31	24	42.7	693	6	2905	1	1	1	721.223	1440.43	2	1439.66	0.7672	0	49.28	0.0039	R	IVAGMEGTVMTDGK	S	2 Oxidation (M)	0.00001000010000.0
756	gi|460395390|ref|XP_004243266.1|	PREDICTED: ATP-dependent zinc metalloprotease FTSH 2, chloroplastic-like [Solanum lycopersicum]	1802	74424	83	52	31	24	42.7	693	6	2909	1	1	1	721.327	1440.64	2	1439.66	0.9752	0	57.82	0.00054	R	IVAGMEGTVMTDGK	S	2 Oxidation (M)	0.00001000010000.0
756	gi|460395390|ref|XP_004243266.1|	PREDICTED: ATP-dependent zinc metalloprotease FTSH 2, chloroplastic-like [Solanum lycopersicum]	1802	74424	83	52	31	24	42.7	693	6	2910	1	1	1	721.345	1440.67	2	1439.66	1.0112	0	33.9	0.13	R	IVAGMEGTVMTDGK	S	2 Oxidation (M)	0.00001000010000.0
756	gi|460395390|ref|XP_004243266.1|	PREDICTED: ATP-dependent zinc metalloprotease FTSH 2, chloroplastic-like [Solanum lycopersicum]	1802	74424	83	52	31	24	42.7	693	6	2934	1	1	1	726.308	1450.6	2	1451.83	-1.2329	0	75.37	9.6e-06	R	VQLPGLSQELLQK	F
756	gi|460395390|ref|XP_004243266.1|	PREDICTED: ATP-dependent zinc metalloprotease FTSH 2, chloroplastic-like [Solanum lycopersicum]	1802	74424	83	52	31	24	42.7	693	6	2936	1	1	1	726.901	1451.79	2	1451.83	-0.0481	0	25.9	0.83	R	VQLPGLSQELLQK	F
756	gi|460395390|ref|XP_004243266.1|	PREDICTED: ATP-dependent zinc metalloprotease FTSH 2, chloroplastic-like [Solanum lycopersicum]	1802	74424	83	52	31	24	42.7	693	6	2937	1	1	1	726.993	1451.97	2	1451.83	0.1361	0	51.18	0.0024	R	VQLPGLSQELLQK	F
756	gi|460395390|ref|XP_004243266.1|	PREDICTED: ATP-dependent zinc metalloprotease FTSH 2, chloroplastic-like [Solanum lycopersicum]	1802	74424	83	52	31	24	42.7	693	6	2941	1	1	1	727.248	1452.48	2	1451.83	0.6461	0	44.94	0.01	R	VQLPGLSQELLQK	F
756	gi|460395390|ref|XP_004243266.1|	PREDICTED: ATP-dependent zinc metalloprotease FTSH 2, chloroplastic-like [Solanum lycopersicum]	1802	74424	83	52	31	24	42.7	693	6	2942	1	1	1	727.276	1452.54	2	1451.83	0.7019	0	56.13	0.00078	R	VQLPGLSQELLQK	F
756	gi|460395390|ref|XP_004243266.1|	PREDICTED: ATP-dependent zinc metalloprotease FTSH 2, chloroplastic-like [Solanum lycopersicum]	1802	74424	83	52	31	24	42.7	693	6	2943	1	1	1	727.289	1452.56	2	1451.83	0.7291	0	52.79	0.0017	R	VQLPGLSQELLQK	F
756	gi|460395390|ref|XP_004243266.1|	PREDICTED: ATP-dependent zinc metalloprotease FTSH 2, chloroplastic-like [Solanum lycopersicum]	1802	74424	83	52	31	24	42.7	693	6	2944	1	1	1	727.337	1452.66	2	1451.83	0.8251	0	37.15	0.061	R	VQLPGLSQELLQK	F
756	gi|460395390|ref|XP_004243266.1|	PREDICTED: ATP-dependent zinc metalloprotease FTSH 2, chloroplastic-like [Solanum lycopersicum]	1802	74424	83	52	31	24	42.7	693	6	2947	1	1	1	727.496	1452.98	2	1451.83	1.1431	0	32.28	0.18	R	VQLPGLSQELLQK	F
756	gi|460395390|ref|XP_004243266.1|	PREDICTED: ATP-dependent zinc metalloprotease FTSH 2, chloroplastic-like [Solanum lycopersicum]	1802	74424	83	52	31	24	42.7	693	6	2948	1	1	1	727.57	1453.12	2	1451.83	1.2899	0	25.82	0.82	R	VQLPGLSQELLQK	F
756	gi|460395390|ref|XP_004243266.1|	PREDICTED: ATP-dependent zinc metalloprotease FTSH 2, chloroplastic-like [Solanum lycopersicum]	1802	74424	83	52	31	24	42.7	693	6	3086	1	1	1	749.638	1497.26	2	1496.72	0.5438	0	54.12	0.0012	K	FDSDVSLEVIAMR	T	Oxidation (M)	0.0000000000010.0
756	gi|460395390|ref|XP_004243266.1|	PREDICTED: ATP-dependent zinc metalloprotease FTSH 2, chloroplastic-like [Solanum lycopersicum]	1802	74424	83	52	31	24	42.7	693	6	3090	1	1	1	750.295	1498.58	2	1497.87	0.7105	1	38.03	0.051	R	EAIDKIVEVLLEK	E
756	gi|460395390|ref|XP_004243266.1|	PREDICTED: ATP-dependent zinc metalloprotease FTSH 2, chloroplastic-like [Solanum lycopersicum]	1802	74424	83	52	31	24	42.7	693	6	3091	1	1	1	750.323	1498.63	2	1497.87	0.7665	1	57.81	0.00054	R	EAIDKIVEVLLEK	E
756	gi|460395390|ref|XP_004243266.1|	PREDICTED: ATP-dependent zinc metalloprotease FTSH 2, chloroplastic-like [Solanum lycopersicum]	1802	74424	83	52	31	24	42.7	693	6	3092	1	1	1	750.397	1498.78	2	1497.87	0.9135	1	75.66	8.6e-06	R	EAIDKIVEVLLEK	E
756	gi|460395390|ref|XP_004243266.1|	PREDICTED: ATP-dependent zinc metalloprotease FTSH 2, chloroplastic-like [Solanum lycopersicum]	1802	74424	83	52	31	24	42.7	693	6	3094	1	1	1	750.729	1499.44	2	1497.87	1.5785	1	55.15	0.00096	R	EAIDKIVEVLLEK	E
756	gi|460395390|ref|XP_004243266.1|	PREDICTED: ATP-dependent zinc metalloprotease FTSH 2, chloroplastic-like [Solanum lycopersicum]	1802	74424	83	52	31	24	42.7	693	6	3187	1	1	1	767.572	1533.13	2	1532.77	0.3607	1	43.57	0.014	K	TAIASKEIDDSIDR	I
756	gi|460395390|ref|XP_004243266.1|	PREDICTED: ATP-dependent zinc metalloprotease FTSH 2, chloroplastic-like [Solanum lycopersicum]	1802	74424	83	52	31	24	42.7	693	6	3241	1	1	1	777.685	1553.35	2	1552.82	0.5299	2	40.42	0.029	R	FLEYLDKDRVQK	V
756	gi|460395390|ref|XP_004243266.1|	PREDICTED: ATP-dependent zinc metalloprotease FTSH 2, chloroplastic-like [Solanum lycopersicum]	1802	74424	83	52	31	24	42.7	693	6	3260	1	1	1	783.401	1564.79	2	1564.81	-0.0218	0	51.12	0.0024	K	LSDSAYEIALSQIR	S
756	gi|460395390|ref|XP_004243266.1|	PREDICTED: ATP-dependent zinc metalloprotease FTSH 2, chloroplastic-like [Solanum lycopersicum]	1802	74424	83	52	31	24	42.7	693	6	3261	1	1	1	783.494	1564.97	2	1564.81	0.1632	0	78.56	4.2e-06	K	LSDSAYEIALSQIR	S
756	gi|460395390|ref|XP_004243266.1|	PREDICTED: ATP-dependent zinc metalloprotease FTSH 2, chloroplastic-like [Solanum lycopersicum]	1802	74424	83	52	31	24	42.7	693	6	3262	1	1	1	783.814	1565.61	2	1564.81	0.8032	0	37.14	0.058	K	LSDSAYEIALSQIR	S
756	gi|460395390|ref|XP_004243266.1|	PREDICTED: ATP-dependent zinc metalloprotease FTSH 2, chloroplastic-like [Solanum lycopersicum]	1802	74424	83	52	31	24	42.7	693	6	3265	1	1	1	523.188	1566.54	3	1564.81	1.7319	0	41.79	0.02	K	LSDSAYEIALSQIR	S
756	gi|460395390|ref|XP_004243266.1|	PREDICTED: ATP-dependent zinc metalloprotease FTSH 2, chloroplastic-like [Solanum lycopersicum]	1802	74424	83	52	31	24	42.7	693	6	3295	1	1	1	793.542	1585.07	2	1586.83	-1.7615	0	91.63	2.3e-07	R	AILSEFVEIPAENR	V
756	gi|460395390|ref|XP_004243266.1|	PREDICTED: ATP-dependent zinc metalloprotease FTSH 2, chloroplastic-like [Solanum lycopersicum]	1802	74424	83	52	31	24	42.7	693	6	3300	1	1	1	794.586	1587.16	2	1586.83	0.3263	0	70.49	3e-05	R	AILSEFVEIPAENR	V
756	gi|460395390|ref|XP_004243266.1|	PREDICTED: ATP-dependent zinc metalloprotease FTSH 2, chloroplastic-like [Solanum lycopersicum]	1802	74424	83	52	31	24	42.7	693	6	3301	1	1	1	794.588	1587.16	2	1586.83	0.3313	0	54.23	0.0013	R	AILSEFVEIPAENR	V
756	gi|460395390|ref|XP_004243266.1|	PREDICTED: ATP-dependent zinc metalloprotease FTSH 2, chloroplastic-like [Solanum lycopersicum]	1802	74424	83	52	31	24	42.7	693	6	3302	1	1	1	794.794	1587.57	2	1586.83	0.7423	0	43.91	0.013	R	AILSEFVEIPAENR	V
756	gi|460395390|ref|XP_004243266.1|	PREDICTED: ATP-dependent zinc metalloprotease FTSH 2, chloroplastic-like [Solanum lycopersicum]	1802	74424	83	52	31	24	42.7	693	6	3303	1	1	1	795.102	1588.19	2	1586.83	1.3595	0	27.75	0.56	R	AILSEFVEIPAENR	V
756	gi|460395390|ref|XP_004243266.1|	PREDICTED: ATP-dependent zinc metalloprotease FTSH 2, chloroplastic-like [Solanum lycopersicum]	1802	74424	83	52	31	24	42.7	693	6	3384	1	1	1	813.69	1625.37	2	1624.81	0.5528	1	82.42	1.8e-06	K	KFDSDVSLEVIAMR	T	Oxidation (M)	0.00000000000010.0
756	gi|460395390|ref|XP_004243266.1|	PREDICTED: ATP-dependent zinc metalloprotease FTSH 2, chloroplastic-like [Solanum lycopersicum]	1802	74424	83	52	31	24	42.7	693	6	3572	1	1	1	847.491	1692.97	2	1692.9	0.063	1	119.65	3.4e-10	K	KLSDSAYEIALSQIR	S
756	gi|460395390|ref|XP_004243266.1|	PREDICTED: ATP-dependent zinc metalloprotease FTSH 2, chloroplastic-like [Solanum lycopersicum]	1802	74424	83	52	31	24	42.7	693	6	3573	1	1	1	565.483	1693.43	3	1692.9	0.522	1	28.09	0.49	K	KLSDSAYEIALSQIR	S
756	gi|460395390|ref|XP_004243266.1|	PREDICTED: ATP-dependent zinc metalloprotease FTSH 2, chloroplastic-like [Solanum lycopersicum]	1802	74424	83	52	31	24	42.7	693	6	3574	1	1	1	847.782	1693.55	2	1692.9	0.6452	1	27.51	0.56	K	KLSDSAYEIALSQIR	S
756	gi|460395390|ref|XP_004243266.1|	PREDICTED: ATP-dependent zinc metalloprotease FTSH 2, chloroplastic-like [Solanum lycopersicum]	1802	74424	83	52	31	24	42.7	693	6	3576	1	1	1	565.559	1693.65	3	1692.9	0.75	1	36.43	0.072	K	KLSDSAYEIALSQIR	S
756	gi|460395390|ref|XP_004243266.1|	PREDICTED: ATP-dependent zinc metalloprotease FTSH 2, chloroplastic-like [Solanum lycopersicum]	1802	74424	83	52	31	24	42.7	693	6	3577	1	1	1	565.611	1693.81	3	1692.9	0.9081	1	26.5	0.72	K	KLSDSAYEIALSQIR	S
756	gi|460395390|ref|XP_004243266.1|	PREDICTED: ATP-dependent zinc metalloprotease FTSH 2, chloroplastic-like [Solanum lycopersicum]	1802	74424	83	52	31	24	42.7	693	6	3578	1	1	1	565.659	1693.96	3	1692.9	1.0521	1	30.19	0.3	K	KLSDSAYEIALSQIR	S
756	gi|460395390|ref|XP_004243266.1|	PREDICTED: ATP-dependent zinc metalloprotease FTSH 2, chloroplastic-like [Solanum lycopersicum]	1802	74424	83	52	31	24	42.7	693	6	3601	1	1	1	854.701	1707.39	2	1707	0.3836	1	62.16	0.00019	R	VRVQLPGLSQELLQK	F
756	gi|460395390|ref|XP_004243266.1|	PREDICTED: ATP-dependent zinc metalloprotease FTSH 2, chloroplastic-like [Solanum lycopersicum]	1802	74424	83	52	31	24	42.7	693	6	3605	2	1	1	570.454	1708.34	3	1707	1.3365	1	29.08	0.39	R	VRVQLPGLSQELLQK	F
756	gi|460395390|ref|XP_004243266.1|	PREDICTED: ATP-dependent zinc metalloprotease FTSH 2, chloroplastic-like [Solanum lycopersicum]	1802	74424	83	52	31	24	42.7	693	6	3752	1	1	1	887.746	1773.48	2	1772.93	0.543	0	39.05	0.04	K	GLTWFIPADDPTLISK	Q
756	gi|460395390|ref|XP_004243266.1|	PREDICTED: ATP-dependent zinc metalloprotease FTSH 2, chloroplastic-like [Solanum lycopersicum]	1802	74424	83	52	31	24	42.7	693	6	3753	2	1	1	887.759	1773.5	2	1772.93	0.569	0	54.12	0.0012	K	GLTWFIPADDPTLISK	Q
756	gi|460395390|ref|XP_004243266.1|	PREDICTED: ATP-dependent zinc metalloprotease FTSH 2, chloroplastic-like [Solanum lycopersicum]	1802	74424	83	52	31	24	42.7	693	6	3992	1	1	1	951.799	1901.58	2	1901.87	-0.2864	0	48.46	0.0043	R	SNGGMGGPGGPGNPLAFGQSK	A	Oxidation (M)	0.000010000000000000000.0
756	gi|460395390|ref|XP_004243266.1|	PREDICTED: ATP-dependent zinc metalloprotease FTSH 2, chloroplastic-like [Solanum lycopersicum]	1802	74424	83	52	31	24	42.7	693	6	3993	1	1	1	952.224	1902.43	2	1901.87	0.5648	0	55.97	0.00077	R	SNGGMGGPGGPGNPLAFGQSK	A	Oxidation (M)	0.000010000000000000000.0
756	gi|460395390|ref|XP_004243266.1|	PREDICTED: ATP-dependent zinc metalloprotease FTSH 2, chloroplastic-like [Solanum lycopersicum]	1802	74424	83	52	31	24	42.7	693	6	3996	1	1	1	952.888	1903.76	2	1902.91	0.8473	0	31.44	0.22	K	ENAPCIVFVDEIDAVGR	Q
756	gi|460395390|ref|XP_004243266.1|	PREDICTED: ATP-dependent zinc metalloprotease FTSH 2, chloroplastic-like [Solanum lycopersicum]	1802	74424	83	52	31	24	42.7	693	6	4001	1	1	1	953.403	1904.79	2	1902.91	1.8771	0	42.2	0.018	K	ENAPCIVFVDEIDAVGR	Q
756	gi|460395390|ref|XP_004243266.1|	PREDICTED: ATP-dependent zinc metalloprotease FTSH 2, chloroplastic-like [Solanum lycopersicum]	1802	74424	83	52	31	24	42.7	693	6	4006	1	1	1	638.013	1911.02	3	1909.96	1.0561	1	61.49	0.00021	K	QDFMEVVEFLKKPER	F	Oxidation (M)	0.000100000000000.0
756	gi|460395390|ref|XP_004243266.1|	PREDICTED: ATP-dependent zinc metalloprotease FTSH 2, chloroplastic-like [Solanum lycopersicum]	1802	74424	83	52	31	24	42.7	693	6	4142	1	1	1	670.612	2008.81	3	2008.02	0.7961	1	53.49	0.0013	K	IVEVLLEKETMTGDEFR	A
756	gi|460395390|ref|XP_004243266.1|	PREDICTED: ATP-dependent zinc metalloprotease FTSH 2, chloroplastic-like [Solanum lycopersicum]	1802	74424	83	52	31	24	42.7	693	6	4165	1	1	1	675.39	2023.15	3	2024.01	-0.8648	1	30.23	0.26	K	IVEVLLEKETMTGDEFR	A	Oxidation (M)	0.00000000001000000.0
756	gi|460395390|ref|XP_004243266.1|	PREDICTED: ATP-dependent zinc metalloprotease FTSH 2, chloroplastic-like [Solanum lycopersicum]	1802	74424	83	52	31	24	42.7	693	6	4169	1	1	1	1013.36	2024.71	2	2024.01	0.6939	1	73.56	1.2e-05	K	IVEVLLEKETMTGDEFR	A	Oxidation (M)	0.00000000001000000.0
756	gi|460395390|ref|XP_004243266.1|	PREDICTED: ATP-dependent zinc metalloprotease FTSH 2, chloroplastic-like [Solanum lycopersicum]	1802	74424	83	52	31	24	42.7	693	6	4170	1	1	1	1013.39	2024.76	2	2024.01	0.7439	1	63.81	0.00011	K	IVEVLLEKETMTGDEFR	A	Oxidation (M)	0.00000000001000000.0
756	gi|460395390|ref|XP_004243266.1|	PREDICTED: ATP-dependent zinc metalloprotease FTSH 2, chloroplastic-like [Solanum lycopersicum]	1802	74424	83	52	31	24	42.7	693	6	4173	1	1	1	676.092	2025.25	3	2024.01	1.2412	1	42.04	0.018	K	IVEVLLEKETMTGDEFR	A	Oxidation (M)	0.00000000001000000.0
756	gi|460395390|ref|XP_004243266.1|	PREDICTED: ATP-dependent zinc metalloprotease FTSH 2, chloroplastic-like [Solanum lycopersicum]	1802	74424	83	52	31	24	42.7	693	6	4226	1	1	1	687.463	2059.37	3	2057.97	1.3964	1	71.86	1.8e-05	R	RSNGGMGGPGGPGNPLAFGQSK	A	Oxidation (M)	0.0000010000000000000000.0
756	gi|460395390|ref|XP_004243266.1|	PREDICTED: ATP-dependent zinc metalloprotease FTSH 2, chloroplastic-like [Solanum lycopersicum]	1802	74424	83	52	31	24	42.7	693	6	4275	1	1	1	702.102	2103.28	3	2102.05	1.2372	1	46.27	0.0066	K	AKENAPCIVFVDEIDAVGR	Q
756	gi|460395390|ref|XP_004243266.1|	PREDICTED: ATP-dependent zinc metalloprotease FTSH 2, chloroplastic-like [Solanum lycopersicum]	1802	74424	83	52	31	24	42.7	693	6	4462	1	1	1	762.67	2284.99	3	2285.02	-0.0271	0	57.5	0.00046	K	FQMEPNTGVTFDDVAGVDEAK	Q	Oxidation (M)	0.001000000000000000000.0
756	gi|460395390|ref|XP_004243266.1|	PREDICTED: ATP-dependent zinc metalloprotease FTSH 2, chloroplastic-like [Solanum lycopersicum]	1802	74424	83	52	31	24	42.7	693	6	4463	1	1	1	1143.87	2285.72	2	2285.02	0.7036	0	102.21	1.5e-08	K	FQMEPNTGVTFDDVAGVDEAK	Q	Oxidation (M)	0.001000000000000000000.0
756	gi|460395390|ref|XP_004243266.1|	PREDICTED: ATP-dependent zinc metalloprotease FTSH 2, chloroplastic-like [Solanum lycopersicum]	1802	74424	83	52	31	24	42.7	693	6	4523	1	1	1	790.531	2368.57	3	2367.09	1.4772	1	26.36	0.56	K	EIDDSIDRIVAGMEGTVMTDGK	S	Oxidation (M)	0.0000000000001000000000.0
756	gi|460395390|ref|XP_004243266.1|	PREDICTED: ATP-dependent zinc metalloprotease FTSH 2, chloroplastic-like [Solanum lycopersicum]	1802	74424	83	52	31	24	42.7	693	6	4533	1	1	1	795.693	2384.06	3	2383.09	0.9704	1	57.07	0.00049	K	EIDDSIDRIVAGMEGTVMTDGK	S	2 Oxidation (M)	0.0000000000001000010000.0
756	gi|460395390|ref|XP_004243266.1|	PREDICTED: ATP-dependent zinc metalloprotease FTSH 2, chloroplastic-like [Solanum lycopersicum]	1802	74424	83	52	31	24	42.7	693	6	4606	1	1	1	829.426	2485.25	3	2484.15	1.1068	1	50.59	0.0022	K	AKFQMEPNTGVTFDDVAGVDEAK	Q	Oxidation (M)	0.00001000000000000000000.0
756	gi|460395390|ref|XP_004243266.1|	PREDICTED: ATP-dependent zinc metalloprotease FTSH 2, chloroplastic-like [Solanum lycopersicum]	1802	74424	83	52	31	24	42.7	693	6	4697	1	1	1	887.924	2660.75	3	2659.32	1.4322	0	70.04	2.3e-05	K	SLVAYHEVGHAICGTLTPGHDAVQK	V			emPAI	3.75
777	gi|460369951|ref|XP_004230820.1|	PREDICTED: ferredoxin--nitrite reductase, chloroplastic [Solanum lycopersicum]	475	66478	10	8	9	8	18.1	587	5.84	1570	1	1	1	410.972	819.93	2	818.465	1.4646	0	37.96	0.064	K	AILEAFR	D
777	gi|460369951|ref|XP_004230820.1|	PREDICTED: ferredoxin--nitrite reductase, chloroplastic [Solanum lycopersicum]	475	66478	10	8	9	8	18.1	587	5.84	1739	1	1	1	494.331	986.647	2	985.508	1.1386	0	38.48	0.055	R	ASPEDLVQK	Q
777	gi|460369951|ref|XP_004230820.1|	PREDICTED: ferredoxin--nitrite reductase, chloroplastic [Solanum lycopersicum]	475	66478	10	8	9	8	18.1	587	5.84	1809	1	1	1	513.08	1024.15	2	1023.55	0.5995	0	55.69	0.00087	R	GNPAVSNLPR	K
777	gi|460369951|ref|XP_004230820.1|	PREDICTED: ferredoxin--nitrite reductase, chloroplastic [Solanum lycopersicum]	475	66478	10	8	9	8	18.1	587	5.84	2080	1	1	1	586.311	1170.61	2	1170.61	-0.0053	0	38.81	0.043	K	IPIEEIDQSK	L
777	gi|460369951|ref|XP_004230820.1|	PREDICTED: ferredoxin--nitrite reductase, chloroplastic [Solanum lycopersicum]	475	66478	10	8	9	8	18.1	587	5.84	2330	1	1	1	640.206	1278.4	2	1277.76	0.6384	0	43.41	0.016	R	GVVLPDVPEILK	G
777	gi|460369951|ref|XP_004230820.1|	PREDICTED: ferredoxin--nitrite reductase, chloroplastic [Solanum lycopersicum]	475	66478	10	8	9	8	18.1	587	5.84	2619	1	1	1	706.145	1410.28	2	1408.69	1.5849	0	47.95	0.0054	K	LFMENGIEELAK	I	Oxidation (M)	0.001000000000.0
777	gi|460369951|ref|XP_004230820.1|	PREDICTED: ferredoxin--nitrite reductase, chloroplastic [Solanum lycopersicum]	475	66478	10	8	9	8	18.1	587	5.84	2797	1	1	1	750.592	1499.17	2	1498.67	0.4967	1	66.36	7.3e-05	R	KYGEEGCADITTR	Q
777	gi|460369951|ref|XP_004230820.1|	PREDICTED: ferredoxin--nitrite reductase, chloroplastic [Solanum lycopersicum]	475	66478	10	8	9	8	18.1	587	5.84	2798	1	1	1	500.867	1499.58	3	1498.67	0.9067	1	29.34	0.37	R	KYGEEGCADITTR	Q
777	gi|460369951|ref|XP_004230820.1|	PREDICTED: ferredoxin--nitrite reductase, chloroplastic [Solanum lycopersicum]	475	66478	10	8	9	8	18.1	587	5.84	3303	1	1	1	864.814	1727.61	2	1726.81	0.807	0	81.18	2.4e-06	R	MMWLIDELGVEGFR	A	2 Oxidation (M)	0.11000000000000.0
777	gi|460369951|ref|XP_004230820.1|	PREDICTED: ferredoxin--nitrite reductase, chloroplastic [Solanum lycopersicum]	475	66478	10	8	9	8	18.1	587	5.84	3895	1	1	1	1034	2065.99	2	2065.99	-0.0011	0	75.31	8.1e-06	K	GLVACTGNQFCGQAIIETK	A			emPAI	0.63
779	gi|460369951|ref|XP_004230820.1|	PREDICTED: ferredoxin--nitrite reductase, chloroplastic [Solanum lycopersicum]	602	66478	14	9	13	8	21.3	587	5.84	1835	1	1	1	760.397	759.39	1	759.403	-0.013	0	27.38	0.88	K	NFGAVPR	E
779	gi|460369951|ref|XP_004230820.1|	PREDICTED: ferredoxin--nitrite reductase, chloroplastic [Solanum lycopersicum]	602	66478	14	9	13	8	21.3	587	5.84	2467	1	1	1	586.385	1170.76	2	1170.61	0.1425	0	51.19	0.0026	K	IPIEEIDQSK	L
779	gi|460369951|ref|XP_004230820.1|	PREDICTED: ferredoxin--nitrite reductase, chloroplastic [Solanum lycopersicum]	602	66478	14	9	13	8	21.3	587	5.84	2551	1	1	1	606.135	1210.25	2	1208.57	1.6873	0	26.06	0.82	R	LADEYGSGELR	L
779	gi|460369951|ref|XP_004230820.1|	PREDICTED: ferredoxin--nitrite reductase, chloroplastic [Solanum lycopersicum]	602	66478	14	9	13	8	21.3	587	5.84	2579	1	1	1	611.325	1220.63	2	1219.62	1.0149	0	44.61	0.012	K	TVEGADVFLGGR	I
779	gi|460369951|ref|XP_004230820.1|	PREDICTED: ferredoxin--nitrite reductase, chloroplastic [Solanum lycopersicum]	602	66478	14	9	13	8	21.3	587	5.84	2715	1	1	1	640.241	1278.47	2	1277.76	0.7074	0	43.28	0.016	R	GVVLPDVPEILK	G
779	gi|460369951|ref|XP_004230820.1|	PREDICTED: ferredoxin--nitrite reductase, chloroplastic [Solanum lycopersicum]	602	66478	14	9	13	8	21.3	587	5.84	2922	1	1	1	686.318	1370.62	2	1370.58	0.0446	0	83.91	1.3e-06	K	YGEEGCADITTR	Q
779	gi|460369951|ref|XP_004230820.1|	PREDICTED: ferredoxin--nitrite reductase, chloroplastic [Solanum lycopersicum]	602	66478	14	9	13	8	21.3	587	5.84	2941	1	1	1	691.232	1380.45	2	1378.71	1.7356	1	28.74	0.44	R	VEEKDGYWILK	E
779	gi|460369951|ref|XP_004230820.1|	PREDICTED: ferredoxin--nitrite reductase, chloroplastic [Solanum lycopersicum]	602	66478	14	9	13	8	21.3	587	5.84	3004	1	1	1	705.661	1409.31	2	1408.69	0.6169	0	56.01	0.00084	K	LFMENGIEELAK	I	Oxidation (M)	0.001000000000.0
779	gi|460369951|ref|XP_004230820.1|	PREDICTED: ferredoxin--nitrite reductase, chloroplastic [Solanum lycopersicum]	602	66478	14	9	13	8	21.3	587	5.84	3079	1	1	1	486.028	1455.06	3	1453.74	1.3262	1	25.66	0.85	K	DGYWILKEQFR	Q
779	gi|460369951|ref|XP_004230820.1|	PREDICTED: ferredoxin--nitrite reductase, chloroplastic [Solanum lycopersicum]	602	66478	14	9	13	8	21.3	587	5.84	3167	1	1	1	496.158	1485.45	3	1484.83	0.6217	1	29.57	0.36	R	LKLPNGVTTSAQTR	Y
779	gi|460369951|ref|XP_004230820.1|	PREDICTED: ferredoxin--nitrite reductase, chloroplastic [Solanum lycopersicum]	602	66478	14	9	13	8	21.3	587	5.84	3208	1	1	1	750.659	1499.3	2	1498.67	0.6307	1	71.87	2.1e-05	R	KYGEEGCADITTR	Q
779	gi|460369951|ref|XP_004230820.1|	PREDICTED: ferredoxin--nitrite reductase, chloroplastic [Solanum lycopersicum]	602	66478	14	9	13	8	21.3	587	5.84	3209	1	1	1	500.929	1499.77	3	1498.67	1.0936	1	38.09	0.049	R	KYGEEGCADITTR	Q
779	gi|460369951|ref|XP_004230820.1|	PREDICTED: ferredoxin--nitrite reductase, chloroplastic [Solanum lycopersicum]	602	66478	14	9	13	8	21.3	587	5.84	3242	1	1	1	757.863	1513.71	2	1512.84	0.872	1	65.6	8.7e-05	K	IPIEEIDQSKLTK	D
779	gi|460369951|ref|XP_004230820.1|	PREDICTED: ferredoxin--nitrite reductase, chloroplastic [Solanum lycopersicum]	602	66478	14	9	13	8	21.3	587	5.84	3766	1	1	1	913.386	1824.76	2	1824	0.7586	0	52.92	0.0016	R	LTVEQNIIIPNIENSK	I			emPAI	0.82
780	gi|460369951|ref|XP_004230820.1|	PREDICTED: ferredoxin--nitrite reductase, chloroplastic [Solanum lycopersicum]	515	66478	12	6	10	6	19.8	587	5.84	1489	1	1	1	448.293	894.572	2	893.465	1.107	0	29.73	0.32	K	DGYWILK	E
780	gi|460369951|ref|XP_004230820.1|	PREDICTED: ferredoxin--nitrite reductase, chloroplastic [Solanum lycopersicum]	515	66478	12	6	10	6	19.8	587	5.84	1859	1	1	1	579.975	1157.94	2	1159.59	-1.6589	0	30.96	0.3	K	FSPDPPILMK	G	Oxidation (M)	0.0000000010.0
780	gi|460369951|ref|XP_004230820.1|	PREDICTED: ferredoxin--nitrite reductase, chloroplastic [Solanum lycopersicum]	515	66478	12	6	10	6	19.8	587	5.84	2094	1	1	1	632.965	1263.92	2	1263.54	0.3755	0	53.93	0.0014	R	VQADDMDDLAR	L	Oxidation (M)	0.00000100000.0
780	gi|460369951|ref|XP_004230820.1|	PREDICTED: ferredoxin--nitrite reductase, chloroplastic [Solanum lycopersicum]	515	66478	12	6	10	6	19.8	587	5.84	2365	1	1	1	686.605	1371.19	2	1370.58	0.6176	0	53.5	0.0015	K	YGEEGCADITTR	Q
780	gi|460369951|ref|XP_004230820.1|	PREDICTED: ferredoxin--nitrite reductase, chloroplastic [Solanum lycopersicum]	515	66478	12	6	10	6	19.8	587	5.84	2633	1	1	1	496.273	1485.8	3	1484.83	0.9667	1	27.85	0.55	R	LKLPNGVTTSAQTR	Y
780	gi|460369951|ref|XP_004230820.1|	PREDICTED: ferredoxin--nitrite reductase, chloroplastic [Solanum lycopersicum]	515	66478	12	6	10	6	19.8	587	5.84	2663	1	1	1	750.737	1499.46	2	1498.67	0.7865	1	59.44	0.00036	R	KYGEEGCADITTR	Q
780	gi|460369951|ref|XP_004230820.1|	PREDICTED: ferredoxin--nitrite reductase, chloroplastic [Solanum lycopersicum]	515	66478	12	6	10	6	19.8	587	5.84	2666	1	1	1	501.078	1500.21	3	1498.67	1.5406	1	32.26	0.19	R	KYGEEGCADITTR	Q
780	gi|460369951|ref|XP_004230820.1|	PREDICTED: ferredoxin--nitrite reductase, chloroplastic [Solanum lycopersicum]	515	66478	12	6	10	6	19.8	587	5.84	2702	1	1	1	757.843	1513.67	2	1512.84	0.831	1	37.23	0.06	K	IPIEEIDQSKLTK	D
780	gi|460369951|ref|XP_004230820.1|	PREDICTED: ferredoxin--nitrite reductase, chloroplastic [Solanum lycopersicum]	515	66478	12	6	10	6	19.8	587	5.84	2703	1	1	1	505.715	1514.12	3	1512.84	1.2839	1	26.22	0.75	K	IPIEEIDQSKLTK	D
780	gi|460369951|ref|XP_004230820.1|	PREDICTED: ferredoxin--nitrite reductase, chloroplastic [Solanum lycopersicum]	515	66478	12	6	10	6	19.8	587	5.84	3142	1	1	1	864.733	1727.45	2	1726.81	0.646	0	62.34	0.00018	R	MMWLIDELGVEGFR	A	2 Oxidation (M)	0.11000000000000.0
780	gi|460369951|ref|XP_004230820.1|	PREDICTED: ferredoxin--nitrite reductase, chloroplastic [Solanum lycopersicum]	515	66478	12	6	10	6	19.8	587	5.84	3271	1	1	1	913.398	1824.78	2	1824	0.7824	0	55.07	0.00096	R	LTVEQNIIIPNIENSK	I
780	gi|460369951|ref|XP_004230820.1|	PREDICTED: ferredoxin--nitrite reductase, chloroplastic [Solanum lycopersicum]	515	66478	12	6	10	6	19.8	587	5.84	3364	1	1	1	961.028	1920.04	2	1919.93	0.1148	0	110.14	2.9e-09	K	GLEEVGLTSLQSGMDNVR	N	Oxidation (M)	0.000000000000010000.0	emPAI	0.54
781	gi|460401031|ref|XP_004246033.1|	PREDICTED: polyphenol oxidase F, chloroplastic-like [Solanum lycopersicum]	604	66950	15	11	13	10	21.5	587	6.04	1611	1	1	0	838.469	837.462	1	837.434	0.0273	0	48.53	0.004	K	YQLATSR	M
781	gi|460401031|ref|XP_004246033.1|	PREDICTED: polyphenol oxidase F, chloroplastic-like [Solanum lycopersicum]	604	66950	15	11	13	10	21.5	587	6.04	1612	1	1	0	420.16	838.306	2	837.434	0.8712	0	31.41	0.21	K	YQLATSR	M
781	gi|460401031|ref|XP_004246033.1|	PREDICTED: polyphenol oxidase F, chloroplastic-like [Solanum lycopersicum]	604	66950	15	11	13	10	21.5	587	6.04	1796	1	1	0	515.21	1028.4	2	1026.45	1.9543	0	30.94	0.3	R	EGSSLYDEK	R
781	gi|460401031|ref|XP_004246033.1|	PREDICTED: polyphenol oxidase F, chloroplastic-like [Solanum lycopersicum]	604	66950	15	11	13	10	21.5	587	6.04	1825	1	1	0	530.253	1058.49	2	1057.63	0.8624	1	47.22	0.0068	K	VFPLAKLDR	A
781	gi|460401031|ref|XP_004246033.1|	PREDICTED: polyphenol oxidase F, chloroplastic-like [Solanum lycopersicum]	604	66950	15	11	13	10	21.5	587	6.04	1860	1	1	0	544.208	1086.4	2	1085.61	0.7926	0	62.77	0.00019	K	VNTASIAPVSK	V
781	gi|460401031|ref|XP_004246033.1|	PREDICTED: polyphenol oxidase F, chloroplastic-like [Solanum lycopersicum]	604	66950	15	11	13	10	21.5	587	6.04	1872	1	1	0	548.94	1095.87	2	1095.56	0.3058	0	54.17	0.0013	R	FDVFLNVDK	T
781	gi|460401031|ref|XP_004246033.1|	PREDICTED: polyphenol oxidase F, chloroplastic-like [Solanum lycopersicum]	604	66950	15	11	13	10	21.5	587	6.04	1882	1	1	0	551.337	1100.66	2	1100.49	0.1678	0	34.2	0.14	K	SCGVAHIDDK	G
781	gi|460401031|ref|XP_004246033.1|	PREDICTED: polyphenol oxidase F, chloroplastic-like [Solanum lycopersicum]	604	66950	15	11	13	10	21.5	587	6.04	2173	1	1	0	636.939	1271.86	2	1270.67	1.1959	0	29.22	0.43	R	NGTIIDLGHFGK	D
781	gi|460401031|ref|XP_004246033.1|	PREDICTED: polyphenol oxidase F, chloroplastic-like [Solanum lycopersicum]	604	66950	15	11	13	10	21.5	587	6.04	2177	1	1	0	639.043	1276.07	2	1276.58	-0.5039	1	42.85	0.019	K	MAYDDTKYVR	F	Oxidation (M)	0.1000000000.0
781	gi|460401031|ref|XP_004246033.1|	PREDICTED: polyphenol oxidase F, chloroplastic-like [Solanum lycopersicum]	604	66950	15	11	13	10	21.5	587	6.04	2347	1	1	1	682.858	1363.7	2	1363.66	0.0389	0	62.26	0.0002	K	NEQEEILTFNK	M
781	gi|460401031|ref|XP_004246033.1|	PREDICTED: polyphenol oxidase F, chloroplastic-like [Solanum lycopersicum]	604	66950	15	11	13	10	21.5	587	6.04	2405	1	1	1	465.375	1393.1	3	1391.75	1.3505	0	39.75	0.036	R	AISFSITRPASSR	T
781	gi|460401031|ref|XP_004246033.1|	PREDICTED: polyphenol oxidase F, chloroplastic-like [Solanum lycopersicum]	604	66950	15	11	13	10	21.5	587	6.04	2652	1	1	0	767.402	1532.79	2	1531.82	0.9683	1	52.22	0.002	R	SSSGKVNTASIAPVSK	V
781	gi|460401031|ref|XP_004246033.1|	PREDICTED: polyphenol oxidase F, chloroplastic-like [Solanum lycopersicum]	604	66950	15	11	13	10	21.5	587	6.04	2914	1	1	0	555.642	1663.9	3	1665.85	-1.9439	0	42.52	0.018	R	IRPPAHAADEEYVAK	Y
781	gi|460401031|ref|XP_004246033.1|	PREDICTED: polyphenol oxidase F, chloroplastic-like [Solanum lycopersicum]	604	66950	15	11	13	10	21.5	587	6.04	2924	1	1	0	834.02	1666.02	2	1665.85	0.1774	0	41.8	0.02	R	IRPPAHAADEEYVAK	Y
781	gi|460401031|ref|XP_004246033.1|	PREDICTED: polyphenol oxidase F, chloroplastic-like [Solanum lycopersicum]	604	66950	15	11	13	10	21.5	587	6.04	3499	1	1	1	976.845	1951.67	2	1950.95	0.7214	1	62.12	0.00019	R	TTQEKNEQEEILTFNK	M			emPAI	1.13
807	gi|84371991|gb|ABC56308.1|	ribulose-1,5-bisphosphate carboxylase/oxygenase large subunit (chloroplast) [Solanum lycopersicum]	163	53434	5	3	4	3	8.8	477	6.55	2171	1	1	1	446.091	890.168	2	888.474	1.6938	0	27.66	0.76	R	VALEACVK	A
807	gi|84371991|gb|ABC56308.1|	ribulose-1,5-bisphosphate carboxylase/oxygenase large subunit (chloroplast) [Solanum lycopersicum]	163	53434	5	3	4	3	8.8	477	6.55	2384	1	1	0	1021.57	1020.56	1	1020.52	0.0367	0	33.9	0.15	K	DTDILAAFR	V
807	gi|84371991|gb|ABC56308.1|	ribulose-1,5-bisphosphate carboxylase/oxygenase large subunit (chloroplast) [Solanum lycopersicum]	163	53434	5	3	4	3	8.8	477	6.55	2386	1	1	0	512.07	1022.13	2	1020.52	1.6016	0	43.56	0.015	K	DTDILAAFR	V
807	gi|84371991|gb|ABC56308.1|	ribulose-1,5-bisphosphate carboxylase/oxygenase large subunit (chloroplast) [Solanum lycopersicum]	163	53434	5	3	4	3	8.8	477	6.55	3238	1	1	0	733.29	1464.56	2	1464.75	-0.1825	0	47.65	0.0056	K	TFQGPPHGIQVER	D
807	gi|84371991|gb|ABC56308.1|	ribulose-1,5-bisphosphate carboxylase/oxygenase large subunit (chloroplast) [Solanum lycopersicum]	163	53434	5	3	4	3	8.8	477	6.55	3242	1	1	1	734.629	1467.24	2	1466.61	0.6332	0	46.78	0.0068	K	DDENVNSQPFMR	W	Oxidation (M)	0.000000000010.0	emPAI	0.31
817	gi|460411525|ref|XP_004251160.1|	PREDICTED: ruBisCO large subunit-binding protein subunit alpha, chloroplastic-like [Solanum lycopersicum]	1974	62032	50	37	33	28	61.4	588	5.21	1220	1	1	1	850.741	849.734	1	849.423	0.3105	0	47.36	0.0066	K	EIAFDQK	S
817	gi|460411525|ref|XP_004251160.1|	PREDICTED: ruBisCO large subunit-binding protein subunit alpha, chloroplastic-like [Solanum lycopersicum]	1974	62032	50	37	33	28	61.4	588	5.21	1230	1	1	1	429.37	856.725	2	856.502	0.2228	0	25.66	1.1	R	LGADIIQK	A
817	gi|460411525|ref|XP_004251160.1|	PREDICTED: ruBisCO large subunit-binding protein subunit alpha, chloroplastic-like [Solanum lycopersicum]	1974	62032	50	37	33	28	61.4	588	5.21	1306	1	1	1	940.628	939.621	1	939.564	0.0567	0	38.14	0.045	K	DIIPLLEK	T
817	gi|460411525|ref|XP_004251160.1|	PREDICTED: ruBisCO large subunit-binding protein subunit alpha, chloroplastic-like [Solanum lycopersicum]	1974	62032	50	37	33	28	61.4	588	5.21	1495	1	1	0	1043.64	1042.63	1	1042.58	0.0526	0	26.69	0.82	K	VVNDGVTIAR	A
817	gi|460411525|ref|XP_004251160.1|	PREDICTED: ruBisCO large subunit-binding protein subunit alpha, chloroplastic-like [Solanum lycopersicum]	1974	62032	50	37	33	28	61.4	588	5.21	1566	2	1	1	539.292	1076.57	2	1077.55	-0.9766	0	38.56	0.054	K	LISEFENAR	V
817	gi|460411525|ref|XP_004251160.1|	PREDICTED: ruBisCO large subunit-binding protein subunit alpha, chloroplastic-like [Solanum lycopersicum]	1974	62032	50	37	33	28	61.4	588	5.21	1570	1	1	1	540.216	1078.42	2	1077.55	0.8712	0	46.24	0.0086	K	LISEFENAR	V
817	gi|460411525|ref|XP_004251160.1|	PREDICTED: ruBisCO large subunit-binding protein subunit alpha, chloroplastic-like [Solanum lycopersicum]	1974	62032	50	37	33	28	61.4	588	5.21	1637	1	1	1	1121.57	1120.56	1	1120.62	-0.0643	0	35.9	0.091	K	VAAPAAPQGLQV	-
817	gi|460411525|ref|XP_004251160.1|	PREDICTED: ruBisCO large subunit-binding protein subunit alpha, chloroplastic-like [Solanum lycopersicum]	1974	62032	50	37	33	28	61.4	588	5.21	1640	1	1	1	561.489	1120.96	2	1120.62	0.3396	0	52.81	0.0018	K	VAAPAAPQGLQV	-
817	gi|460411525|ref|XP_004251160.1|	PREDICTED: ruBisCO large subunit-binding protein subunit alpha, chloroplastic-like [Solanum lycopersicum]	1974	62032	50	37	33	28	61.4	588	5.21	1749	1	1	1	591.899	1181.78	2	1181.68	0.107	0	75.22	9.6e-06	K	LADAVGLTLGPR	G
817	gi|460411525|ref|XP_004251160.1|	PREDICTED: ruBisCO large subunit-binding protein subunit alpha, chloroplastic-like [Solanum lycopersicum]	1974	62032	50	37	33	28	61.4	588	5.21	1786	1	1	1	597.181	1192.35	2	1191.6	0.7496	0	80.94	2.9e-06	K	DSTTIIADAASK	D
817	gi|460411525|ref|XP_004251160.1|	PREDICTED: ruBisCO large subunit-binding protein subunit alpha, chloroplastic-like [Solanum lycopersicum]	1974	62032	50	37	33	28	61.4	588	5.21	1877	1	1	1	618.139	1234.26	2	1233.62	0.6397	0	28.59	0.5	R	NVVLDEYGTPK	V
817	gi|460411525|ref|XP_004251160.1|	PREDICTED: ruBisCO large subunit-binding protein subunit alpha, chloroplastic-like [Solanum lycopersicum]	1974	62032	50	37	33	28	61.4	588	5.21	1893	1	1	1	622.503	1242.99	2	1242.71	0.2848	0	68.29	5.4e-05	K	TVLGLIEELEK	K
817	gi|460411525|ref|XP_004251160.1|	PREDICTED: ruBisCO large subunit-binding protein subunit alpha, chloroplastic-like [Solanum lycopersicum]	1974	62032	50	37	33	28	61.4	588	5.21	2191	1	1	0	695.316	1388.62	2	1387.69	0.9236	1	74.31	1.3e-05	K	VGAATEAELEDRK	L
817	gi|460411525|ref|XP_004251160.1|	PREDICTED: ruBisCO large subunit-binding protein subunit alpha, chloroplastic-like [Solanum lycopersicum]	1974	62032	50	37	33	28	61.4	588	5.21	2293	1	1	1	724.655	1447.3	2	1446.75	0.5492	1	32.23	0.21	R	GRNVVLDEYGTPK	V
817	gi|460411525|ref|XP_004251160.1|	PREDICTED: ruBisCO large subunit-binding protein subunit alpha, chloroplastic-like [Solanum lycopersicum]	1974	62032	50	37	33	28	61.4	588	5.21	2303	1	1	1	727.398	1452.78	2	1451.9	0.8854	1	64.56	0.00011	K	ISAIKDIIPLLEK	T
817	gi|460411525|ref|XP_004251160.1|	PREDICTED: ruBisCO large subunit-binding protein subunit alpha, chloroplastic-like [Solanum lycopersicum]	1974	62032	50	37	33	28	61.4	588	5.21	2309	1	1	1	485.527	1453.56	3	1451.9	1.6635	1	32.4	0.18	K	ISAIKDIIPLLEK	T
817	gi|460411525|ref|XP_004251160.1|	PREDICTED: ruBisCO large subunit-binding protein subunit alpha, chloroplastic-like [Solanum lycopersicum]	1974	62032	50	37	33	28	61.4	588	5.21	2392	1	1	1	740.378	1478.74	2	1478.74	0.0003	0	48.11	0.0052	R	GYISPQFVTNPEK	L
817	gi|460411525|ref|XP_004251160.1|	PREDICTED: ruBisCO large subunit-binding protein subunit alpha, chloroplastic-like [Solanum lycopersicum]	1974	62032	50	37	33	28	61.4	588	5.21	2451	1	1	1	751.75	1501.49	2	1500.65	0.8391	0	51.56	0.0022	K	ELSETDSVYDSEK	L
817	gi|460411525|ref|XP_004251160.1|	PREDICTED: ruBisCO large subunit-binding protein subunit alpha, chloroplastic-like [Solanum lycopersicum]	1974	62032	50	37	33	28	61.4	588	5.21	2613	1	1	1	778.607	1555.2	2	1554.9	0.3007	0	41.15	0.024	K	LGLLSVTSGANPVSLK	R
817	gi|460411525|ref|XP_004251160.1|	PREDICTED: ruBisCO large subunit-binding protein subunit alpha, chloroplastic-like [Solanum lycopersicum]	1974	62032	50	37	33	28	61.4	588	5.21	2615	1	1	1	778.863	1555.71	2	1554.9	0.8137	0	59.81	0.00032	K	LGLLSVTSGANPVSLK	R
817	gi|460411525|ref|XP_004251160.1|	PREDICTED: ruBisCO large subunit-binding protein subunit alpha, chloroplastic-like [Solanum lycopersicum]	1974	62032	50	37	33	28	61.4	588	5.21	2813	1	1	1	818.91	1635.8	2	1635.77	0.0348	0	111.12	2.5e-09	K	TNDSAGDGTTTASVLAR	E
817	gi|460411525|ref|XP_004251160.1|	PREDICTED: ruBisCO large subunit-binding protein subunit alpha, chloroplastic-like [Solanum lycopersicum]	1974	62032	50	37	33	28	61.4	588	5.21	2985	1	1	1	856.264	1710.51	2	1711	-0.4854	1	54.23	0.0012	K	LGLLSVTSGANPVSLKR	G
817	gi|460411525|ref|XP_004251160.1|	PREDICTED: ruBisCO large subunit-binding protein subunit alpha, chloroplastic-like [Solanum lycopersicum]	1974	62032	50	37	33	28	61.4	588	5.21	2988	1	1	1	571.306	1710.9	3	1711	-0.1036	1	36.15	0.076	K	LGLLSVTSGANPVSLKR	G
817	gi|460411525|ref|XP_004251160.1|	PREDICTED: ruBisCO large subunit-binding protein subunit alpha, chloroplastic-like [Solanum lycopersicum]	1974	62032	50	37	33	28	61.4	588	5.21	2990	1	1	1	856.799	1711.58	2	1711	0.5844	1	64.76	0.0001	K	LGLLSVTSGANPVSLKR	G
817	gi|460411525|ref|XP_004251160.1|	PREDICTED: ruBisCO large subunit-binding protein subunit alpha, chloroplastic-like [Solanum lycopersicum]	1974	62032	50	37	33	28	61.4	588	5.21	3107	1	1	1	878.401	1754.79	2	1753.9	0.8846	0	87.96	5e-07	R	AIELPDAMENAGAALIR	E
817	gi|460411525|ref|XP_004251160.1|	PREDICTED: ruBisCO large subunit-binding protein subunit alpha, chloroplastic-like [Solanum lycopersicum]	1974	62032	50	37	33	28	61.4	588	5.21	3139	1	1	1	885.879	1769.74	2	1769.9	-0.1553	0	39.43	0.035	R	AIELPDAMENAGAALIR	E	Oxidation (M)	0.00000001000000000.0
817	gi|460411525|ref|XP_004251160.1|	PREDICTED: ruBisCO large subunit-binding protein subunit alpha, chloroplastic-like [Solanum lycopersicum]	1974	62032	50	37	33	28	61.4	588	5.21	3141	1	1	1	886.186	1770.36	2	1769.9	0.4587	0	81.82	2.1e-06	R	AIELPDAMENAGAALIR	E	Oxidation (M)	0.00000001000000000.0
817	gi|460411525|ref|XP_004251160.1|	PREDICTED: ruBisCO large subunit-binding protein subunit alpha, chloroplastic-like [Solanum lycopersicum]	1974	62032	50	37	33	28	61.4	588	5.21	3147	1	1	1	886.886	1771.76	2	1769.9	1.8597	0	47.21	0.0059	R	AIELPDAMENAGAALIR	E	Oxidation (M)	0.00000001000000000.0
817	gi|460411525|ref|XP_004251160.1|	PREDICTED: ruBisCO large subunit-binding protein subunit alpha, chloroplastic-like [Solanum lycopersicum]	1974	62032	50	37	33	28	61.4	588	5.21	3356	1	1	1	622.077	1863.21	3	1862.04	1.1737	2	53.78	0.0013	R	KVTITKDSTTIIADAASK	D
817	gi|460411525|ref|XP_004251160.1|	PREDICTED: ruBisCO large subunit-binding protein subunit alpha, chloroplastic-like [Solanum lycopersicum]	1974	62032	50	37	33	28	61.4	588	5.21	3440	1	1	1	961.229	1920.44	2	1919.94	0.4991	1	46.18	0.0072	K	DSTTIIADAASKDEIQSR	I
817	gi|460411525|ref|XP_004251160.1|	PREDICTED: ruBisCO large subunit-binding protein subunit alpha, chloroplastic-like [Solanum lycopersicum]	1974	62032	50	37	33	28	61.4	588	5.21	3441	1	1	1	641.247	1920.72	3	1919.94	0.7762	1	52.05	0.0019	K	DSTTIIADAASKDEIQSR	I
817	gi|460411525|ref|XP_004251160.1|	PREDICTED: ruBisCO large subunit-binding protein subunit alpha, chloroplastic-like [Solanum lycopersicum]	1974	62032	50	37	33	28	61.4	588	5.21	3443	1	1	1	641.448	1921.32	3	1919.94	1.3792	1	26.72	0.62	K	DSTTIIADAASKDEIQSR	I
817	gi|460411525|ref|XP_004251160.1|	PREDICTED: ruBisCO large subunit-binding protein subunit alpha, chloroplastic-like [Solanum lycopersicum]	1974	62032	50	37	33	28	61.4	588	5.21	3444	1	1	1	641.491	1921.45	3	1919.94	1.5091	1	35.25	0.087	K	DSTTIIADAASKDEIQSR	I
817	gi|460411525|ref|XP_004251160.1|	PREDICTED: ruBisCO large subunit-binding protein subunit alpha, chloroplastic-like [Solanum lycopersicum]	1974	62032	50	37	33	28	61.4	588	5.21	3514	1	1	1	986.416	1970.82	2	1969.91	0.905	1	73.66	1.3e-05	K	ELSETDSVYDSEKLAER	I
817	gi|460411525|ref|XP_004251160.1|	PREDICTED: ruBisCO large subunit-binding protein subunit alpha, chloroplastic-like [Solanum lycopersicum]	1974	62032	50	37	33	28	61.4	588	5.21	3516	1	1	1	658.071	1971.19	3	1969.91	1.2802	1	34.54	0.1	K	ELSETDSVYDSEKLAER	I
817	gi|460411525|ref|XP_004251160.1|	PREDICTED: ruBisCO large subunit-binding protein subunit alpha, chloroplastic-like [Solanum lycopersicum]	1974	62032	50	37	33	28	61.4	588	5.21	3699	1	1	0	695.989	2084.94	3	2084.11	0.8332	1	30.48	0.25	K	LSGGVAVIKVGAATEAELEDR	K
817	gi|460411525|ref|XP_004251160.1|	PREDICTED: ruBisCO large subunit-binding protein subunit alpha, chloroplastic-like [Solanum lycopersicum]	1974	62032	50	37	33	28	61.4	588	5.21	3715	1	1	1	700.6	2098.78	3	2098.01	0.7722	2	70.67	2.3e-05	K	KELSETDSVYDSEKLAER	I
817	gi|460411525|ref|XP_004251160.1|	PREDICTED: ruBisCO large subunit-binding protein subunit alpha, chloroplastic-like [Solanum lycopersicum]	1974	62032	50	37	33	28	61.4	588	5.21	3842	1	1	1	732.636	2194.89	3	2194.3	0.5828	2	78.52	3.6e-06	R	EIIKLGLLSVTSGANPVSLKR	G
817	gi|460411525|ref|XP_004251160.1|	PREDICTED: ruBisCO large subunit-binding protein subunit alpha, chloroplastic-like [Solanum lycopersicum]	1974	62032	50	37	33	28	61.4	588	5.21	3936	1	1	1	754.325	2259.95	3	2258.19	1.7619	1	52.83	0.0014	R	NVVLDEYGTPKVVNDGVTIAR	A
817	gi|460411525|ref|XP_004251160.1|	PREDICTED: ruBisCO large subunit-binding protein subunit alpha, chloroplastic-like [Solanum lycopersicum]	1974	62032	50	37	33	28	61.4	588	5.21	3938	1	1	0	1131.72	2261.43	2	2263.24	-1.8149	0	33.69	0.11	K	ALVAPASLIAQNAGVEGEVVVEK	V
817	gi|460411525|ref|XP_004251160.1|	PREDICTED: ruBisCO large subunit-binding protein subunit alpha, chloroplastic-like [Solanum lycopersicum]	1974	62032	50	37	33	28	61.4	588	5.21	3942	1	1	0	755.236	2262.69	3	2263.24	-0.5556	0	50.92	0.0021	K	ALVAPASLIAQNAGVEGEVVVEK	V
817	gi|460411525|ref|XP_004251160.1|	PREDICTED: ruBisCO large subunit-binding protein subunit alpha, chloroplastic-like [Solanum lycopersicum]	1974	62032	50	37	33	28	61.4	588	5.21	3943	1	1	0	1132.66	2263.3	2	2263.24	0.0571	0	94.27	1e-07	K	ALVAPASLIAQNAGVEGEVVVEK	V
817	gi|460411525|ref|XP_004251160.1|	PREDICTED: ruBisCO large subunit-binding protein subunit alpha, chloroplastic-like [Solanum lycopersicum]	1974	62032	50	37	33	28	61.4	588	5.21	3946	1	1	0	1133.47	2264.93	2	2263.24	1.6851	0	59.56	0.00031	K	ALVAPASLIAQNAGVEGEVVVEK	V
817	gi|460411525|ref|XP_004251160.1|	PREDICTED: ruBisCO large subunit-binding protein subunit alpha, chloroplastic-like [Solanum lycopersicum]	1974	62032	50	37	33	28	61.4	588	5.21	3948	1	1	0	756.016	2265.03	3	2263.24	1.7853	0	29.23	0.34	K	ALVAPASLIAQNAGVEGEVVVEK	V
817	gi|460411525|ref|XP_004251160.1|	PREDICTED: ruBisCO large subunit-binding protein subunit alpha, chloroplastic-like [Solanum lycopersicum]	1974	62032	50	37	33	28	61.4	588	5.21	3977	1	1	1	1140.93	2279.85	2	2278.1	1.7516	0	114	1.1e-09	K	AIASISAGNDESIGTMIADAIDK	V	Oxidation (M)	0.00000000000000010000000.0
817	gi|460411525|ref|XP_004251160.1|	PREDICTED: ruBisCO large subunit-binding protein subunit alpha, chloroplastic-like [Solanum lycopersicum]	1974	62032	50	37	33	28	61.4	588	5.21	4244	1	1	1	821.865	2462.57	3	2462.29	0.2874	2	67.42	4.4e-05	K	VTITKDSTTIIADAASKDEIQSR	I
817	gi|460411525|ref|XP_004251160.1|	PREDICTED: ruBisCO large subunit-binding protein subunit alpha, chloroplastic-like [Solanum lycopersicum]	1974	62032	50	37	33	28	61.4	588	5.21	4634	1	1	1	958.381	2872.12	3	2871.52	0.602	0	47.12	0.0041	R	CALQNSASVSGMVLTTQAIVVEKPKPK	V	Oxidation (M)	0.000000000001000000000000000.0
817	gi|460411525|ref|XP_004251160.1|	PREDICTED: ruBisCO large subunit-binding protein subunit alpha, chloroplastic-like [Solanum lycopersicum]	1974	62032	50	37	33	28	61.4	588	5.21	4724	1	1	1	1001.34	3001.01	3	2999.58	1.4315	0	46.39	0.0046	K	NATFAAIEEGIVPGGGAAFVHLSTYVPAIK	E
817	gi|460411525|ref|XP_004251160.1|	PREDICTED: ruBisCO large subunit-binding protein subunit alpha, chloroplastic-like [Solanum lycopersicum]	1974	62032	50	37	33	28	61.4	588	5.21	4823	1	1	1	1069.61	3205.8	3	3204.39	1.4119	0	42.42	0.01	K	EAEWEMGYNAMTDQYENLVEAGVIDPAK	V	2 Oxidation (M)	0.0000010000100000000000000000.0
817	gi|460411525|ref|XP_004251160.1|	PREDICTED: ruBisCO large subunit-binding protein subunit alpha, chloroplastic-like [Solanum lycopersicum]	1974	62032	50	37	33	28	61.4	588	5.21	5015	1	1	1	1188.12	3561.34	3	3560.61	0.7306	1	85.16	4.6e-07	K	EAEWEMGYNAMTDQYENLVEAGVIDPAKVTR	C	2 Oxidation (M)	0.0000010000100000000000000000000.0	emPAI	8.13
827	gi|260528216|gb|ACX44804.1|	putative inosine monophosphate cyclohydrolase [Solanum lycopersicum]	654	66199	18	9	15	7	28.2	600	6.21	1634	1	1	1	765.589	764.582	1	764.407	0.1749	0	32.26	0.2	K	AAVYVDK	S
827	gi|260528216|gb|ACX44804.1|	putative inosine monophosphate cyclohydrolase [Solanum lycopersicum]	654	66199	18	9	15	7	28.2	600	6.21	1656	1	1	1	815.861	814.854	1	814.491	0.3625	0	47.12	0.0079	K	SNAIVIAK	N
827	gi|260528216|gb|ACX44804.1|	putative inosine monophosphate cyclohydrolase [Solanum lycopersicum]	654	66199	18	9	15	7	28.2	600	6.21	1849	1	1	1	496.263	990.512	2	992.493	-1.981	0	69.49	4.7e-05	R	NDIIEAYR	L
827	gi|260528216|gb|ACX44804.1|	putative inosine monophosphate cyclohydrolase [Solanum lycopersicum]	654	66199	18	9	15	7	28.2	600	6.21	1853	1	1	1	497.713	993.412	2	992.493	0.919	0	49.01	0.0046	R	NDIIEAYR	L
827	gi|260528216|gb|ACX44804.1|	putative inosine monophosphate cyclohydrolase [Solanum lycopersicum]	654	66199	18	9	15	7	28.2	600	6.21	1885	1	1	1	508.77	1015.52	2	1015.57	-0.0415	1	28.2	0.58	R	ILEASKNNK	G
827	gi|260528216|gb|ACX44804.1|	putative inosine monophosphate cyclohydrolase [Solanum lycopersicum]	654	66199	18	9	15	7	28.2	600	6.21	1983	1	1	1	548.09	1094.16	2	1093.44	0.7224	0	35.29	0.099	R	GDNDDQQFR	R
827	gi|260528216|gb|ACX44804.1|	putative inosine monophosphate cyclohydrolase [Solanum lycopersicum]	654	66199	18	9	15	7	28.2	600	6.21	2241	1	1	1	607.789	1213.56	2	1211.63	1.9378	0	26.23	0.78	R	MFYEIVVAPK	Y	Oxidation (M)	0.1000000000.0
827	gi|260528216|gb|ACX44804.1|	putative inosine monophosphate cyclohydrolase [Solanum lycopersicum]	654	66199	18	9	15	7	28.2	600	6.21	2503	1	1	1	671.437	1340.86	2	1340.77	0.0919	0	26.21	0.81	K	TLHPGIHGGILAR	R
827	gi|260528216|gb|ACX44804.1|	putative inosine monophosphate cyclohydrolase [Solanum lycopersicum]	654	66199	18	9	15	7	28.2	600	6.21	2672	1	1	1	709.322	1416.63	2	1416.69	-0.0622	0	65.36	0.0001	K	AMAETVATPQSAPK	L	Oxidation (M)	0.01000000000000.0
827	gi|260528216|gb|ACX44804.1|	putative inosine monophosphate cyclohydrolase [Solanum lycopersicum]	654	66199	18	9	15	7	28.2	600	6.21	2847	1	1	1	752.763	1503.51	2	1501.84	1.6755	1	71.83	2.1e-05	K	QALISLSDKTDLAK	L
827	gi|260528216|gb|ACX44804.1|	putative inosine monophosphate cyclohydrolase [Solanum lycopersicum]	654	66199	18	9	15	7	28.2	600	6.21	2849	1	1	1	502.22	1503.64	3	1501.84	1.8024	1	37.45	0.058	K	QALISLSDKTDLAK	L
827	gi|260528216|gb|ACX44804.1|	putative inosine monophosphate cyclohydrolase [Solanum lycopersicum]	654	66199	18	9	15	7	28.2	600	6.21	2976	1	1	1	784.647	1567.28	2	1566.63	0.6451	0	47.25	0.0059	K	NNCMLGMGSGQPNR	L	2 Oxidation (M)	0.00010010000000.0
827	gi|260528216|gb|ACX44804.1|	putative inosine monophosphate cyclohydrolase [Solanum lycopersicum]	654	66199	18	9	15	7	28.2	600	6.21	3074	1	1	1	816.325	1630.63	2	1629.93	0.7045	2	58.17	0.00051	R	KQALISLSDKTDLAK	L
827	gi|260528216|gb|ACX44804.1|	putative inosine monophosphate cyclohydrolase [Solanum lycopersicum]	654	66199	18	9	15	7	28.2	600	6.21	3075	1	1	1	544.611	1630.81	3	1629.93	0.8814	2	45.34	0.0096	R	KQALISLSDKTDLAK	L
827	gi|260528216|gb|ACX44804.1|	putative inosine monophosphate cyclohydrolase [Solanum lycopersicum]	654	66199	18	9	15	7	28.2	600	6.21	3247	1	1	1	854.732	1707.45	2	1706.83	0.6191	1	28.8	0.4	K	VEELTRFPEMLDGR	V	Oxidation (M)	0.00000000010000.0
827	gi|260528216|gb|ACX44804.1|	putative inosine monophosphate cyclohydrolase [Solanum lycopersicum]	654	66199	18	9	15	7	28.2	600	6.21	3651	1	1	1	643.567	1927.68	3	1926.08	1.595	1	29.76	0.3	K	QTVGDKFPPSLTVPLSLK	D
827	gi|260528216|gb|ACX44804.1|	putative inosine monophosphate cyclohydrolase [Solanum lycopersicum]	654	66199	18	9	15	7	28.2	600	6.21	3981	1	1	1	723.16	2166.46	3	2164.98	1.4803	1	33.6	0.12	K	NNCMLGMGSGQPNRLESLR	I	2 Oxidation (M)	0.0001001000000000000.0
827	gi|260528216|gb|ACX44804.1|	putative inosine monophosphate cyclohydrolase [Solanum lycopersicum]	654	66199	18	9	15	7	28.2	600	6.21	4412	1	1	1	1285.01	2568	2	2566.22	1.7774	0	61.57	0.00017	K	VSSSSGISFEDGIENIDIGGPAMIR	A	Oxidation (M)	0.0000000000000000000000100.0	emPAI	1.15
842	gi|460379814|ref|XP_004235655.1|	PREDICTED: ruBisCO large subunit-binding protein subunit beta, chloroplastic-like [Solanum lycopersicum]	1348	64527	23	20	21	19	44	605	5.46	1833	1	1	0	788.431	787.424	1	787.444	-0.0202	0	42.46	0.028	R	NVVLESK	Y
842	gi|460379814|ref|XP_004235655.1|	PREDICTED: ruBisCO large subunit-binding protein subunit beta, chloroplastic-like [Solanum lycopersicum]	1348	64527	23	20	21	19	44	605	5.46	1926	1	1	1	436.483	870.951	2	870.529	0.422	1	57.07	0.00071	K	IGADIVKR	A
842	gi|460379814|ref|XP_004235655.1|	PREDICTED: ruBisCO large subunit-binding protein subunit beta, chloroplastic-like [Solanum lycopersicum]	1348	64527	23	20	21	19	44	605	5.46	2121	1	1	0	523.085	1044.16	2	1042.58	1.5785	0	67.24	7.1e-05	K	IVNDGVTVAR	E
842	gi|460379814|ref|XP_004235655.1|	PREDICTED: ruBisCO large subunit-binding protein subunit beta, chloroplastic-like [Solanum lycopersicum]	1348	64527	23	20	21	19	44	605	5.46	2266	1	1	1	581.217	1160.42	2	1158.47	1.9513	0	32.21	0.23	K	MVAEYENCK	L	Oxidation (M)	0.100000000.0
842	gi|460379814|ref|XP_004235655.1|	PREDICTED: ruBisCO large subunit-binding protein subunit beta, chloroplastic-like [Solanum lycopersicum]	1348	64527	23	20	21	19	44	605	5.46	2294	1	1	0	591.402	1180.79	2	1181.7	-0.9121	0	34.37	0.12	K	LADLVGVTLGPK	G
842	gi|460379814|ref|XP_004235655.1|	PREDICTED: ruBisCO large subunit-binding protein subunit beta, chloroplastic-like [Solanum lycopersicum]	1348	64527	23	20	21	19	44	605	5.46	2297	1	1	0	591.968	1181.92	2	1181.7	0.2189	0	70.4	2.9e-05	K	LADLVGVTLGPK	G
842	gi|460379814|ref|XP_004235655.1|	PREDICTED: ruBisCO large subunit-binding protein subunit beta, chloroplastic-like [Solanum lycopersicum]	1348	64527	23	20	21	19	44	605	5.46	2307	1	1	1	594.015	1186.01	2	1185.64	0.3793	0	57.4	0.00064	K	NAGVNGSVVIEK	V
842	gi|460379814|ref|XP_004235655.1|	PREDICTED: ruBisCO large subunit-binding protein subunit beta, chloroplastic-like [Solanum lycopersicum]	1348	64527	23	20	21	19	44	605	5.46	2397	1	1	1	622.206	1242.4	2	1241.69	0.7102	0	65.51	9.8e-05	R	DLVNVLEEAIK	N
842	gi|460379814|ref|XP_004235655.1|	PREDICTED: ruBisCO large subunit-binding protein subunit beta, chloroplastic-like [Solanum lycopersicum]	1348	64527	23	20	21	19	44	605	5.46	2458	1	1	1	637.099	1272.18	2	1272.57	-0.3865	0	49.69	0.0039	R	CCLEHAASVAR	T
842	gi|460379814|ref|XP_004235655.1|	PREDICTED: ruBisCO large subunit-binding protein subunit beta, chloroplastic-like [Solanum lycopersicum]	1348	64527	23	20	21	19	44	605	5.46	2469	1	1	1	641.242	1280.47	2	1278.74	1.729	0	73.27	1.5e-05	K	VVAAGANPIQIAR	G
842	gi|460379814|ref|XP_004235655.1|	PREDICTED: ruBisCO large subunit-binding protein subunit beta, chloroplastic-like [Solanum lycopersicum]	1348	64527	23	20	21	19	44	605	5.46	2721	1	1	1	712.785	1423.56	2	1422.76	0.7952	0	91.32	2.4e-07	R	TFLTSDAVVTEIK	V
842	gi|460379814|ref|XP_004235655.1|	PREDICTED: ruBisCO large subunit-binding protein subunit beta, chloroplastic-like [Solanum lycopersicum]	1348	64527	23	20	21	19	44	605	5.46	2934	1	1	1	767.853	1533.69	2	1531.72	1.9722	0	67.23	6.2e-05	R	GYISPYFVTDNEK	M
842	gi|460379814|ref|XP_004235655.1|	PREDICTED: ruBisCO large subunit-binding protein subunit beta, chloroplastic-like [Solanum lycopersicum]	1348	64527	23	20	21	19	44	605	5.46	3080	1	1	1	812.548	1623.08	2	1622.77	0.3144	1	53.34	0.0015	R	LLEEAEQDYEKEK	L
842	gi|460379814|ref|XP_004235655.1|	PREDICTED: ruBisCO large subunit-binding protein subunit beta, chloroplastic-like [Solanum lycopersicum]	1348	64527	23	20	21	19	44	605	5.46	3177	1	1	1	841.823	1681.63	2	1679.79	1.8468	0	73.43	1.4e-05	K	DSTTIVGDGSTQDAVSK	R
842	gi|460379814|ref|XP_004235655.1|	PREDICTED: ruBisCO large subunit-binding protein subunit beta, chloroplastic-like [Solanum lycopersicum]	1348	64527	23	20	21	19	44	605	5.46	3185	1	1	1	844.26	1686.51	2	1685.88	0.6286	0	89.93	3.1e-07	K	AAVDEGIVVGGGCTLLR	L
842	gi|460379814|ref|XP_004235655.1|	PREDICTED: ruBisCO large subunit-binding protein subunit beta, chloroplastic-like [Solanum lycopersicum]	1348	64527	23	20	21	19	44	605	5.46	3454	1	1	1	919.211	1836.41	2	1835.89	0.5217	1	55.74	0.00082	K	DSTTIVGDGSTQDAVSKR	V
842	gi|460379814|ref|XP_004235655.1|	PREDICTED: ruBisCO large subunit-binding protein subunit beta, chloroplastic-like [Solanum lycopersicum]	1348	64527	23	20	21	19	44	605	5.46	3480	1	1	1	929.494	1856.97	2	1856.84	0.1365	0	91.73	2e-07	R	GSENNLFVVEGMQFDR	G	Oxidation (M)	0.0000000000010000.0
842	gi|460379814|ref|XP_004235655.1|	PREDICTED: ruBisCO large subunit-binding protein subunit beta, chloroplastic-like [Solanum lycopersicum]	1348	64527	23	20	21	19	44	605	5.46	3499	1	1	1	623.981	1868.92	3	1867.95	0.967	0	28.45	0.43	R	EVELEDPVENIGASLVR	Q
842	gi|460379814|ref|XP_004235655.1|	PREDICTED: ruBisCO large subunit-binding protein subunit beta, chloroplastic-like [Solanum lycopersicum]	1348	64527	23	20	21	19	44	605	5.46	3546	1	1	0	950.886	1899.76	2	1899.03	0.7265	0	79.5	3.4e-06	K	LSGGVAVIQVGAQTETELK	E
842	gi|460379814|ref|XP_004235655.1|	PREDICTED: ruBisCO large subunit-binding protein subunit beta, chloroplastic-like [Solanum lycopersicum]	1348	64527	23	20	21	19	44	605	5.46	3733	1	1	1	1032.89	2063.76	2	2062.02	1.7376	0	71.03	2.2e-05	R	EEVGLYLDQAGSEVLGNAAK	V
842	gi|460379814|ref|XP_004235655.1|	PREDICTED: ruBisCO large subunit-binding protein subunit beta, chloroplastic-like [Solanum lycopersicum]	1348	64527	23	20	21	19	44	605	5.46	3829	1	1	0	720.357	2158.05	3	2156.17	1.8806	1	42.61	0.015	K	LSGGVAVIQVGAQTETELKEK	K
842	gi|460379814|ref|XP_004235655.1|	PREDICTED: ruBisCO large subunit-binding protein subunit beta, chloroplastic-like [Solanum lycopersicum]	1348	64527	23	20	21	19	44	605	5.46	4091	1	1	1	1231	2459.98	2	2459.28	0.7039	0	100.66	2.1e-08	K	TNDLAGDGTTTSVVLAQGLITEGVK	V
842	gi|460379814|ref|XP_004235655.1|	PREDICTED: ruBisCO large subunit-binding protein subunit beta, chloroplastic-like [Solanum lycopersicum]	1348	64527	23	20	21	19	44	605	5.46	4092	1	1	1	821.171	2460.49	3	2459.28	1.215	0	67.12	4.8e-05	K	TNDLAGDGTTTSVVLAQGLITEGVK	V			emPAI	2.24
842	gi|460411525|ref|XP_004251160.1|	PREDICTED: ruBisCO large subunit-binding protein subunit alpha, chloroplastic-like [Solanum lycopersicum]	644	62032	11	10	10	10	23.5	588	5.21	1894	1	1	0	422.459	842.903	2	842.523	0.3801	0	52.3	0.0023	K	LSGGVAVIK	V
842	gi|460411525|ref|XP_004251160.1|	PREDICTED: ruBisCO large subunit-binding protein subunit alpha, chloroplastic-like [Solanum lycopersicum]	644	62032	11	10	10	10	23.5	588	5.21	2203	1	1	1	561.394	1120.77	2	1120.62	0.1498	0	53.66	0.0015	K	VAAPAAPQGLQV	-
842	gi|460411525|ref|XP_004251160.1|	PREDICTED: ruBisCO large subunit-binding protein subunit alpha, chloroplastic-like [Solanum lycopersicum]	644	62032	11	10	10	10	23.5	588	5.21	2312	1	1	1	596.034	1190.05	2	1191.6	-1.5454	0	48.66	0.005	K	DSTTIIADAASK	D
842	gi|460411525|ref|XP_004251160.1|	PREDICTED: ruBisCO large subunit-binding protein subunit alpha, chloroplastic-like [Solanum lycopersicum]	644	62032	11	10	10	10	23.5	588	5.21	2764	1	1	1	485.56	1453.66	3	1451.9	1.7604	1	50.13	0.003	K	ISAIKDIIPLLEK	T
842	gi|460411525|ref|XP_004251160.1|	PREDICTED: ruBisCO large subunit-binding protein subunit alpha, chloroplastic-like [Solanum lycopersicum]	644	62032	11	10	10	10	23.5	588	5.21	2829	1	1	1	741.071	1480.13	2	1478.74	1.3873	0	61.71	0.00022	R	GYISPQFVTNPEK	L
842	gi|460411525|ref|XP_004251160.1|	PREDICTED: ruBisCO large subunit-binding protein subunit alpha, chloroplastic-like [Solanum lycopersicum]	644	62032	11	10	10	10	23.5	588	5.21	2981	1	1	1	779.237	1556.46	2	1554.9	1.5617	0	67.64	5.4e-05	K	LGLLSVTSGANPVSLK	R
842	gi|460411525|ref|XP_004251160.1|	PREDICTED: ruBisCO large subunit-binding protein subunit alpha, chloroplastic-like [Solanum lycopersicum]	644	62032	11	10	10	10	23.5	588	5.21	3344	1	1	1	886.25	1770.48	2	1769.9	0.5865	0	88.08	4.9e-07	R	AIELPDAMENAGAALIR	E	Oxidation (M)	0.00000001000000000.0
842	gi|460411525|ref|XP_004251160.1|	PREDICTED: ruBisCO large subunit-binding protein subunit alpha, chloroplastic-like [Solanum lycopersicum]	644	62032	11	10	10	10	23.5	588	5.21	3567	1	1	1	961.225	1920.43	2	1919.94	0.4913	1	66.05	7.4e-05	K	DSTTIIADAASKDEIQSR	I
842	gi|460411525|ref|XP_004251160.1|	PREDICTED: ruBisCO large subunit-binding protein subunit alpha, chloroplastic-like [Solanum lycopersicum]	644	62032	11	10	10	10	23.5	588	5.21	3611	1	1	1	657.892	1970.65	3	1969.91	0.742	1	29.18	0.36	K	ELSETDSVYDSEKLAER	I
842	gi|460411525|ref|XP_004251160.1|	PREDICTED: ruBisCO large subunit-binding protein subunit alpha, chloroplastic-like [Solanum lycopersicum]	644	62032	11	10	10	10	23.5	588	5.21	3613	1	1	1	986.702	1971.39	2	1969.91	1.4772	1	80.05	2.8e-06	K	ELSETDSVYDSEKLAER	I
842	gi|460411525|ref|XP_004251160.1|	PREDICTED: ruBisCO large subunit-binding protein subunit alpha, chloroplastic-like [Solanum lycopersicum]	644	62032	11	10	10	10	23.5	588	5.21	3958	1	1	1	1140.87	2279.73	2	2278.1	1.6256	0	85.61	7.5e-07	K	AIASISAGNDESIGTMIADAIDK	V	Oxidation (M)	0.00000000000000010000000.0	emPAI	0.9
847	gi|22733|emb|CAA78299.1|	polyphenol oxidase precursor [Solanum lycopersicum]	353	66822	8	4	7	4	11.9	587	6.36	2090	1	1	1	544.28	1086.55	2	1085.61	0.9378	0	29.96	0.36	K	VNTASIAPVSK	V
847	gi|22733|emb|CAA78299.1|	polyphenol oxidase precursor [Solanum lycopersicum]	353	66822	8	4	7	4	11.9	587	6.36	2243	1	1	1	636.384	1270.75	2	1270.67	0.0869	0	64.83	0.00012	R	NGTIIDLGHFGK	E
847	gi|22733|emb|CAA78299.1|	polyphenol oxidase precursor [Solanum lycopersicum]	353	66822	8	4	7	4	11.9	587	6.36	2357	1	1	1	683.747	1365.48	2	1363.66	1.8167	0	35.21	0.1	K	NEQEEILTFNK	I
847	gi|22733|emb|CAA78299.1|	polyphenol oxidase precursor [Solanum lycopersicum]	353	66822	8	4	7	4	11.9	587	6.36	2439	1	1	1	724.235	1446.46	2	1445.72	0.7309	0	81.81	2.3e-06	K	AGGEEVSIESVEIK	L
847	gi|22733|emb|CAA78299.1|	polyphenol oxidase precursor [Solanum lycopersicum]	353	66822	8	4	7	4	11.9	587	6.36	2537	1	1	1	761.76	1521.5	2	1519.76	1.7488	1	31.39	0.24	R	ELDKDPFDPLGFK	Q
847	gi|22733|emb|CAA78299.1|	polyphenol oxidase precursor [Solanum lycopersicum]	353	66822	8	4	7	4	11.9	587	6.36	2980	1	1	1	976.71	1951.4	2	1950.95	0.4514	1	47.14	0.0058	R	TTQEKNEQEEILTFNK	I
847	gi|22733|emb|CAA78299.1|	polyphenol oxidase precursor [Solanum lycopersicum]	353	66822	8	4	7	4	11.9	587	6.36	2982	1	1	1	651.83	1952.47	3	1950.95	1.5142	1	25.03	0.95	R	TTQEKNEQEEILTFNK	I
847	gi|22733|emb|CAA78299.1|	polyphenol oxidase precursor [Solanum lycopersicum]	353	66822	8	4	7	4	11.9	587	6.36	2989	1	1	1	981.645	1961.27	2	1962.91	-1.6343	1	62.97	0.00015	K	AGGEEVSIESVEIKLEDC	-			emPAI	0.46
851	gi|460366131|ref|XP_004228946.1|	PREDICTED: ruBisCO large subunit-binding protein subunit beta, chloroplastic-like [Solanum lycopersicum]	1890	63238	58	31	33	23	64.4	599	5.72	1529	1	1	0	788.563	787.556	1	787.444	0.1118	0	47.65	0.008	R	NVVLESK	Y
851	gi|460366131|ref|XP_004228946.1|	PREDICTED: ruBisCO large subunit-binding protein subunit beta, chloroplastic-like [Solanum lycopersicum]	1890	63238	58	31	33	23	64.4	599	5.72	1531	1	1	1	791.451	790.444	1	790.459	-0.0151	0	32	0.28	R	ALSYPLK	L
851	gi|460366131|ref|XP_004228946.1|	PREDICTED: ruBisCO large subunit-binding protein subunit beta, chloroplastic-like [Solanum lycopersicum]	1890	63238	58	31	33	23	64.4	599	5.72	1578	1	1	0	414.76	827.506	2	827.548	-0.0424	1	29.44	0.4	K	LLLVDKK	I
851	gi|460366131|ref|XP_004228946.1|	PREDICTED: ruBisCO large subunit-binding protein subunit beta, chloroplastic-like [Solanum lycopersicum]	1890	63238	58	31	33	23	64.4	599	5.72	1720	1	1	0	481.214	960.414	2	959.492	0.9213	0	27.31	0.76	R	VEDALNATK	A
851	gi|460366131|ref|XP_004228946.1|	PREDICTED: ruBisCO large subunit-binding protein subunit beta, chloroplastic-like [Solanum lycopersicum]	1890	63238	58	31	33	23	64.4	599	5.72	1880	1	1	0	522.084	1042.15	2	1042.58	-0.4233	0	29.98	0.35	K	IVNDGVTVAR	E
851	gi|460366131|ref|XP_004228946.1|	PREDICTED: ruBisCO large subunit-binding protein subunit beta, chloroplastic-like [Solanum lycopersicum]	1890	63238	58	31	33	23	64.4	599	5.72	1928	1	1	1	540.196	1078.38	2	1079.51	-1.1301	0	46.75	0.0076	R	VVEGMQFDR	G
851	gi|460366131|ref|XP_004228946.1|	PREDICTED: ruBisCO large subunit-binding protein subunit beta, chloroplastic-like [Solanum lycopersicum]	1890	63238	58	31	33	23	64.4	599	5.72	2056	1	1	1	570.353	1138.69	2	1137.61	1.0767	1	46.73	0.0069	K	ADKEVLGHAAK	V
851	gi|460366131|ref|XP_004228946.1|	PREDICTED: ruBisCO large subunit-binding protein subunit beta, chloroplastic-like [Solanum lycopersicum]	1890	63238	58	31	33	23	64.4	599	5.72	2118	1	1	1	581.16	1160.31	2	1159.58	0.7225	0	35.26	0.11	K	NAGVNGSVVSEK	V
851	gi|460366131|ref|XP_004228946.1|	PREDICTED: ruBisCO large subunit-binding protein subunit beta, chloroplastic-like [Solanum lycopersicum]	1890	63238	58	31	33	23	64.4	599	5.72	2154	1	1	1	588.56	1175.1	2	1174.46	0.6414	0	54.37	0.0014	K	MSVEYENCK	L	Oxidation (M)	0.100000000.0
851	gi|460366131|ref|XP_004228946.1|	PREDICTED: ruBisCO large subunit-binding protein subunit beta, chloroplastic-like [Solanum lycopersicum]	1890	63238	58	31	33	23	64.4	599	5.72	2167	1	1	0	1181.74	1180.73	1	1181.7	-0.9713	0	29.24	0.39	K	LADLVGVTLGPK	G
851	gi|460366131|ref|XP_004228946.1|	PREDICTED: ruBisCO large subunit-binding protein subunit beta, chloroplastic-like [Solanum lycopersicum]	1890	63238	58	31	33	23	64.4	599	5.72	2170	1	1	0	591.601	1181.19	2	1181.7	-0.5153	0	29.06	0.41	K	LADLVGVTLGPK	G
851	gi|460366131|ref|XP_004228946.1|	PREDICTED: ruBisCO large subunit-binding protein subunit beta, chloroplastic-like [Solanum lycopersicum]	1890	63238	58	31	33	23	64.4	599	5.72	2172	1	1	0	591.736	1181.46	2	1181.7	-0.2443	0	29.75	0.35	K	LADLVGVTLGPK	G
851	gi|460366131|ref|XP_004228946.1|	PREDICTED: ruBisCO large subunit-binding protein subunit beta, chloroplastic-like [Solanum lycopersicum]	1890	63238	58	31	33	23	64.4	599	5.72	2173	1	1	0	591.786	1181.56	2	1181.7	-0.1443	0	30.36	0.3	K	LADLVGVTLGPK	G
851	gi|460366131|ref|XP_004228946.1|	PREDICTED: ruBisCO large subunit-binding protein subunit beta, chloroplastic-like [Solanum lycopersicum]	1890	63238	58	31	33	23	64.4	599	5.72	2175	1	1	0	591.907	1181.8	2	1181.7	0.0979	0	35.67	0.086	K	LADLVGVTLGPK	G
851	gi|460366131|ref|XP_004228946.1|	PREDICTED: ruBisCO large subunit-binding protein subunit beta, chloroplastic-like [Solanum lycopersicum]	1890	63238	58	31	33	23	64.4	599	5.72	2176	1	1	0	592.424	1182.83	2	1181.7	1.1307	0	31.8	0.21	K	LADLVGVTLGPK	G
851	gi|460366131|ref|XP_004228946.1|	PREDICTED: ruBisCO large subunit-binding protein subunit beta, chloroplastic-like [Solanum lycopersicum]	1890	63238	58	31	33	23	64.4	599	5.72	2178	1	1	0	592.681	1183.35	2	1181.7	1.6449	0	26.41	0.72	K	LADLVGVTLGPK	G
851	gi|460366131|ref|XP_004228946.1|	PREDICTED: ruBisCO large subunit-binding protein subunit beta, chloroplastic-like [Solanum lycopersicum]	1890	63238	58	31	33	23	64.4	599	5.72	2179	1	1	0	592.803	1183.59	2	1181.7	1.8899	0	39.4	0.035	K	LADLVGVTLGPK	G
851	gi|460366131|ref|XP_004228946.1|	PREDICTED: ruBisCO large subunit-binding protein subunit beta, chloroplastic-like [Solanum lycopersicum]	1890	63238	58	31	33	23	64.4	599	5.72	2180	1	1	0	592.819	1183.62	2	1181.7	1.9219	0	32.39	0.18	K	LADLVGVTLGPK	G
851	gi|460366131|ref|XP_004228946.1|	PREDICTED: ruBisCO large subunit-binding protein subunit beta, chloroplastic-like [Solanum lycopersicum]	1890	63238	58	31	33	23	64.4	599	5.72	2181	1	1	0	592.838	1183.66	2	1181.7	1.9587	0	81.39	2.3e-06	K	LADLVGVTLGPK	G
851	gi|460366131|ref|XP_004228946.1|	PREDICTED: ruBisCO large subunit-binding protein subunit beta, chloroplastic-like [Solanum lycopersicum]	1890	63238	58	31	33	23	64.4	599	5.72	2259	1	1	1	406.283	1215.83	3	1214.68	1.1506	1	33.66	0.15	K	VAALKAPGFGER	K
851	gi|460366131|ref|XP_004228946.1|	PREDICTED: ruBisCO large subunit-binding protein subunit beta, chloroplastic-like [Solanum lycopersicum]	1890	63238	58	31	33	23	64.4	599	5.72	2353	1	1	1	415.546	1243.62	3	1244.56	-0.9474	0	38.26	0.054	R	CCLEHAASVAK	T
851	gi|460366131|ref|XP_004228946.1|	PREDICTED: ruBisCO large subunit-binding protein subunit beta, chloroplastic-like [Solanum lycopersicum]	1890	63238	58	31	33	23	64.4	599	5.72	2394	1	1	1	628.384	1254.75	2	1255.68	-0.9244	0	29.22	0.41	R	DLVNVLEDAIR	N
851	gi|460366131|ref|XP_004228946.1|	PREDICTED: ruBisCO large subunit-binding protein subunit beta, chloroplastic-like [Solanum lycopersicum]	1890	63238	58	31	33	23	64.4	599	5.72	2396	1	1	1	1256.72	1255.71	1	1255.68	0.0325	0	54.27	0.0013	R	DLVNVLEDAIR	N
851	gi|460366131|ref|XP_004228946.1|	PREDICTED: ruBisCO large subunit-binding protein subunit beta, chloroplastic-like [Solanum lycopersicum]	1890	63238	58	31	33	23	64.4	599	5.72	2397	1	1	1	629.04	1256.06	2	1255.68	0.3876	0	72.36	2e-05	R	DLVNVLEDAIR	N
851	gi|460366131|ref|XP_004228946.1|	PREDICTED: ruBisCO large subunit-binding protein subunit beta, chloroplastic-like [Solanum lycopersicum]	1890	63238	58	31	33	23	64.4	599	5.72	2399	1	1	1	629.112	1256.21	2	1255.68	0.5326	0	44.43	0.012	R	DLVNVLEDAIR	N
851	gi|460366131|ref|XP_004228946.1|	PREDICTED: ruBisCO large subunit-binding protein subunit beta, chloroplastic-like [Solanum lycopersicum]	1890	63238	58	31	33	23	64.4	599	5.72	2401	1	1	1	629.23	1256.44	2	1255.68	0.7676	0	58.28	0.00051	R	DLVNVLEDAIR	N
851	gi|460366131|ref|XP_004228946.1|	PREDICTED: ruBisCO large subunit-binding protein subunit beta, chloroplastic-like [Solanum lycopersicum]	1890	63238	58	31	33	23	64.4	599	5.72	2402	1	1	1	629.242	1256.47	2	1255.68	0.7926	0	31.06	0.27	R	DLVNVLEDAIR	N
851	gi|460366131|ref|XP_004228946.1|	PREDICTED: ruBisCO large subunit-binding protein subunit beta, chloroplastic-like [Solanum lycopersicum]	1890	63238	58	31	33	23	64.4	599	5.72	2403	1	1	1	629.267	1256.52	2	1255.68	0.8426	0	44.66	0.012	R	DLVNVLEDAIR	N
851	gi|460366131|ref|XP_004228946.1|	PREDICTED: ruBisCO large subunit-binding protein subunit beta, chloroplastic-like [Solanum lycopersicum]	1890	63238	58	31	33	23	64.4	599	5.72	2407	1	1	1	629.502	1256.99	2	1255.68	1.3114	0	37.5	0.063	R	DLVNVLEDAIR	N
851	gi|460366131|ref|XP_004228946.1|	PREDICTED: ruBisCO large subunit-binding protein subunit beta, chloroplastic-like [Solanum lycopersicum]	1890	63238	58	31	33	23	64.4	599	5.72	2447	1	1	1	639.906	1277.8	2	1279.76	-1.9646	0	38.82	0.045	K	VVAAGANPVLITR	G
851	gi|460366131|ref|XP_004228946.1|	PREDICTED: ruBisCO large subunit-binding protein subunit beta, chloroplastic-like [Solanum lycopersicum]	1890	63238	58	31	33	23	64.4	599	5.72	2452	2	1	1	640.497	1278.98	2	1279.76	-0.7814	0	25.11	1	K	VVAAGANPVLITR	G
851	gi|460366131|ref|XP_004228946.1|	PREDICTED: ruBisCO large subunit-binding protein subunit beta, chloroplastic-like [Solanum lycopersicum]	1890	63238	58	31	33	23	64.4	599	5.72	2453	1	1	1	640.944	1279.87	2	1279.76	0.1116	0	28.62	0.45	K	VVAAGANPVLITR	G
851	gi|460366131|ref|XP_004228946.1|	PREDICTED: ruBisCO large subunit-binding protein subunit beta, chloroplastic-like [Solanum lycopersicum]	1890	63238	58	31	33	23	64.4	599	5.72	2455	1	1	1	640.998	1279.98	2	1279.76	0.2196	0	48.1	0.0051	K	VVAAGANPVLITR	G
851	gi|460366131|ref|XP_004228946.1|	PREDICTED: ruBisCO large subunit-binding protein subunit beta, chloroplastic-like [Solanum lycopersicum]	1890	63238	58	31	33	23	64.4	599	5.72	2456	1	1	1	641.194	1280.37	2	1279.76	0.6126	0	45.95	0.0083	K	VVAAGANPVLITR	G
851	gi|460366131|ref|XP_004228946.1|	PREDICTED: ruBisCO large subunit-binding protein subunit beta, chloroplastic-like [Solanum lycopersicum]	1890	63238	58	31	33	23	64.4	599	5.72	2458	1	1	1	641.236	1280.46	2	1279.76	0.6964	0	37.13	0.063	K	VVAAGANPVLITR	G
851	gi|460366131|ref|XP_004228946.1|	PREDICTED: ruBisCO large subunit-binding protein subunit beta, chloroplastic-like [Solanum lycopersicum]	1890	63238	58	31	33	23	64.4	599	5.72	2459	1	1	1	641.371	1280.73	2	1279.76	0.9656	0	53.5	0.0014	K	VVAAGANPVLITR	G
851	gi|460366131|ref|XP_004228946.1|	PREDICTED: ruBisCO large subunit-binding protein subunit beta, chloroplastic-like [Solanum lycopersicum]	1890	63238	58	31	33	23	64.4	599	5.72	2460	1	1	1	641.394	1280.77	2	1279.76	1.0126	0	28.62	0.44	K	VVAAGANPVLITR	G
851	gi|460366131|ref|XP_004228946.1|	PREDICTED: ruBisCO large subunit-binding protein subunit beta, chloroplastic-like [Solanum lycopersicum]	1890	63238	58	31	33	23	64.4	599	5.72	2583	1	1	1	666.781	1331.55	2	1330.7	0.8499	1	80.48	3.2e-06	R	EELGLTLDKADK	E
851	gi|460366131|ref|XP_004228946.1|	PREDICTED: ruBisCO large subunit-binding protein subunit beta, chloroplastic-like [Solanum lycopersicum]	1890	63238	58	31	33	23	64.4	599	5.72	2960	1	1	1	752.683	1503.35	2	1501.76	1.5885	1	70.41	2.9e-05	K	VDAIKGTLANDEEK	V
851	gi|460366131|ref|XP_004228946.1|	PREDICTED: ruBisCO large subunit-binding protein subunit beta, chloroplastic-like [Solanum lycopersicum]	1890	63238	58	31	33	23	64.4	599	5.72	3056	1	1	1	771.737	1541.46	2	1540.76	0.6966	0	70.57	2.8e-05	R	EVELEDPVENIGAK	L
851	gi|460366131|ref|XP_004228946.1|	PREDICTED: ruBisCO large subunit-binding protein subunit beta, chloroplastic-like [Solanum lycopersicum]	1890	63238	58	31	33	23	64.4	599	5.72	3274	1	1	1	830.238	1658.46	2	1657.85	0.6096	1	61.77	0.00021	K	GTLANDEEKVGADIVK	R
851	gi|460366131|ref|XP_004228946.1|	PREDICTED: ruBisCO large subunit-binding protein subunit beta, chloroplastic-like [Solanum lycopersicum]	1890	63238	58	31	33	23	64.4	599	5.72	3292	1	1	1	833.697	1665.38	2	1664.79	0.5896	1	29.04	0.38	K	NLIEAADQDYEKEK	L
851	gi|460366131|ref|XP_004228946.1|	PREDICTED: ruBisCO large subunit-binding protein subunit beta, chloroplastic-like [Solanum lycopersicum]	1890	63238	58	31	33	23	64.4	599	5.72	3377	1	1	1	851.377	1700.74	2	1699.89	0.8469	0	30.76	0.27	K	AAVEEGIVVGGGCTLLR	L
851	gi|460366131|ref|XP_004228946.1|	PREDICTED: ruBisCO large subunit-binding protein subunit beta, chloroplastic-like [Solanum lycopersicum]	1890	63238	58	31	33	23	64.4	599	5.72	3379	1	1	1	851.458	1700.9	2	1699.89	1.0079	0	29.82	0.34	K	AAVEEGIVVGGGCTLLR	L
851	gi|460366131|ref|XP_004228946.1|	PREDICTED: ruBisCO large subunit-binding protein subunit beta, chloroplastic-like [Solanum lycopersicum]	1890	63238	58	31	33	23	64.4	599	5.72	3391	1	1	1	853.636	1705.26	2	1704.82	0.4402	0	82.87	1.6e-06	K	DATTIVGDGSTQEAVNK	R
851	gi|460366131|ref|XP_004228946.1|	PREDICTED: ruBisCO large subunit-binding protein subunit beta, chloroplastic-like [Solanum lycopersicum]	1890	63238	58	31	33	23	64.4	599	5.72	3642	1	1	1	606.145	1815.41	3	1813.95	1.4613	2	27.18	0.56	K	GTLANDEEKVGADIVKR	A
851	gi|460366131|ref|XP_004228946.1|	PREDICTED: ruBisCO large subunit-binding protein subunit beta, chloroplastic-like [Solanum lycopersicum]	1890	63238	58	31	33	23	64.4	599	5.72	3657	1	1	1	912.847	1823.68	2	1821.95	1.7316	0	99.87	3.2e-08	K	SQYLDDIATLTGGTVIR	E
851	gi|460366131|ref|XP_004228946.1|	PREDICTED: ruBisCO large subunit-binding protein subunit beta, chloroplastic-like [Solanum lycopersicum]	1890	63238	58	31	33	23	64.4	599	5.72	3723	1	1	1	929.709	1857.4	2	1856.75	0.6516	0	60.5	0.00027	K	EPEAAVAGNPMDNSGYGY	-	Oxidation (M)	0.000000000010000000.0
851	gi|460366131|ref|XP_004228946.1|	PREDICTED: ruBisCO large subunit-binding protein subunit beta, chloroplastic-like [Solanum lycopersicum]	1890	63238	58	31	33	23	64.4	599	5.72	3733	1	1	1	931.844	1861.67	2	1860.92	0.7551	1	60.09	0.00029	K	DATTIVGDGSTQEAVNKR	V
851	gi|460366131|ref|XP_004228946.1|	PREDICTED: ruBisCO large subunit-binding protein subunit beta, chloroplastic-like [Solanum lycopersicum]	1890	63238	58	31	33	23	64.4	599	5.72	3808	1	1	0	950.848	1899.68	2	1899.03	0.6495	0	84.25	1.1e-06	K	LSGGVAVIQVGAQTETELK	E
851	gi|460366131|ref|XP_004228946.1|	PREDICTED: ruBisCO large subunit-binding protein subunit beta, chloroplastic-like [Solanum lycopersicum]	1890	63238	58	31	33	23	64.4	599	5.72	3883	1	1	1	976.398	1950.78	2	1950.04	0.7394	1	121.7	2e-10	R	KSQYLDDIATLTGGTVIR	E
851	gi|460366131|ref|XP_004228946.1|	PREDICTED: ruBisCO large subunit-binding protein subunit beta, chloroplastic-like [Solanum lycopersicum]	1890	63238	58	31	33	23	64.4	599	5.72	4416	1	1	1	801.987	2402.94	3	2401.28	1.6585	2	53.4	0.0012	K	VVLTKDATTIVGDGSTQEAVNKR	V
851	gi|460366131|ref|XP_004228946.1|	PREDICTED: ruBisCO large subunit-binding protein subunit beta, chloroplastic-like [Solanum lycopersicum]	1890	63238	58	31	33	23	64.4	599	5.72	4441	1	1	1	1216.04	2430.06	2	2429.26	0.7905	0	108.39	3.6e-09	K	TNDLAGDGTTTSVVLAQGLIAEGVK	V
851	gi|460366131|ref|XP_004228946.1|	PREDICTED: ruBisCO large subunit-binding protein subunit beta, chloroplastic-like [Solanum lycopersicum]	1890	63238	58	31	33	23	64.4	599	5.72	4442	1	1	1	811.219	2430.64	3	2429.26	1.3708	0	30.16	0.24	K	TNDLAGDGTTTSVVLAQGLIAEGVK	V
851	gi|460366131|ref|XP_004228946.1|	PREDICTED: ruBisCO large subunit-binding protein subunit beta, chloroplastic-like [Solanum lycopersicum]	1890	63238	58	31	33	23	64.4	599	5.72	4454	1	1	1	1224.92	2447.84	2	2447.13	0.704	0	102.32	1.4e-08	K	FGYNAATGNYEDLMAAGIIDPTK	V	Oxidation (M)	0.00000000000001000000000.0
851	gi|460366131|ref|XP_004228946.1|	PREDICTED: ruBisCO large subunit-binding protein subunit beta, chloroplastic-like [Solanum lycopersicum]	1890	63238	58	31	33	23	64.4	599	5.72	4587	1	1	1	883.901	2648.68	3	2647.15	1.536	1	62.41	0.00013	R	GYVSPYFVTDSEKMSVEYENCK	L	Oxidation (M)	0.0000000000000100000000.0
851	gi|460366131|ref|XP_004228946.1|	PREDICTED: ruBisCO large subunit-binding protein subunit beta, chloroplastic-like [Solanum lycopersicum]	1890	63238	58	31	33	23	64.4	599	5.72	4718	1	1	1	1057.12	3168.35	3	3167.45	0.9046	0	60.3	0.00017	K	EVEDSELADVAAVSAGNNLEVGSMIAEAMSK	V	2 Oxidation (M)	0.0000000000000000000000010000100.0
851	gi|460366131|ref|XP_004228946.1|	PREDICTED: ruBisCO large subunit-binding protein subunit beta, chloroplastic-like [Solanum lycopersicum]	1890	63238	58	31	33	23	64.4	599	5.72	4844	1	1	1	1230.99	3689.94	3	3691.02	-1.0765	1	31.53	0.1	K	TNDLAGDGTTTSVVLAQGLIAEGVKVVAAGANPVLITR	G			emPAI	5.58
861	gi|22733|emb|CAA78299.1|	polyphenol oxidase precursor [Solanum lycopersicum]	427	66822	11	6	9	6	18.4	587	6.36	2226	1	1	1	548.771	1095.53	2	1095.56	-0.0322	0	45.04	0.01	R	FDVFLNVDK	T
861	gi|22733|emb|CAA78299.1|	polyphenol oxidase precursor [Solanum lycopersicum]	427	66822	11	6	9	6	18.4	587	6.36	2462	1	1	1	636.403	1270.79	2	1270.67	0.1237	0	31.96	0.23	R	NGTIIDLGHFGK	E
861	gi|22733|emb|CAA78299.1|	polyphenol oxidase precursor [Solanum lycopersicum]	427	66822	11	6	9	6	18.4	587	6.36	2619	1	1	1	682.856	1363.7	2	1363.66	0.0357	0	62.65	0.00019	K	NEQEEILTFNK	I
861	gi|22733|emb|CAA78299.1|	polyphenol oxidase precursor [Solanum lycopersicum]	427	66822	11	6	9	6	18.4	587	6.36	2733	1	1	1	724.204	1446.39	2	1445.72	0.6689	0	70.68	3e-05	K	AGGEEVSIESVEIK	L
861	gi|22733|emb|CAA78299.1|	polyphenol oxidase precursor [Solanum lycopersicum]	427	66822	11	6	9	6	18.4	587	6.36	2863	1	1	1	760.653	1519.29	2	1519.76	-0.4642	1	34.55	0.12	R	ELDKDPFDPLGFK	Q
861	gi|22733|emb|CAA78299.1|	polyphenol oxidase precursor [Solanum lycopersicum]	427	66822	11	6	9	6	18.4	587	6.36	2864	1	1	1	760.9	1519.79	2	1519.76	0.0298	1	56.46	0.00078	R	ELDKDPFDPLGFK	Q
861	gi|22733|emb|CAA78299.1|	polyphenol oxidase precursor [Solanum lycopersicum]	427	66822	11	6	9	6	18.4	587	6.36	2891	1	1	1	767.464	1532.91	2	1531.82	1.0923	1	52.01	0.0021	K	SSSGKVNTASIAPVSK	V
861	gi|22733|emb|CAA78299.1|	polyphenol oxidase precursor [Solanum lycopersicum]	427	66822	11	6	9	6	18.4	587	6.36	2993	1	1	1	801.727	1601.44	2	1599.68	1.7538	0	43.68	0.014	K	MGFDYAPMPTPWR	N	2 Oxidation (M)	0.1000000100000.0
861	gi|22733|emb|CAA78299.1|	polyphenol oxidase precursor [Solanum lycopersicum]	427	66822	11	6	9	6	18.4	587	6.36	3079	1	1	1	834.367	1666.72	2	1665.85	0.8712	0	33.83	0.13	R	IRPPAHAADEEYVAK	Y
861	gi|22733|emb|CAA78299.1|	polyphenol oxidase precursor [Solanum lycopersicum]	427	66822	11	6	9	6	18.4	587	6.36	3080	1	1	1	556.613	1666.82	3	1665.85	0.9703	0	33.1	0.15	R	IRPPAHAADEEYVAK	Y
861	gi|22733|emb|CAA78299.1|	polyphenol oxidase precursor [Solanum lycopersicum]	427	66822	11	6	9	6	18.4	587	6.36	3456	1	1	1	651.323	1950.95	3	1950.95	-0.0047	1	32.72	0.16	R	TTQEKNEQEEILTFNK	I			emPAI	0.54
861	gi|460395681|ref|XP_004243410.1|	PREDICTED: ketol-acid reductoisomerase, chloroplastic-like [Solanum lycopersicum]	386	64192	8	6	7	6	15	594	6.31	2702	1	1	1	709.629	1417.24	2	1415.79	1.4557	1	57.52	0.00062	R	DSLAEIKSDIVVK	I
861	gi|460395681|ref|XP_004243410.1|	PREDICTED: ketol-acid reductoisomerase, chloroplastic-like [Solanum lycopersicum]	386	64192	8	6	7	6	15	594	6.31	2732	1	1	1	723.634	1445.25	2	1444.69	0.5654	0	48.92	0.0044	K	APASFDFETSVFK	K
861	gi|460395681|ref|XP_004243410.1|	PREDICTED: ketol-acid reductoisomerase, chloroplastic-like [Solanum lycopersicum]	386	64192	8	6	7	6	15	594	6.31	2931	1	1	0	781.138	1560.26	2	1559.67	0.591	0	66.12	8e-05	R	GVSFMVDNCSTTAR	L	Oxidation (M)	0.00001000000000.0
861	gi|460395681|ref|XP_004243410.1|	PREDICTED: ketol-acid reductoisomerase, chloroplastic-like [Solanum lycopersicum]	386	64192	8	6	7	6	15	594	6.31	2945	1	1	1	787.729	1573.44	2	1572.78	0.6602	1	68.27	5e-05	K	APASFDFETSVFKK	E
861	gi|460395681|ref|XP_004243410.1|	PREDICTED: ketol-acid reductoisomerase, chloroplastic-like [Solanum lycopersicum]	386	64192	8	6	7	6	15	594	6.31	2947	1	1	1	525.721	1574.14	3	1572.78	1.3594	1	33.09	0.16	K	APASFDFETSVFKK	E
861	gi|460395681|ref|XP_004243410.1|	PREDICTED: ketol-acid reductoisomerase, chloroplastic-like [Solanum lycopersicum]	386	64192	8	6	7	6	15	594	6.31	2952	1	1	1	789.701	1577.39	2	1576.67	0.7154	0	72.95	1.7e-05	R	YTENGMNEELAYK	N	Oxidation (M)	0.0000010000000.0
861	gi|460395681|ref|XP_004243410.1|	PREDICTED: ketol-acid reductoisomerase, chloroplastic-like [Solanum lycopersicum]	386	64192	8	6	7	6	15	594	6.31	3062	1	1	1	829.717	1657.42	2	1655.81	1.6122	1	50.04	0.0032	K	GMLAVYDSLTEEGKK	E	Oxidation (M)	0.010000000000000.0
861	gi|460395681|ref|XP_004243410.1|	PREDICTED: ketol-acid reductoisomerase, chloroplastic-like [Solanum lycopersicum]	386	64192	8	6	7	6	15	594	6.31	3626	1	1	1	696.452	2086.33	3	2084.99	1.3472	0	29.29	0.35	K	EVNGAGINSSFAVHQDIDGR	A			emPAI	0.57
862	gi|460401033|ref|XP_004246034.1|	PREDICTED: polyphenol oxidase E, chloroplastic-like isoform 1 [Solanum lycopersicum]	801	66808	28	14	16	10	32.7	587	6.36	1620	1	1	0	447.192	892.37	2	890.432	1.9376	0	31.87	0.26	R	IPPMFDR	E	Oxidation (M)	0.0001000.0
862	gi|460401033|ref|XP_004246034.1|	PREDICTED: polyphenol oxidase E, chloroplastic-like isoform 1 [Solanum lycopersicum]	801	66808	28	14	16	10	32.7	587	6.36	1637	1	1	0	455.647	909.28	2	908.385	0.8946	0	26.36	0.71	R	MWNEWK	L	Oxidation (M)	0.100000.0
862	gi|460401033|ref|XP_004246034.1|	PREDICTED: polyphenol oxidase E, chloroplastic-like isoform 1 [Solanum lycopersicum]	801	66808	28	14	16	10	32.7	587	6.36	1818	1	1	0	519.122	1036.23	2	1034.51	1.7213	0	32.47	0.2	K	DPFDPLGFK	Q
862	gi|460401033|ref|XP_004246034.1|	PREDICTED: polyphenol oxidase E, chloroplastic-like isoform 1 [Solanum lycopersicum]	801	66808	28	14	16	10	32.7	587	6.36	1891	1	1	0	543.338	1084.66	2	1085.61	-0.9464	0	40.95	0.028	K	VNTASIAPVSK	V
862	gi|460401033|ref|XP_004246034.1|	PREDICTED: polyphenol oxidase E, chloroplastic-like isoform 1 [Solanum lycopersicum]	801	66808	28	14	16	10	32.7	587	6.36	1892	1	1	0	543.409	1084.8	2	1085.61	-0.8052	0	43.76	0.014	K	VNTASIAPVSK	V
862	gi|460401033|ref|XP_004246034.1|	PREDICTED: polyphenol oxidase E, chloroplastic-like isoform 1 [Solanum lycopersicum]	801	66808	28	14	16	10	32.7	587	6.36	1894	1	1	0	543.765	1085.51	2	1085.61	-0.0934	0	37.34	0.063	K	VNTASIAPVSK	V
862	gi|460401033|ref|XP_004246034.1|	PREDICTED: polyphenol oxidase E, chloroplastic-like isoform 1 [Solanum lycopersicum]	801	66808	28	14	16	10	32.7	587	6.36	1895	1	1	0	543.798	1085.58	2	1085.61	-0.0272	0	38.47	0.05	K	VNTASIAPVSK	V
862	gi|460401033|ref|XP_004246034.1|	PREDICTED: polyphenol oxidase E, chloroplastic-like isoform 1 [Solanum lycopersicum]	801	66808	28	14	16	10	32.7	587	6.36	1896	1	1	0	543.907	1085.8	2	1085.61	0.1908	0	28.63	0.5	K	VNTASIAPVSK	V
862	gi|460401033|ref|XP_004246034.1|	PREDICTED: polyphenol oxidase E, chloroplastic-like isoform 1 [Solanum lycopersicum]	801	66808	28	14	16	10	32.7	587	6.36	1897	1	1	0	544.24	1086.47	2	1085.61	0.8578	0	29.36	0.42	K	VNTASIAPVSK	V
862	gi|460401033|ref|XP_004246034.1|	PREDICTED: polyphenol oxidase E, chloroplastic-like isoform 1 [Solanum lycopersicum]	801	66808	28	14	16	10	32.7	587	6.36	1898	1	1	0	544.304	1086.59	2	1085.61	0.9846	0	32.43	0.21	K	VNTASIAPVSK	V
862	gi|460401033|ref|XP_004246034.1|	PREDICTED: polyphenol oxidase E, chloroplastic-like isoform 1 [Solanum lycopersicum]	801	66808	28	14	16	10	32.7	587	6.36	1901	1	1	0	544.398	1086.78	2	1085.61	1.1736	0	39.66	0.04	K	VNTASIAPVSK	V
862	gi|460401033|ref|XP_004246034.1|	PREDICTED: polyphenol oxidase E, chloroplastic-like isoform 1 [Solanum lycopersicum]	801	66808	28	14	16	10	32.7	587	6.36	1903	1	1	0	544.55	1087.08	2	1085.61	1.4768	0	29.31	0.43	K	VNTASIAPVSK	V
862	gi|460401033|ref|XP_004246034.1|	PREDICTED: polyphenol oxidase E, chloroplastic-like isoform 1 [Solanum lycopersicum]	801	66808	28	14	16	10	32.7	587	6.36	1904	1	1	0	544.666	1087.32	2	1085.61	1.7086	0	32.27	0.22	K	VNTASIAPVSK	V
862	gi|460401033|ref|XP_004246034.1|	PREDICTED: polyphenol oxidase E, chloroplastic-like isoform 1 [Solanum lycopersicum]	801	66808	28	14	16	10	32.7	587	6.36	1920	1	1	0	1096.59	1095.58	1	1095.56	0.0176	0	42.37	0.019	R	FDVFLNVDK	T
862	gi|460401033|ref|XP_004246034.1|	PREDICTED: polyphenol oxidase E, chloroplastic-like isoform 1 [Solanum lycopersicum]	801	66808	28	14	16	10	32.7	587	6.36	1922	1	1	0	549.164	1096.31	2	1095.56	0.7538	0	67.99	5.3e-05	R	FDVFLNVDK	T
862	gi|460401033|ref|XP_004246034.1|	PREDICTED: polyphenol oxidase E, chloroplastic-like isoform 1 [Solanum lycopersicum]	801	66808	28	14	16	10	32.7	587	6.36	2274	1	1	0	636.733	1271.45	2	1270.67	0.7839	0	55.63	0.00099	R	NGTIIDLGHFGK	E
862	gi|460401033|ref|XP_004246034.1|	PREDICTED: polyphenol oxidase E, chloroplastic-like isoform 1 [Solanum lycopersicum]	801	66808	28	14	16	10	32.7	587	6.36	2452	1	1	0	683.024	1364.03	2	1363.66	0.3719	0	60.64	0.00029	K	NEQEEILTFNK	I
862	gi|460401033|ref|XP_004246034.1|	PREDICTED: polyphenol oxidase E, chloroplastic-like isoform 1 [Solanum lycopersicum]	801	66808	28	14	16	10	32.7	587	6.36	2583	1	1	1	723.698	1445.38	2	1445.72	-0.3431	0	63.48	0.00015	K	AGGEEVSIESVEIK	L
862	gi|460401033|ref|XP_004246034.1|	PREDICTED: polyphenol oxidase E, chloroplastic-like isoform 1 [Solanum lycopersicum]	801	66808	28	14	16	10	32.7	587	6.36	2957	1	1	0	801.212	1600.41	2	1599.68	0.7248	0	43.25	0.015	K	MGFDYAPMPTPWR	N	2 Oxidation (M)	0.1000000100000.0
862	gi|460401033|ref|XP_004246034.1|	PREDICTED: polyphenol oxidase E, chloroplastic-like isoform 1 [Solanum lycopersicum]	801	66808	28	14	16	10	32.7	587	6.36	3106	1	1	0	556.238	1665.69	3	1665.85	-0.1547	0	25.37	0.89	R	IRPPAHAADEEYVAK	Y
862	gi|460401033|ref|XP_004246034.1|	PREDICTED: polyphenol oxidase E, chloroplastic-like isoform 1 [Solanum lycopersicum]	801	66808	28	14	16	10	32.7	587	6.36	3114	1	1	0	834.4	1666.79	2	1665.85	0.9382	0	28.41	0.44	R	IRPPAHAADEEYVAK	Y
862	gi|460401033|ref|XP_004246034.1|	PREDICTED: polyphenol oxidase E, chloroplastic-like isoform 1 [Solanum lycopersicum]	801	66808	28	14	16	10	32.7	587	6.36	3115	1	1	0	556.624	1666.85	3	1665.85	1.0012	0	30.17	0.29	R	IRPPAHAADEEYVAK	Y
862	gi|460401033|ref|XP_004246034.1|	PREDICTED: polyphenol oxidase E, chloroplastic-like isoform 1 [Solanum lycopersicum]	801	66808	28	14	16	10	32.7	587	6.36	3484	1	1	0	912.61	1823.21	2	1822.89	0.3135	2	32.56	0.17	R	MRELDKDPFDPLGFK	Q	Oxidation (M)	0.100000000000000.0
862	gi|460401033|ref|XP_004246034.1|	PREDICTED: polyphenol oxidase E, chloroplastic-like isoform 1 [Solanum lycopersicum]	801	66808	28	14	16	10	32.7	587	6.36	3680	1	1	0	976.88	1951.75	2	1950.95	0.7924	1	83.56	1.3e-06	R	TTQEKNEQEEILTFNK	I
862	gi|460401033|ref|XP_004246034.1|	PREDICTED: polyphenol oxidase E, chloroplastic-like isoform 1 [Solanum lycopersicum]	801	66808	28	14	16	10	32.7	587	6.36	3702	1	1	1	983.404	1964.79	2	1962.91	1.8847	1	75.82	7.3e-06	K	AGGEEVSIESVEIKLEDC	-
862	gi|460401033|ref|XP_004246034.1|	PREDICTED: polyphenol oxidase E, chloroplastic-like isoform 1 [Solanum lycopersicum]	801	66808	28	14	16	10	32.7	587	6.36	4178	2	1	1	1157.01	2312	2	2311.12	0.8826	0	75.59	7.2e-06	K	EVDTPQLQIMTNNLTLMYR	Q	2 Oxidation (M)	0.0000000001000000100.0
862	gi|460401033|ref|XP_004246034.1|	PREDICTED: polyphenol oxidase E, chloroplastic-like isoform 1 [Solanum lycopersicum]	801	66808	28	14	16	10	32.7	587	6.36	4612	1	1	1	930.104	2787.29	3	2786.25	1.0431	0	49.23	0.0028	K	EGVDVIYSCCPPVPDDIDSVPYYK	F
862	gi|460401033|ref|XP_004246034.1|	PREDICTED: polyphenol oxidase E, chloroplastic-like isoform 1 [Solanum lycopersicum]	801	66808	28	14	16	10	32.7	587	6.36	4661	1	1	1	963.968	2888.88	3	2887.39	1.4926	0	34.15	0.08	K	AEFAGSYTSLPHVHGSNTNHVTSVTFK	L			emPAI	1.38
863	gi|460395681|ref|XP_004243410.1|	PREDICTED: ketol-acid reductoisomerase, chloroplastic-like [Solanum lycopersicum]	282	64192	6	4	6	4	14.3	594	6.31	2357	1	1	0	532.125	1062.23	2	1061.52	0.7131	0	27.53	0.67	K	EGLPAFPMGK	I	Oxidation (M)	0.0000000100.0
863	gi|460395681|ref|XP_004243410.1|	PREDICTED: ketol-acid reductoisomerase, chloroplastic-like [Solanum lycopersicum]	282	64192	6	4	6	4	14.3	594	6.31	2919	1	1	1	723.757	1445.5	2	1444.69	0.8114	0	54.76	0.0011	K	APASFDFETSVFK	K
863	gi|460395681|ref|XP_004243410.1|	PREDICTED: ketol-acid reductoisomerase, chloroplastic-like [Solanum lycopersicum]	282	64192	6	4	6	4	14.3	594	6.31	3129	1	1	0	781.044	1560.07	2	1559.67	0.403	0	62.5	0.00018	R	GVSFMVDNCSTTAR	L	Oxidation (M)	0.00001000000000.0
863	gi|460395681|ref|XP_004243410.1|	PREDICTED: ketol-acid reductoisomerase, chloroplastic-like [Solanum lycopersicum]	282	64192	6	4	6	4	14.3	594	6.31	3150	1	1	1	789.524	1577.03	2	1576.67	0.3614	0	66.14	8.2e-05	R	YTENGMNEELAYK	N	Oxidation (M)	0.0000010000000.0
863	gi|460395681|ref|XP_004243410.1|	PREDICTED: ketol-acid reductoisomerase, chloroplastic-like [Solanum lycopersicum]	282	64192	6	4	6	4	14.3	594	6.31	3252	1	1	1	829.169	1656.32	2	1655.81	0.5162	1	48.87	0.0041	K	GMLAVYDSLTEEGKK	E	Oxidation (M)	0.010000000000000.0
863	gi|460395681|ref|XP_004243410.1|	PREDICTED: ketol-acid reductoisomerase, chloroplastic-like [Solanum lycopersicum]	282	64192	6	4	6	4	14.3	594	6.31	3718	1	1	1	696.509	2086.5	3	2084.99	1.5173	0	26.82	0.61	K	EVNGAGINSSFAVHQDIDGR	A			emPAI	0.4
892	gi|84371968|gb|ABC56285.1|	ATP synthase CF1 alpha subunit (chloroplast) [Solanum lycopersicum]	938	55434	77	60	18	12	35.7	507	5.14	1808	1	1	1	815.474	814.467	1	814.455	0.0119	0	30.72	0.35	R	ELIIGDR	Q
892	gi|84371968|gb|ABC56285.1|	ATP synthase CF1 alpha subunit (chloroplast) [Solanum lycopersicum]	938	55434	77	60	18	12	35.7	507	5.14	1897	1	1	1	439.13	876.245	2	875.49	0.7548	0	25.03	1.3	R	QMSLLLR	R	Oxidation (M)	0.0100000.0
892	gi|84371968|gb|ABC56285.1|	ATP synthase CF1 alpha subunit (chloroplast) [Solanum lycopersicum]	938	55434	77	60	18	12	35.7	507	5.14	2034	1	1	0	497.319	992.624	2	994.472	-1.8483	0	48.42	0.0052	R	GEISASEFR	L
892	gi|84371968|gb|ABC56285.1|	ATP synthase CF1 alpha subunit (chloroplast) [Solanum lycopersicum]	938	55434	77	60	18	12	35.7	507	5.14	2036	1	1	0	498.1	994.186	2	994.472	-0.2863	0	35.85	0.088	R	GEISASEFR	L
892	gi|84371968|gb|ABC56285.1|	ATP synthase CF1 alpha subunit (chloroplast) [Solanum lycopersicum]	938	55434	77	60	18	12	35.7	507	5.14	2038	1	1	0	995.361	994.354	1	994.472	-0.1182	0	33.18	0.16	R	GEISASEFR	L
892	gi|84371968|gb|ABC56285.1|	ATP synthase CF1 alpha subunit (chloroplast) [Solanum lycopersicum]	938	55434	77	60	18	12	35.7	507	5.14	2041	1	1	0	498.356	994.698	2	994.472	0.2257	0	35.27	0.095	R	GEISASEFR	L
892	gi|84371968|gb|ABC56285.1|	ATP synthase CF1 alpha subunit (chloroplast) [Solanum lycopersicum]	938	55434	77	60	18	12	35.7	507	5.14	2042	1	1	0	498.564	995.114	2	994.472	0.6417	0	44.51	0.011	R	GEISASEFR	L
892	gi|84371968|gb|ABC56285.1|	ATP synthase CF1 alpha subunit (chloroplast) [Solanum lycopersicum]	938	55434	77	60	18	12	35.7	507	5.14	2043	1	1	0	498.574	995.133	2	994.472	0.6607	0	43.37	0.015	R	GEISASEFR	L
892	gi|84371968|gb|ABC56285.1|	ATP synthase CF1 alpha subunit (chloroplast) [Solanum lycopersicum]	938	55434	77	60	18	12	35.7	507	5.14	2106	1	1	1	514.781	1027.55	2	1029.55	-1.9988	0	55.7	0.00092	R	ADEISNIIR	E
892	gi|84371968|gb|ABC56285.1|	ATP synthase CF1 alpha subunit (chloroplast) [Solanum lycopersicum]	938	55434	77	60	18	12	35.7	507	5.14	2108	1	1	1	515	1027.98	2	1029.55	-1.5608	0	41.57	0.026	R	ADEISNIIR	E
892	gi|84371968|gb|ABC56285.1|	ATP synthase CF1 alpha subunit (chloroplast) [Solanum lycopersicum]	938	55434	77	60	18	12	35.7	507	5.14	2110	1	1	1	515.139	1028.26	2	1029.55	-1.2816	0	37.37	0.067	R	ADEISNIIR	E
892	gi|84371968|gb|ABC56285.1|	ATP synthase CF1 alpha subunit (chloroplast) [Solanum lycopersicum]	938	55434	77	60	18	12	35.7	507	5.14	2111	1	1	1	515.231	1028.45	2	1029.55	-1.0986	0	39.31	0.043	R	ADEISNIIR	E
892	gi|84371968|gb|ABC56285.1|	ATP synthase CF1 alpha subunit (chloroplast) [Solanum lycopersicum]	938	55434	77	60	18	12	35.7	507	5.14	2115	1	1	1	515.865	1029.72	2	1029.55	0.1704	0	64.14	0.00015	R	ADEISNIIR	E
892	gi|84371968|gb|ABC56285.1|	ATP synthase CF1 alpha subunit (chloroplast) [Solanum lycopersicum]	938	55434	77	60	18	12	35.7	507	5.14	2116	1	1	1	515.913	1029.81	2	1029.55	0.2662	0	34.69	0.13	R	ADEISNIIR	E
892	gi|84371968|gb|ABC56285.1|	ATP synthase CF1 alpha subunit (chloroplast) [Solanum lycopersicum]	938	55434	77	60	18	12	35.7	507	5.14	2117	1	1	1	516.047	1030.08	2	1029.55	0.5344	0	46.4	0.0089	R	ADEISNIIR	E
892	gi|84371968|gb|ABC56285.1|	ATP synthase CF1 alpha subunit (chloroplast) [Solanum lycopersicum]	938	55434	77	60	18	12	35.7	507	5.14	2118	1	1	1	516.151	1030.29	2	1029.55	0.7424	0	64.7	0.00013	R	ADEISNIIR	E
892	gi|84371968|gb|ABC56285.1|	ATP synthase CF1 alpha subunit (chloroplast) [Solanum lycopersicum]	938	55434	77	60	18	12	35.7	507	5.14	2120	1	1	1	516.519	1031.02	2	1029.55	1.4784	0	42.52	0.021	R	ADEISNIIR	E
892	gi|84371968|gb|ABC56285.1|	ATP synthase CF1 alpha subunit (chloroplast) [Solanum lycopersicum]	938	55434	77	60	18	12	35.7	507	5.14	2276	1	1	1	568.606	1135.2	2	1134.5	0.7001	0	45.21	0.011	K	EAIQEQMDR	F	Oxidation (M)	0.000000100.0
892	gi|84371968|gb|ABC56285.1|	ATP synthase CF1 alpha subunit (chloroplast) [Solanum lycopersicum]	938	55434	77	60	18	12	35.7	507	5.14	2277	1	1	1	568.623	1135.23	2	1134.5	0.7333	0	29.4	0.41	K	EAIQEQMDR	F	Oxidation (M)	0.000000100.0
892	gi|84371968|gb|ABC56285.1|	ATP synthase CF1 alpha subunit (chloroplast) [Solanum lycopersicum]	938	55434	77	60	18	12	35.7	507	5.14	2411	1	1	0	613.196	1224.38	2	1225.7	-1.3252	0	72.83	1.7e-05	R	LIESAAPGIISR	R
892	gi|84371968|gb|ABC56285.1|	ATP synthase CF1 alpha subunit (chloroplast) [Solanum lycopersicum]	938	55434	77	60	18	12	35.7	507	5.14	2417	1	1	0	613.805	1225.6	2	1225.7	-0.1072	0	47.2	0.0063	R	LIESAAPGIISR	R
892	gi|84371968|gb|ABC56285.1|	ATP synthase CF1 alpha subunit (chloroplast) [Solanum lycopersicum]	938	55434	77	60	18	12	35.7	507	5.14	2418	1	1	0	614.064	1226.11	2	1225.7	0.4098	0	49.1	0.0042	R	LIESAAPGIISR	R
892	gi|84371968|gb|ABC56285.1|	ATP synthase CF1 alpha subunit (chloroplast) [Solanum lycopersicum]	938	55434	77	60	18	12	35.7	507	5.14	2419	1	1	0	614.084	1226.15	2	1225.7	0.4498	0	70.87	2.8e-05	R	LIESAAPGIISR	R
892	gi|84371968|gb|ABC56285.1|	ATP synthase CF1 alpha subunit (chloroplast) [Solanum lycopersicum]	938	55434	77	60	18	12	35.7	507	5.14	2420	1	1	0	614.189	1226.36	2	1225.7	0.6598	0	51.82	0.0022	R	LIESAAPGIISR	R
892	gi|84371968|gb|ABC56285.1|	ATP synthase CF1 alpha subunit (chloroplast) [Solanum lycopersicum]	938	55434	77	60	18	12	35.7	507	5.14	2421	1	1	0	614.2	1226.38	2	1225.7	0.6816	0	46.42	0.0077	R	LIESAAPGIISR	R
892	gi|84371968|gb|ABC56285.1|	ATP synthase CF1 alpha subunit (chloroplast) [Solanum lycopersicum]	938	55434	77	60	18	12	35.7	507	5.14	2422	1	1	0	614.249	1226.48	2	1225.7	0.7798	0	54.86	0.0011	R	LIESAAPGIISR	R
892	gi|84371968|gb|ABC56285.1|	ATP synthase CF1 alpha subunit (chloroplast) [Solanum lycopersicum]	938	55434	77	60	18	12	35.7	507	5.14	2423	1	1	0	614.296	1226.58	2	1225.7	0.8738	0	55.19	0.001	R	LIESAAPGIISR	R
892	gi|84371968|gb|ABC56285.1|	ATP synthase CF1 alpha subunit (chloroplast) [Solanum lycopersicum]	938	55434	77	60	18	12	35.7	507	5.14	2424	1	1	0	614.299	1226.58	2	1225.7	0.8806	0	37.58	0.059	R	LIESAAPGIISR	R
892	gi|84371968|gb|ABC56285.1|	ATP synthase CF1 alpha subunit (chloroplast) [Solanum lycopersicum]	938	55434	77	60	18	12	35.7	507	5.14	2426	1	1	0	614.763	1227.51	2	1225.7	1.8076	0	54.34	0.0013	R	LIESAAPGIISR	R
892	gi|84371968|gb|ABC56285.1|	ATP synthase CF1 alpha subunit (chloroplast) [Solanum lycopersicum]	938	55434	77	60	18	12	35.7	507	5.14	2479	1	1	1	626.213	1250.41	2	1250.64	-0.2278	0	41.99	0.021	K	TFTEEAEALLK	E
892	gi|84371968|gb|ABC56285.1|	ATP synthase CF1 alpha subunit (chloroplast) [Solanum lycopersicum]	938	55434	77	60	18	12	35.7	507	5.14	2480	1	1	1	626.222	1250.43	2	1250.64	-0.2106	0	33.69	0.15	K	TFTEEAEALLK	E
892	gi|84371968|gb|ABC56285.1|	ATP synthase CF1 alpha subunit (chloroplast) [Solanum lycopersicum]	938	55434	77	60	18	12	35.7	507	5.14	2481	1	1	1	626.241	1250.47	2	1250.64	-0.1726	0	38.55	0.047	K	TFTEEAEALLK	E
892	gi|84371968|gb|ABC56285.1|	ATP synthase CF1 alpha subunit (chloroplast) [Solanum lycopersicum]	938	55434	77	60	18	12	35.7	507	5.14	2484	1	1	1	626.547	1251.08	2	1250.64	0.4394	0	52.63	0.0018	K	TFTEEAEALLK	E
892	gi|84371968|gb|ABC56285.1|	ATP synthase CF1 alpha subunit (chloroplast) [Solanum lycopersicum]	938	55434	77	60	18	12	35.7	507	5.14	2486	1	1	1	418.177	1251.51	3	1251.73	-0.2213	0	27.66	0.57	R	VVNALAKPIDGR	G
892	gi|84371968|gb|ABC56285.1|	ATP synthase CF1 alpha subunit (chloroplast) [Solanum lycopersicum]	938	55434	77	60	18	12	35.7	507	5.14	2488	1	1	1	627.109	1252.2	2	1251.73	0.4727	0	31.09	0.26	R	VVNALAKPIDGR	G
892	gi|84371968|gb|ABC56285.1|	ATP synthase CF1 alpha subunit (chloroplast) [Solanum lycopersicum]	938	55434	77	60	18	12	35.7	507	5.14	2489	1	1	1	627.258	1252.5	2	1250.64	1.8614	0	45.8	0.0088	K	TFTEEAEALLK	E
892	gi|84371968|gb|ABC56285.1|	ATP synthase CF1 alpha subunit (chloroplast) [Solanum lycopersicum]	938	55434	77	60	18	12	35.7	507	5.14	2490	1	1	1	627.262	1252.51	2	1250.64	1.8702	0	61.48	0.00024	K	TFTEEAEALLK	E
892	gi|84371968|gb|ABC56285.1|	ATP synthase CF1 alpha subunit (chloroplast) [Solanum lycopersicum]	938	55434	77	60	18	12	35.7	507	5.14	2491	1	1	1	627.266	1252.52	2	1250.64	1.8774	0	38.91	0.043	K	TFTEEAEALLK	E
892	gi|84371968|gb|ABC56285.1|	ATP synthase CF1 alpha subunit (chloroplast) [Solanum lycopersicum]	938	55434	77	60	18	12	35.7	507	5.14	2493	1	1	1	627.281	1252.55	2	1250.64	1.9084	0	41.94	0.021	K	TFTEEAEALLK	E
892	gi|84371968|gb|ABC56285.1|	ATP synthase CF1 alpha subunit (chloroplast) [Solanum lycopersicum]	938	55434	77	60	18	12	35.7	507	5.14	2585	1	1	1	658.611	1315.21	2	1316.7	-1.49	0	26.22	0.85	R	HTLIIYDDLSK	Q
892	gi|84371968|gb|ABC56285.1|	ATP synthase CF1 alpha subunit (chloroplast) [Solanum lycopersicum]	938	55434	77	60	18	12	35.7	507	5.14	2588	1	1	1	659.346	1316.68	2	1316.7	-0.021	0	42.32	0.021	R	HTLIIYDDLSK	Q
892	gi|84371968|gb|ABC56285.1|	ATP synthase CF1 alpha subunit (chloroplast) [Solanum lycopersicum]	938	55434	77	60	18	12	35.7	507	5.14	2589	1	1	1	659.385	1316.76	2	1316.7	0.058	0	56.35	0.00085	R	HTLIIYDDLSK	Q
892	gi|84371968|gb|ABC56285.1|	ATP synthase CF1 alpha subunit (chloroplast) [Solanum lycopersicum]	938	55434	77	60	18	12	35.7	507	5.14	2590	1	1	1	659.613	1317.21	2	1316.7	0.5132	0	67.89	5.9e-05	R	HTLIIYDDLSK	Q
892	gi|84371968|gb|ABC56285.1|	ATP synthase CF1 alpha subunit (chloroplast) [Solanum lycopersicum]	938	55434	77	60	18	12	35.7	507	5.14	2591	1	1	1	659.653	1317.29	2	1316.7	0.594	0	54.78	0.0012	R	HTLIIYDDLSK	Q
892	gi|84371968|gb|ABC56285.1|	ATP synthase CF1 alpha subunit (chloroplast) [Solanum lycopersicum]	938	55434	77	60	18	12	35.7	507	5.14	2592	1	1	1	659.659	1317.3	2	1316.7	0.6062	0	68.75	4.8e-05	R	HTLIIYDDLSK	Q
892	gi|84371968|gb|ABC56285.1|	ATP synthase CF1 alpha subunit (chloroplast) [Solanum lycopersicum]	938	55434	77	60	18	12	35.7	507	5.14	2593	1	1	1	659.691	1317.37	2	1316.7	0.6692	0	60.83	0.0003	R	HTLIIYDDLSK	Q
892	gi|84371968|gb|ABC56285.1|	ATP synthase CF1 alpha subunit (chloroplast) [Solanum lycopersicum]	938	55434	77	60	18	12	35.7	507	5.14	2763	1	1	0	708.788	1415.56	2	1415.78	-0.2156	0	75.84	9.1e-06	R	IAQIPVSEAYLGR	V
892	gi|84371968|gb|ABC56285.1|	ATP synthase CF1 alpha subunit (chloroplast) [Solanum lycopersicum]	938	55434	77	60	18	12	35.7	507	5.14	2764	1	1	0	709.222	1416.43	2	1415.78	0.6526	0	72.76	1.8e-05	R	IAQIPVSEAYLGR	V
892	gi|84371968|gb|ABC56285.1|	ATP synthase CF1 alpha subunit (chloroplast) [Solanum lycopersicum]	938	55434	77	60	18	12	35.7	507	5.14	2765	1	1	0	709.252	1416.49	2	1415.78	0.7124	0	78.78	4.6e-06	R	IAQIPVSEAYLGR	V
892	gi|84371968|gb|ABC56285.1|	ATP synthase CF1 alpha subunit (chloroplast) [Solanum lycopersicum]	938	55434	77	60	18	12	35.7	507	5.14	2766	1	1	0	709.267	1416.52	2	1415.78	0.7416	0	52.74	0.0018	R	IAQIPVSEAYLGR	V
892	gi|84371968|gb|ABC56285.1|	ATP synthase CF1 alpha subunit (chloroplast) [Solanum lycopersicum]	938	55434	77	60	18	12	35.7	507	5.14	2767	1	1	0	709.273	1416.53	2	1415.78	0.7534	0	65.74	9.2e-05	R	IAQIPVSEAYLGR	V
892	gi|84371968|gb|ABC56285.1|	ATP synthase CF1 alpha subunit (chloroplast) [Solanum lycopersicum]	938	55434	77	60	18	12	35.7	507	5.14	2768	1	1	0	709.336	1416.66	2	1415.78	0.8794	0	59.42	0.00039	R	IAQIPVSEAYLGR	V
892	gi|84371968|gb|ABC56285.1|	ATP synthase CF1 alpha subunit (chloroplast) [Solanum lycopersicum]	938	55434	77	60	18	12	35.7	507	5.14	2769	1	1	0	709.357	1416.7	2	1415.78	0.9226	0	58.85	0.00045	R	IAQIPVSEAYLGR	V
892	gi|84371968|gb|ABC56285.1|	ATP synthase CF1 alpha subunit (chloroplast) [Solanum lycopersicum]	938	55434	77	60	18	12	35.7	507	5.14	2772	1	1	0	709.79	1417.56	2	1415.78	1.7876	0	60.79	0.00029	R	IAQIPVSEAYLGR	V
892	gi|84371968|gb|ABC56285.1|	ATP synthase CF1 alpha subunit (chloroplast) [Solanum lycopersicum]	938	55434	77	60	18	12	35.7	507	5.14	2893	1	1	1	744.746	1487.48	2	1487.79	-0.3175	0	53.43	0.0015	K	ASSVAQVVTTLQER	G
892	gi|84371968|gb|ABC56285.1|	ATP synthase CF1 alpha subunit (chloroplast) [Solanum lycopersicum]	938	55434	77	60	18	12	35.7	507	5.14	2894	1	1	1	744.907	1487.8	2	1487.79	0.0045	0	63.9	0.00014	K	ASSVAQVVTTLQER	G
892	gi|84371968|gb|ABC56285.1|	ATP synthase CF1 alpha subunit (chloroplast) [Solanum lycopersicum]	938	55434	77	60	18	12	35.7	507	5.14	2896	1	1	1	744.984	1487.95	2	1487.79	0.1595	0	59.58	0.00037	K	ASSVAQVVTTLQER	G
892	gi|84371968|gb|ABC56285.1|	ATP synthase CF1 alpha subunit (chloroplast) [Solanum lycopersicum]	938	55434	77	60	18	12	35.7	507	5.14	2897	1	1	1	745.104	1488.19	2	1487.79	0.3983	0	61.97	0.00021	K	ASSVAQVVTTLQER	G
892	gi|84371968|gb|ABC56285.1|	ATP synthase CF1 alpha subunit (chloroplast) [Solanum lycopersicum]	938	55434	77	60	18	12	35.7	507	5.14	2898	1	1	1	745.156	1488.3	2	1487.79	0.5023	0	58.65	0.00046	K	ASSVAQVVTTLQER	G
892	gi|84371968|gb|ABC56285.1|	ATP synthase CF1 alpha subunit (chloroplast) [Solanum lycopersicum]	938	55434	77	60	18	12	35.7	507	5.14	2899	1	1	1	745.204	1488.39	2	1487.79	0.5995	0	52.87	0.0017	K	ASSVAQVVTTLQER	G
892	gi|84371968|gb|ABC56285.1|	ATP synthase CF1 alpha subunit (chloroplast) [Solanum lycopersicum]	938	55434	77	60	18	12	35.7	507	5.14	2900	1	1	1	745.244	1488.47	2	1487.79	0.6785	0	59.53	0.00038	K	ASSVAQVVTTLQER	G
892	gi|84371968|gb|ABC56285.1|	ATP synthase CF1 alpha subunit (chloroplast) [Solanum lycopersicum]	938	55434	77	60	18	12	35.7	507	5.14	3049	1	1	1	776.413	1550.81	2	1552.73	-1.9194	0	28.9	0.41	R	EAYPGDVFYLHSR	L
892	gi|84371968|gb|ABC56285.1|	ATP synthase CF1 alpha subunit (chloroplast) [Solanum lycopersicum]	938	55434	77	60	18	12	35.7	507	5.14	3129	1	1	1	802.301	1602.59	2	1601.84	0.7456	1	41.34	0.023	R	ERHTLIIYDDLSK	Q
892	gi|84371968|gb|ABC56285.1|	ATP synthase CF1 alpha subunit (chloroplast) [Solanum lycopersicum]	938	55434	77	60	18	12	35.7	507	5.14	3134	1	1	1	536.128	1605.36	3	1606.86	-1.4948	0	26.75	0.69	K	TTKPQFQEIISSTK	T
892	gi|84371968|gb|ABC56285.1|	ATP synthase CF1 alpha subunit (chloroplast) [Solanum lycopersicum]	938	55434	77	60	18	12	35.7	507	5.14	3136	1	1	1	804.615	1607.21	2	1606.86	0.3582	0	46.55	0.007	K	TTKPQFQEIISSTK	T
892	gi|84371968|gb|ABC56285.1|	ATP synthase CF1 alpha subunit (chloroplast) [Solanum lycopersicum]	938	55434	77	60	18	12	35.7	507	5.14	3138	1	1	1	804.774	1607.53	2	1606.86	0.6772	0	61.44	0.00023	K	TTKPQFQEIISSTK	T
892	gi|84371968|gb|ABC56285.1|	ATP synthase CF1 alpha subunit (chloroplast) [Solanum lycopersicum]	938	55434	77	60	18	12	35.7	507	5.14	3144	1	1	1	806.93	1611.84	2	1611.89	-0.0496	0	73.09	1.5e-05	K	IVNTGTVLQVGDGIAR	I
892	gi|84371968|gb|ABC56285.1|	ATP synthase CF1 alpha subunit (chloroplast) [Solanum lycopersicum]	938	55434	77	60	18	12	35.7	507	5.14	3145	1	1	1	807.148	1612.28	2	1611.89	0.3862	0	85.81	8.2e-07	K	IVNTGTVLQVGDGIAR	I
892	gi|84371968|gb|ABC56285.1|	ATP synthase CF1 alpha subunit (chloroplast) [Solanum lycopersicum]	938	55434	77	60	18	12	35.7	507	5.14	3146	1	1	1	807.249	1612.48	2	1611.89	0.5884	0	94.54	1.1e-07	K	IVNTGTVLQVGDGIAR	I
892	gi|84371968|gb|ABC56285.1|	ATP synthase CF1 alpha subunit (chloroplast) [Solanum lycopersicum]	938	55434	77	60	18	12	35.7	507	5.14	3147	1	1	1	807.25	1612.49	2	1611.89	0.5914	0	68.57	4.4e-05	K	IVNTGTVLQVGDGIAR	I
892	gi|84371968|gb|ABC56285.1|	ATP synthase CF1 alpha subunit (chloroplast) [Solanum lycopersicum]	938	55434	77	60	18	12	35.7	507	5.14	3148	1	1	1	807.25	1612.49	2	1611.89	0.5914	0	85.75	8.4e-07	K	IVNTGTVLQVGDGIAR	I
892	gi|84371968|gb|ABC56285.1|	ATP synthase CF1 alpha subunit (chloroplast) [Solanum lycopersicum]	938	55434	77	60	18	12	35.7	507	5.14	3149	1	1	1	807.268	1612.52	2	1611.89	0.6262	0	81.87	2e-06	K	IVNTGTVLQVGDGIAR	I
892	gi|84371968|gb|ABC56285.1|	ATP synthase CF1 alpha subunit (chloroplast) [Solanum lycopersicum]	938	55434	77	60	18	12	35.7	507	5.14	3150	1	1	1	807.302	1612.59	2	1611.89	0.6942	0	83.02	1.6e-06	K	IVNTGTVLQVGDGIAR	I
892	gi|84371968|gb|ABC56285.1|	ATP synthase CF1 alpha subunit (chloroplast) [Solanum lycopersicum]	938	55434	77	60	18	12	35.7	507	5.14	3151	1	1	1	807.43	1612.85	2	1611.89	0.9514	0	84.61	1.1e-06	K	IVNTGTVLQVGDGIAR	I
892	gi|84371968|gb|ABC56285.1|	ATP synthase CF1 alpha subunit (chloroplast) [Solanum lycopersicum]	938	55434	77	60	18	12	35.7	507	5.14	3906	1	1	1	744.202	2229.59	3	2228.19	1.3944	1	28.88	0.33	R	VVNALAKPIDGRGEISASEFR	L
892	gi|84371968|gb|ABC56285.1|	ATP synthase CF1 alpha subunit (chloroplast) [Solanum lycopersicum]	938	55434	77	60	18	12	35.7	507	5.14	3968	1	1	1	1145.99	2289.96	2	2288.21	1.7548	0	73.11	1.3e-05	R	SVYEPLQTGLIAIDSMIPIGR	G	Oxidation (M)	0.000000000000000100000.0
892	gi|84371968|gb|ABC56285.1|	ATP synthase CF1 alpha subunit (chloroplast) [Solanum lycopersicum]	938	55434	77	60	18	12	35.7	507	5.14	4079	1	1	1	816.039	2445.09	3	2444.31	0.7852	1	26.67	0.52	R	RSVYEPLQTGLIAIDSMIPIGR	G	Oxidation (M)	0.0000000000000000100000.0	emPAI	2.23
900	gi|84371991|gb|ABC56308.1|	ribulose-1,5-bisphosphate carboxylase/oxygenase large subunit (chloroplast) [Solanum lycopersicum]	1009	53434	57	28	19	12	37.5	477	6.55	1750	2	1	0	737.471	736.464	1	736.376	0.0882	0	29.08	0.38	R	GGLDFTK	D
900	gi|84371991|gb|ABC56308.1|	ribulose-1,5-bisphosphate carboxylase/oxygenase large subunit (chloroplast) [Solanum lycopersicum]	1009	53434	57	28	19	12	37.5	477	6.55	1752	2	1	0	738.485	737.478	1	736.376	1.1022	0	31.95	0.17	R	GGLDFTK	D
900	gi|84371991|gb|ABC56308.1|	ribulose-1,5-bisphosphate carboxylase/oxygenase large subunit (chloroplast) [Solanum lycopersicum]	1009	53434	57	28	19	12	37.5	477	6.55	1885	1	1	1	889.482	888.475	1	888.474	0.0008	0	26.46	1	R	VALEACVK	A
900	gi|84371991|gb|ABC56308.1|	ribulose-1,5-bisphosphate carboxylase/oxygenase large subunit (chloroplast) [Solanum lycopersicum]	1009	53434	57	28	19	12	37.5	477	6.55	1886	1	1	1	445.53	889.045	2	888.474	0.5708	0	45.9	0.011	R	VALEACVK	A
900	gi|84371991|gb|ABC56308.1|	ribulose-1,5-bisphosphate carboxylase/oxygenase large subunit (chloroplast) [Solanum lycopersicum]	1009	53434	57	28	19	12	37.5	477	6.55	1921	1	1	0	455.667	909.319	2	909.438	-0.1192	0	26.98	0.61	R	AVYECLR	G
900	gi|84371991|gb|ABC56308.1|	ribulose-1,5-bisphosphate carboxylase/oxygenase large subunit (chloroplast) [Solanum lycopersicum]	1009	53434	57	28	19	12	37.5	477	6.55	1929	1	1	0	456.507	911	2	909.438	1.5618	0	36.5	0.069	R	AVYECLR	G
900	gi|84371991|gb|ABC56308.1|	ribulose-1,5-bisphosphate carboxylase/oxygenase large subunit (chloroplast) [Solanum lycopersicum]	1009	53434	57	28	19	12	37.5	477	6.55	1930	1	1	0	456.561	911.108	2	909.438	1.6698	0	28.3	0.45	R	AVYECLR	G
900	gi|84371991|gb|ABC56308.1|	ribulose-1,5-bisphosphate carboxylase/oxygenase large subunit (chloroplast) [Solanum lycopersicum]	1009	53434	57	28	19	12	37.5	477	6.55	1963	1	1	1	465.072	928.13	2	927.46	0.67	0	34.65	0.13	R	AMHAVIDR	Q	Oxidation (M)	0.01000000.0
900	gi|84371991|gb|ABC56308.1|	ribulose-1,5-bisphosphate carboxylase/oxygenase large subunit (chloroplast) [Solanum lycopersicum]	1009	53434	57	28	19	12	37.5	477	6.55	2092	1	1	0	985.632	984.625	1	984.572	0.0531	1	30.24	0.33	R	ALRLEDLR	I
900	gi|84371991|gb|ABC56308.1|	ribulose-1,5-bisphosphate carboxylase/oxygenase large subunit (chloroplast) [Solanum lycopersicum]	1009	53434	57	28	19	12	37.5	477	6.55	2099	3	1	0	493.654	985.294	2	984.572	0.7221	1	31.2	0.26	R	ALRLEDLR	I
900	gi|84371991|gb|ABC56308.1|	ribulose-1,5-bisphosphate carboxylase/oxygenase large subunit (chloroplast) [Solanum lycopersicum]	1009	53434	57	28	19	12	37.5	477	6.55	2190	1	1	0	511.135	1020.25	2	1020.52	-0.2694	0	51.56	0.0027	K	DTDILAAFR	V
900	gi|84371991|gb|ABC56308.1|	ribulose-1,5-bisphosphate carboxylase/oxygenase large subunit (chloroplast) [Solanum lycopersicum]	1009	53434	57	28	19	12	37.5	477	6.55	2192	1	1	0	511.185	1020.36	2	1020.52	-0.1684	0	41.22	0.029	K	DTDILAAFR	V
900	gi|84371991|gb|ABC56308.1|	ribulose-1,5-bisphosphate carboxylase/oxygenase large subunit (chloroplast) [Solanum lycopersicum]	1009	53434	57	28	19	12	37.5	477	6.55	2195	1	1	0	1021.6	1020.6	1	1020.52	0.0727	0	52.22	0.0022	K	DTDILAAFR	V
900	gi|84371991|gb|ABC56308.1|	ribulose-1,5-bisphosphate carboxylase/oxygenase large subunit (chloroplast) [Solanum lycopersicum]	1009	53434	57	28	19	12	37.5	477	6.55	2196	1	1	0	511.389	1020.76	2	1020.52	0.2386	0	49.54	0.0041	K	DTDILAAFR	V
900	gi|84371991|gb|ABC56308.1|	ribulose-1,5-bisphosphate carboxylase/oxygenase large subunit (chloroplast) [Solanum lycopersicum]	1009	53434	57	28	19	12	37.5	477	6.55	2197	1	1	0	511.558	1021.1	2	1020.52	0.5776	0	68.44	5.2e-05	K	DTDILAAFR	V
900	gi|84371991|gb|ABC56308.1|	ribulose-1,5-bisphosphate carboxylase/oxygenase large subunit (chloroplast) [Solanum lycopersicum]	1009	53434	57	28	19	12	37.5	477	6.55	2198	1	1	0	511.594	1021.17	2	1020.52	0.6496	0	47.81	0.0061	K	DTDILAAFR	V
900	gi|84371991|gb|ABC56308.1|	ribulose-1,5-bisphosphate carboxylase/oxygenase large subunit (chloroplast) [Solanum lycopersicum]	1009	53434	57	28	19	12	37.5	477	6.55	2199	1	1	0	511.606	1021.2	2	1020.52	0.6726	0	51.64	0.0025	K	DTDILAAFR	V
900	gi|84371991|gb|ABC56308.1|	ribulose-1,5-bisphosphate carboxylase/oxygenase large subunit (chloroplast) [Solanum lycopersicum]	1009	53434	57	28	19	12	37.5	477	6.55	2201	1	1	0	512.008	1022	2	1020.52	1.4766	0	42.33	0.02	K	DTDILAAFR	V
900	gi|84371991|gb|ABC56308.1|	ribulose-1,5-bisphosphate carboxylase/oxygenase large subunit (chloroplast) [Solanum lycopersicum]	1009	53434	57	28	19	12	37.5	477	6.55	2202	1	1	0	512.152	1022.29	2	1020.52	1.7658	0	43.54	0.015	K	DTDILAAFR	V
900	gi|84371991|gb|ABC56308.1|	ribulose-1,5-bisphosphate carboxylase/oxygenase large subunit (chloroplast) [Solanum lycopersicum]	1009	53434	57	28	19	12	37.5	477	6.55	2203	1	1	0	512.239	1022.46	2	1020.52	1.9396	0	46.65	0.0075	K	DTDILAAFR	V
900	gi|84371991|gb|ABC56308.1|	ribulose-1,5-bisphosphate carboxylase/oxygenase large subunit (chloroplast) [Solanum lycopersicum]	1009	53434	57	28	19	12	37.5	477	6.55	2204	1	1	0	512.25	1022.48	2	1020.52	1.9606	0	39.4	0.039	K	DTDILAAFR	V
900	gi|84371991|gb|ABC56308.1|	ribulose-1,5-bisphosphate carboxylase/oxygenase large subunit (chloroplast) [Solanum lycopersicum]	1009	53434	57	28	19	12	37.5	477	6.55	2607	1	1	1	630.918	1259.82	2	1260.71	-0.8869	0	36.45	0.083	R	DITLGFVDLLR	D
900	gi|84371991|gb|ABC56308.1|	ribulose-1,5-bisphosphate carboxylase/oxygenase large subunit (chloroplast) [Solanum lycopersicum]	1009	53434	57	28	19	12	37.5	477	6.55	2610	1	1	1	631.392	1260.77	2	1260.71	0.0611	0	61.51	0.00025	R	DITLGFVDLLR	D
900	gi|84371991|gb|ABC56308.1|	ribulose-1,5-bisphosphate carboxylase/oxygenase large subunit (chloroplast) [Solanum lycopersicum]	1009	53434	57	28	19	12	37.5	477	6.55	2611	1	1	1	1261.86	1260.85	1	1260.71	0.1409	0	53.42	0.0016	R	DITLGFVDLLR	D
900	gi|84371991|gb|ABC56308.1|	ribulose-1,5-bisphosphate carboxylase/oxygenase large subunit (chloroplast) [Solanum lycopersicum]	1009	53434	57	28	19	12	37.5	477	6.55	2927	1	1	0	703.61	1405.21	2	1405.68	-0.4707	0	26.62	0.76	K	LTYYTPEYQTK	D
900	gi|84371991|gb|ABC56308.1|	ribulose-1,5-bisphosphate carboxylase/oxygenase large subunit (chloroplast) [Solanum lycopersicum]	1009	53434	57	28	19	12	37.5	477	6.55	2928	1	1	0	703.771	1405.53	2	1405.68	-0.1487	0	29.44	0.39	K	LTYYTPEYQTK	D
900	gi|84371991|gb|ABC56308.1|	ribulose-1,5-bisphosphate carboxylase/oxygenase large subunit (chloroplast) [Solanum lycopersicum]	1009	53434	57	28	19	12	37.5	477	6.55	2929	1	1	0	1406.71	1405.71	1	1405.68	0.0312	0	28.05	0.55	K	LTYYTPEYQTK	D
900	gi|84371991|gb|ABC56308.1|	ribulose-1,5-bisphosphate carboxylase/oxygenase large subunit (chloroplast) [Solanum lycopersicum]	1009	53434	57	28	19	12	37.5	477	6.55	2932	1	1	0	704.069	1406.12	2	1405.68	0.4463	0	26.51	0.76	K	LTYYTPEYQTK	D
900	gi|84371991|gb|ABC56308.1|	ribulose-1,5-bisphosphate carboxylase/oxygenase large subunit (chloroplast) [Solanum lycopersicum]	1009	53434	57	28	19	12	37.5	477	6.55	2933	1	1	0	704.079	1406.14	2	1405.68	0.4663	0	33.37	0.16	K	LTYYTPEYQTK	D
900	gi|84371991|gb|ABC56308.1|	ribulose-1,5-bisphosphate carboxylase/oxygenase large subunit (chloroplast) [Solanum lycopersicum]	1009	53434	57	28	19	12	37.5	477	6.55	2934	1	1	0	704.115	1406.21	2	1405.68	0.5383	0	39.83	0.035	K	LTYYTPEYQTK	D
900	gi|84371991|gb|ABC56308.1|	ribulose-1,5-bisphosphate carboxylase/oxygenase large subunit (chloroplast) [Solanum lycopersicum]	1009	53434	57	28	19	12	37.5	477	6.55	2935	1	1	0	704.185	1406.35	2	1405.68	0.6783	0	36.27	0.08	K	LTYYTPEYQTK	D
900	gi|84371991|gb|ABC56308.1|	ribulose-1,5-bisphosphate carboxylase/oxygenase large subunit (chloroplast) [Solanum lycopersicum]	1009	53434	57	28	19	12	37.5	477	6.55	2937	1	1	0	704.19	1406.37	2	1405.68	0.6893	0	36.71	0.072	K	LTYYTPEYQTK	D
900	gi|84371991|gb|ABC56308.1|	ribulose-1,5-bisphosphate carboxylase/oxygenase large subunit (chloroplast) [Solanum lycopersicum]	1009	53434	57	28	19	12	37.5	477	6.55	2938	1	1	0	704.191	1406.37	2	1405.68	0.6913	0	31.32	0.25	K	LTYYTPEYQTK	D
900	gi|84371991|gb|ABC56308.1|	ribulose-1,5-bisphosphate carboxylase/oxygenase large subunit (chloroplast) [Solanum lycopersicum]	1009	53434	57	28	19	12	37.5	477	6.55	2939	1	1	0	704.214	1406.41	2	1405.68	0.7373	0	33.79	0.14	K	LTYYTPEYQTK	D
900	gi|84371991|gb|ABC56308.1|	ribulose-1,5-bisphosphate carboxylase/oxygenase large subunit (chloroplast) [Solanum lycopersicum]	1009	53434	57	28	19	12	37.5	477	6.55	2940	1	1	0	704.301	1406.59	2	1405.68	0.9111	0	40.36	0.031	K	LTYYTPEYQTK	D
900	gi|84371991|gb|ABC56308.1|	ribulose-1,5-bisphosphate carboxylase/oxygenase large subunit (chloroplast) [Solanum lycopersicum]	1009	53434	57	28	19	12	37.5	477	6.55	2942	1	1	0	704.745	1407.47	2	1405.68	1.7983	0	30.26	0.32	K	LTYYTPEYQTK	D
900	gi|84371991|gb|ABC56308.1|	ribulose-1,5-bisphosphate carboxylase/oxygenase large subunit (chloroplast) [Solanum lycopersicum]	1009	53434	57	28	19	12	37.5	477	6.55	2943	1	1	0	704.787	1407.56	2	1405.68	1.8833	0	36.71	0.072	K	LTYYTPEYQTK	D
900	gi|84371991|gb|ABC56308.1|	ribulose-1,5-bisphosphate carboxylase/oxygenase large subunit (chloroplast) [Solanum lycopersicum]	1009	53434	57	28	19	12	37.5	477	6.55	3101	1	1	1	735.183	1468.35	2	1466.61	1.7422	0	31.05	0.25	K	DDENVNSQPFMR	W	Oxidation (M)	0.000000000010.0
900	gi|84371991|gb|ABC56308.1|	ribulose-1,5-bisphosphate carboxylase/oxygenase large subunit (chloroplast) [Solanum lycopersicum]	1009	53434	57	28	19	12	37.5	477	6.55	3192	1	1	1	749.625	1497.23	2	1496.7	0.5304	0	50.31	0.003	R	MSGGDHIHSGTVVGK	L	Oxidation (M)	0.100000000000000.0
900	gi|84371991|gb|ABC56308.1|	ribulose-1,5-bisphosphate carboxylase/oxygenase large subunit (chloroplast) [Solanum lycopersicum]	1009	53434	57	28	19	12	37.5	477	6.55	3214	1	1	0	502.029	1503.06	3	1501.84	1.2198	0	29.71	0.34	K	YGRPLLGCTIKPK	L
900	gi|84371991|gb|ABC56308.1|	ribulose-1,5-bisphosphate carboxylase/oxygenase large subunit (chloroplast) [Solanum lycopersicum]	1009	53434	57	28	19	12	37.5	477	6.55	3352	1	1	1	774.764	1547.51	2	1545.73	1.7853	0	29.35	0.37	K	WSPELAAACEVWK	E
900	gi|84371991|gb|ABC56308.1|	ribulose-1,5-bisphosphate carboxylase/oxygenase large subunit (chloroplast) [Solanum lycopersicum]	1009	53434	57	28	19	12	37.5	477	6.55	3401	1	1	1	789.874	1577.73	2	1578.83	-1.0965	0	42.23	0.02	K	EIVFNFAAVDVLDK	-
900	gi|84371991|gb|ABC56308.1|	ribulose-1,5-bisphosphate carboxylase/oxygenase large subunit (chloroplast) [Solanum lycopersicum]	1009	53434	57	28	19	12	37.5	477	6.55	3407	1	1	1	791.191	1580.37	2	1578.83	1.5385	0	121.73	2.1e-10	K	EIVFNFAAVDVLDK	-
900	gi|84371991|gb|ABC56308.1|	ribulose-1,5-bisphosphate carboxylase/oxygenase large subunit (chloroplast) [Solanum lycopersicum]	1009	53434	57	28	19	12	37.5	477	6.55	3964	1	1	1	984.725	1967.44	2	1965.9	1.5322	1	73.74	1.2e-05	K	GHYLNATAGTCEEMIKR	A	Oxidation (M)	0.00000000000001000.0
900	gi|84371991|gb|ABC56308.1|	ribulose-1,5-bisphosphate carboxylase/oxygenase large subunit (chloroplast) [Solanum lycopersicum]	1009	53434	57	28	19	12	37.5	477	6.55	3965	1	1	1	656.881	1967.62	3	1965.9	1.7181	1	40.31	0.026	K	GHYLNATAGTCEEMIKR	A	Oxidation (M)	0.00000000000001000.0
900	gi|84371991|gb|ABC56308.1|	ribulose-1,5-bisphosphate carboxylase/oxygenase large subunit (chloroplast) [Solanum lycopersicum]	1009	53434	57	28	19	12	37.5	477	6.55	4027	1	1	1	1017.99	2033.96	2	2033.93	0.0216	1	75.06	8.9e-06	R	EACKWSPELAAACEVWK	E
900	gi|84371991|gb|ABC56308.1|	ribulose-1,5-bisphosphate carboxylase/oxygenase large subunit (chloroplast) [Solanum lycopersicum]	1009	53434	57	28	19	12	37.5	477	6.55	4067	1	1	1	689.212	2064.62	3	2065	-0.3854	1	28.53	0.39	R	MSGGDHIHSGTVVGKLEGER	D
900	gi|84371991|gb|ABC56308.1|	ribulose-1,5-bisphosphate carboxylase/oxygenase large subunit (chloroplast) [Solanum lycopersicum]	1009	53434	57	28	19	12	37.5	477	6.55	4089	1	1	1	694.91	2081.71	3	2081	0.7137	1	72.81	1.4e-05	R	MSGGDHIHSGTVVGKLEGER	D	Oxidation (M)	0.10000000000000000000.0
900	gi|84371991|gb|ABC56308.1|	ribulose-1,5-bisphosphate carboxylase/oxygenase large subunit (chloroplast) [Solanum lycopersicum]	1009	53434	57	28	19	12	37.5	477	6.55	4182	1	1	1	724.452	2170.34	3	2168.98	1.356	1	44.25	0.0095	R	GGLDFTKDDENVNSQPFMR	W
900	gi|84371991|gb|ABC56308.1|	ribulose-1,5-bisphosphate carboxylase/oxygenase large subunit (chloroplast) [Solanum lycopersicum]	1009	53434	57	28	19	12	37.5	477	6.55	4192	1	1	1	729.048	2184.12	3	2184.97	-0.8518	1	49.58	0.003	R	GGLDFTKDDENVNSQPFMR	W	Oxidation (M)	0.0000000000000000010.0
900	gi|84371991|gb|ABC56308.1|	ribulose-1,5-bisphosphate carboxylase/oxygenase large subunit (chloroplast) [Solanum lycopersicum]	1009	53434	57	28	19	12	37.5	477	6.55	4197	1	1	1	1093.9	2185.78	2	2184.97	0.8088	1	67.3	5e-05	R	GGLDFTKDDENVNSQPFMR	W	Oxidation (M)	0.0000000000000000010.0
900	gi|84371991|gb|ABC56308.1|	ribulose-1,5-bisphosphate carboxylase/oxygenase large subunit (chloroplast) [Solanum lycopersicum]	1009	53434	57	28	19	12	37.5	477	6.55	4198	1	1	1	729.643	2185.91	3	2184.97	0.9323	1	36.5	0.06	R	GGLDFTKDDENVNSQPFMR	W	Oxidation (M)	0.0000000000000000010.0
900	gi|84371991|gb|ABC56308.1|	ribulose-1,5-bisphosphate carboxylase/oxygenase large subunit (chloroplast) [Solanum lycopersicum]	1009	53434	57	28	19	12	37.5	477	6.55	4200	1	1	1	729.687	2186.04	3	2184.97	1.064	1	25.42	0.77	R	GGLDFTKDDENVNSQPFMR	W	Oxidation (M)	0.0000000000000000010.0
900	gi|84371991|gb|ABC56308.1|	ribulose-1,5-bisphosphate carboxylase/oxygenase large subunit (chloroplast) [Solanum lycopersicum]	1009	53434	57	28	19	12	37.5	477	6.55	4201	1	1	1	729.782	2186.32	3	2184.97	1.3502	1	33.2	0.13	R	GGLDFTKDDENVNSQPFMR	W	Oxidation (M)	0.0000000000000000010.0
900	gi|84371991|gb|ABC56308.1|	ribulose-1,5-bisphosphate carboxylase/oxygenase large subunit (chloroplast) [Solanum lycopersicum]	1009	53434	57	28	19	12	37.5	477	6.55	4203	1	1	1	729.872	2186.59	3	2184.97	1.6193	1	34.06	0.11	R	GGLDFTKDDENVNSQPFMR	W	Oxidation (M)	0.0000000000000000010.0
900	gi|84371991|gb|ABC56308.1|	ribulose-1,5-bisphosphate carboxylase/oxygenase large subunit (chloroplast) [Solanum lycopersicum]	1009	53434	57	28	19	12	37.5	477	6.55	4298	1	1	1	756.485	2266.43	3	2265.13	1.306	1	64.73	9.3e-05	R	DITLGFVDLLRDDFVEQDR	S
900	gi|84371991|gb|ABC56308.1|	ribulose-1,5-bisphosphate carboxylase/oxygenase large subunit (chloroplast) [Solanum lycopersicum]	1009	53434	57	28	19	12	37.5	477	6.55	4577	1	1	1	975.893	2924.66	3	2923.38	1.2774	2	63.48	9.8e-05	K	AQTETGEIKGHYLNATAGTCEEMIKR	A	Oxidation (M)	0.00000000000000000000001000.0	emPAI	3.72
940	gi|84371968|gb|ABC56285.1|	ATP synthase CF1 alpha subunit (chloroplast) [Solanum lycopersicum]	1073	55434	73	42	21	16	40.6	507	5.14	1734	1	1	1	773.594	772.587	1	772.444	0.1424	0	25.81	1.2	R	VGSAAQIK	A
940	gi|84371968|gb|ABC56285.1|	ATP synthase CF1 alpha subunit (chloroplast) [Solanum lycopersicum]	1073	55434	73	42	21	16	40.6	507	5.14	1752	1	1	1	408.637	815.259	2	814.455	0.8038	0	27.15	0.79	R	ELIIGDR	Q
940	gi|84371968|gb|ABC56285.1|	ATP synthase CF1 alpha subunit (chloroplast) [Solanum lycopersicum]	1073	55434	73	42	21	16	40.6	507	5.14	1794	1	1	1	847.399	846.392	1	847.444	-1.0522	0	28.66	0.62	R	FILQEQA	-
940	gi|84371968|gb|ABC56285.1|	ATP synthase CF1 alpha subunit (chloroplast) [Solanum lycopersicum]	1073	55434	73	42	21	16	40.6	507	5.14	1795	1	1	1	848.578	847.571	1	847.444	0.1268	0	25.81	1.1	R	FILQEQA	-
940	gi|84371968|gb|ABC56285.1|	ATP synthase CF1 alpha subunit (chloroplast) [Solanum lycopersicum]	1073	55434	73	42	21	16	40.6	507	5.14	1804	1	1	1	431.059	860.104	2	859.495	0.6087	0	36.27	0.11	R	QMSLLLR	R
940	gi|84371968|gb|ABC56285.1|	ATP synthase CF1 alpha subunit (chloroplast) [Solanum lycopersicum]	1073	55434	73	42	21	16	40.6	507	5.14	1814	1	1	1	438.312	874.609	2	875.49	-0.8812	0	36.46	0.099	R	QMSLLLR	R	Oxidation (M)	0.0100000.0
940	gi|84371968|gb|ABC56285.1|	ATP synthase CF1 alpha subunit (chloroplast) [Solanum lycopersicum]	1073	55434	73	42	21	16	40.6	507	5.14	1834	1	1	1	904.84	903.833	1	903.554	0.2786	1	30.15	0.4	R	KFLVELR	T
940	gi|84371968|gb|ABC56285.1|	ATP synthase CF1 alpha subunit (chloroplast) [Solanum lycopersicum]	1073	55434	73	42	21	16	40.6	507	5.14	1839	1	1	1	453.139	904.264	2	903.554	0.7095	1	48.33	0.0061	R	KFLVELR	T
940	gi|84371968|gb|ABC56285.1|	ATP synthase CF1 alpha subunit (chloroplast) [Solanum lycopersicum]	1073	55434	73	42	21	16	40.6	507	5.14	1931	1	1	1	498.11	994.206	2	994.472	-0.2663	0	25.98	0.85	R	GEISASEFR	L
940	gi|84371968|gb|ABC56285.1|	ATP synthase CF1 alpha subunit (chloroplast) [Solanum lycopersicum]	1073	55434	73	42	21	16	40.6	507	5.14	1932	1	1	1	498.236	994.458	2	994.472	-0.0143	0	25.4	0.97	R	GEISASEFR	L
940	gi|84371968|gb|ABC56285.1|	ATP synthase CF1 alpha subunit (chloroplast) [Solanum lycopersicum]	1073	55434	73	42	21	16	40.6	507	5.14	1934	1	1	1	995.623	994.616	1	994.472	0.1438	0	51.84	0.0021	R	GEISASEFR	L
940	gi|84371968|gb|ABC56285.1|	ATP synthase CF1 alpha subunit (chloroplast) [Solanum lycopersicum]	1073	55434	73	42	21	16	40.6	507	5.14	1936	1	1	1	498.509	995.003	2	994.472	0.5307	0	35.22	0.097	R	GEISASEFR	L
940	gi|84371968|gb|ABC56285.1|	ATP synthase CF1 alpha subunit (chloroplast) [Solanum lycopersicum]	1073	55434	73	42	21	16	40.6	507	5.14	1981	1	1	1	515.219	1028.42	2	1029.55	-1.1216	0	25.96	0.93	R	ADEISNIIR	E
940	gi|84371968|gb|ABC56285.1|	ATP synthase CF1 alpha subunit (chloroplast) [Solanum lycopersicum]	1073	55434	73	42	21	16	40.6	507	5.14	1982	1	1	1	515.376	1028.74	2	1029.55	-0.8086	0	42.18	0.023	R	ADEISNIIR	E
940	gi|84371968|gb|ABC56285.1|	ATP synthase CF1 alpha subunit (chloroplast) [Solanum lycopersicum]	1073	55434	73	42	21	16	40.6	507	5.14	1983	2	1	1	515.424	1028.83	2	1029.55	-0.7118	0	25.55	1.1	R	ADEISNIIR	E
940	gi|84371968|gb|ABC56285.1|	ATP synthase CF1 alpha subunit (chloroplast) [Solanum lycopersicum]	1073	55434	73	42	21	16	40.6	507	5.14	1984	1	1	1	515.602	1029.19	2	1029.55	-0.3556	0	41.45	0.027	R	ADEISNIIR	E
940	gi|84371968|gb|ABC56285.1|	ATP synthase CF1 alpha subunit (chloroplast) [Solanum lycopersicum]	1073	55434	73	42	21	16	40.6	507	5.14	1985	1	1	1	1030.66	1029.65	1	1029.55	0.1063	0	32.29	0.23	R	ADEISNIIR	E
940	gi|84371968|gb|ABC56285.1|	ATP synthase CF1 alpha subunit (chloroplast) [Solanum lycopersicum]	1073	55434	73	42	21	16	40.6	507	5.14	1989	1	1	1	516.052	1030.09	2	1029.55	0.5444	0	47.08	0.0076	R	ADEISNIIR	E
940	gi|84371968|gb|ABC56285.1|	ATP synthase CF1 alpha subunit (chloroplast) [Solanum lycopersicum]	1073	55434	73	42	21	16	40.6	507	5.14	1990	1	1	1	516.097	1030.18	2	1029.55	0.6344	0	48.55	0.0054	R	ADEISNIIR	E
940	gi|84371968|gb|ABC56285.1|	ATP synthase CF1 alpha subunit (chloroplast) [Solanum lycopersicum]	1073	55434	73	42	21	16	40.6	507	5.14	1993	2	1	1	516.263	1030.51	2	1029.55	0.9652	0	35.24	0.12	R	ADEISNIIR	E
940	gi|84371968|gb|ABC56285.1|	ATP synthase CF1 alpha subunit (chloroplast) [Solanum lycopersicum]	1073	55434	73	42	21	16	40.6	507	5.14	2107	1	1	1	559.456	1116.9	2	1118.5	-1.6057	0	39.63	0.041	K	EAIQEQMDR	F
940	gi|84371968|gb|ABC56285.1|	ATP synthase CF1 alpha subunit (chloroplast) [Solanum lycopersicum]	1073	55434	73	42	21	16	40.6	507	5.14	2121	1	1	1	568.577	1135.14	2	1134.5	0.6421	0	41.08	0.028	K	EAIQEQMDR	F	Oxidation (M)	0.000000100.0
940	gi|84371968|gb|ABC56285.1|	ATP synthase CF1 alpha subunit (chloroplast) [Solanum lycopersicum]	1073	55434	73	42	21	16	40.6	507	5.14	2241	1	1	1	613.187	1224.36	2	1225.7	-1.3444	0	27.81	0.54	R	LIESAAPGIISR	R
940	gi|84371968|gb|ABC56285.1|	ATP synthase CF1 alpha subunit (chloroplast) [Solanum lycopersicum]	1073	55434	73	42	21	16	40.6	507	5.14	2242	1	1	1	613.287	1224.56	2	1225.7	-1.1432	0	59.93	0.00033	R	LIESAAPGIISR	R
940	gi|84371968|gb|ABC56285.1|	ATP synthase CF1 alpha subunit (chloroplast) [Solanum lycopersicum]	1073	55434	73	42	21	16	40.6	507	5.14	2245	1	1	1	1226.67	1225.67	1	1225.7	-0.0363	0	34.16	0.12	R	LIESAAPGIISR	R
940	gi|84371968|gb|ABC56285.1|	ATP synthase CF1 alpha subunit (chloroplast) [Solanum lycopersicum]	1073	55434	73	42	21	16	40.6	507	5.14	2246	1	1	1	613.857	1225.7	2	1225.7	-0.0042	0	60.85	0.00027	R	LIESAAPGIISR	R
940	gi|84371968|gb|ABC56285.1|	ATP synthase CF1 alpha subunit (chloroplast) [Solanum lycopersicum]	1073	55434	73	42	21	16	40.6	507	5.14	2247	1	1	1	614.1	1226.18	2	1225.7	0.4818	0	49.83	0.0035	R	LIESAAPGIISR	R
940	gi|84371968|gb|ABC56285.1|	ATP synthase CF1 alpha subunit (chloroplast) [Solanum lycopersicum]	1073	55434	73	42	21	16	40.6	507	5.14	2248	1	1	1	614.184	1226.35	2	1225.7	0.6506	0	64.68	0.00012	R	LIESAAPGIISR	R
940	gi|84371968|gb|ABC56285.1|	ATP synthase CF1 alpha subunit (chloroplast) [Solanum lycopersicum]	1073	55434	73	42	21	16	40.6	507	5.14	2249	1	1	1	614.205	1226.4	2	1225.7	0.6926	0	42.8	0.018	R	LIESAAPGIISR	R
940	gi|84371968|gb|ABC56285.1|	ATP synthase CF1 alpha subunit (chloroplast) [Solanum lycopersicum]	1073	55434	73	42	21	16	40.6	507	5.14	2250	1	1	1	614.228	1226.44	2	1225.7	0.7378	0	35.25	0.1	R	LIESAAPGIISR	R
940	gi|84371968|gb|ABC56285.1|	ATP synthase CF1 alpha subunit (chloroplast) [Solanum lycopersicum]	1073	55434	73	42	21	16	40.6	507	5.14	2251	1	1	1	614.25	1226.49	2	1225.7	0.7828	0	33.85	0.14	R	LIESAAPGIISR	R
940	gi|84371968|gb|ABC56285.1|	ATP synthase CF1 alpha subunit (chloroplast) [Solanum lycopersicum]	1073	55434	73	42	21	16	40.6	507	5.14	2252	1	1	1	614.251	1226.49	2	1225.7	0.7848	0	40.94	0.027	R	LIESAAPGIISR	R
940	gi|84371968|gb|ABC56285.1|	ATP synthase CF1 alpha subunit (chloroplast) [Solanum lycopersicum]	1073	55434	73	42	21	16	40.6	507	5.14	2253	1	1	1	614.284	1226.55	2	1225.7	0.8498	0	27.36	0.62	R	LIESAAPGIISR	R
940	gi|84371968|gb|ABC56285.1|	ATP synthase CF1 alpha subunit (chloroplast) [Solanum lycopersicum]	1073	55434	73	42	21	16	40.6	507	5.14	2254	1	1	1	614.323	1226.63	2	1225.7	0.9276	0	48.95	0.0043	R	LIESAAPGIISR	R
940	gi|84371968|gb|ABC56285.1|	ATP synthase CF1 alpha subunit (chloroplast) [Solanum lycopersicum]	1073	55434	73	42	21	16	40.6	507	5.14	2255	1	1	1	614.33	1226.65	2	1225.7	0.9426	0	35.86	0.087	R	LIESAAPGIISR	R
940	gi|84371968|gb|ABC56285.1|	ATP synthase CF1 alpha subunit (chloroplast) [Solanum lycopersicum]	1073	55434	73	42	21	16	40.6	507	5.14	2303	1	1	1	626.136	1250.26	2	1250.64	-0.3826	0	27.44	0.61	K	TFTEEAEALLK	E
940	gi|84371968|gb|ABC56285.1|	ATP synthase CF1 alpha subunit (chloroplast) [Solanum lycopersicum]	1073	55434	73	42	21	16	40.6	507	5.14	2304	1	1	1	626.141	1250.27	2	1250.64	-0.3726	0	25.43	0.97	K	TFTEEAEALLK	E
940	gi|84371968|gb|ABC56285.1|	ATP synthase CF1 alpha subunit (chloroplast) [Solanum lycopersicum]	1073	55434	73	42	21	16	40.6	507	5.14	2306	1	1	1	626.176	1250.34	2	1250.64	-0.3026	0	32.23	0.2	K	TFTEEAEALLK	E
940	gi|84371968|gb|ABC56285.1|	ATP synthase CF1 alpha subunit (chloroplast) [Solanum lycopersicum]	1073	55434	73	42	21	16	40.6	507	5.14	2312	1	1	1	626.638	1251.26	2	1250.64	0.6212	0	61.85	0.00022	K	TFTEEAEALLK	E
940	gi|84371968|gb|ABC56285.1|	ATP synthase CF1 alpha subunit (chloroplast) [Solanum lycopersicum]	1073	55434	73	42	21	16	40.6	507	5.14	2318	1	1	1	627.206	1252.4	2	1250.64	1.7584	0	25.02	1.1	K	TFTEEAEALLK	E
940	gi|84371968|gb|ABC56285.1|	ATP synthase CF1 alpha subunit (chloroplast) [Solanum lycopersicum]	1073	55434	73	42	21	16	40.6	507	5.14	2406	1	1	1	658.515	1315.02	2	1316.7	-1.682	0	26.32	0.83	R	HTLIIYDDLSK	Q
940	gi|84371968|gb|ABC56285.1|	ATP synthase CF1 alpha subunit (chloroplast) [Solanum lycopersicum]	1073	55434	73	42	21	16	40.6	507	5.14	2411	1	1	1	658.915	1315.81	2	1316.7	-0.8828	0	30.91	0.29	R	HTLIIYDDLSK	Q
940	gi|84371968|gb|ABC56285.1|	ATP synthase CF1 alpha subunit (chloroplast) [Solanum lycopersicum]	1073	55434	73	42	21	16	40.6	507	5.14	2413	1	1	1	659.169	1316.32	2	1316.7	-0.375	0	42.1	0.022	R	HTLIIYDDLSK	Q
940	gi|84371968|gb|ABC56285.1|	ATP synthase CF1 alpha subunit (chloroplast) [Solanum lycopersicum]	1073	55434	73	42	21	16	40.6	507	5.14	2414	1	1	1	659.755	1317.5	2	1316.7	0.7982	0	64.11	0.00014	R	HTLIIYDDLSK	Q
940	gi|84371968|gb|ABC56285.1|	ATP synthase CF1 alpha subunit (chloroplast) [Solanum lycopersicum]	1073	55434	73	42	21	16	40.6	507	5.14	2585	1	1	1	708.974	1415.93	2	1415.78	0.1554	0	27.07	0.68	R	IAQIPVSEAYLGR	V
940	gi|84371968|gb|ABC56285.1|	ATP synthase CF1 alpha subunit (chloroplast) [Solanum lycopersicum]	1073	55434	73	42	21	16	40.6	507	5.14	2587	1	1	1	708.995	1415.97	2	1415.78	0.1976	0	34.76	0.12	R	IAQIPVSEAYLGR	V
940	gi|84371968|gb|ABC56285.1|	ATP synthase CF1 alpha subunit (chloroplast) [Solanum lycopersicum]	1073	55434	73	42	21	16	40.6	507	5.14	2588	1	1	1	709.189	1416.36	2	1415.78	0.5856	0	50.29	0.0032	R	IAQIPVSEAYLGR	V
940	gi|84371968|gb|ABC56285.1|	ATP synthase CF1 alpha subunit (chloroplast) [Solanum lycopersicum]	1073	55434	73	42	21	16	40.6	507	5.14	2589	1	1	1	709.223	1416.43	2	1415.78	0.6544	0	66.48	7.8e-05	R	IAQIPVSEAYLGR	V
940	gi|84371968|gb|ABC56285.1|	ATP synthase CF1 alpha subunit (chloroplast) [Solanum lycopersicum]	1073	55434	73	42	21	16	40.6	507	5.14	2591	1	1	1	709.261	1416.51	2	1415.78	0.7306	0	42.38	0.02	R	IAQIPVSEAYLGR	V
940	gi|84371968|gb|ABC56285.1|	ATP synthase CF1 alpha subunit (chloroplast) [Solanum lycopersicum]	1073	55434	73	42	21	16	40.6	507	5.14	2592	1	1	1	709.286	1416.56	2	1415.78	0.7804	0	31.87	0.22	R	IAQIPVSEAYLGR	V
940	gi|84371968|gb|ABC56285.1|	ATP synthase CF1 alpha subunit (chloroplast) [Solanum lycopersicum]	1073	55434	73	42	21	16	40.6	507	5.14	2595	1	1	1	709.799	1417.58	2	1415.78	1.8064	0	53.33	0.0016	R	IAQIPVSEAYLGR	V
940	gi|84371968|gb|ABC56285.1|	ATP synthase CF1 alpha subunit (chloroplast) [Solanum lycopersicum]	1073	55434	73	42	21	16	40.6	507	5.14	2710	1	1	1	744.81	1487.6	2	1487.79	-0.1895	0	43.48	0.015	K	ASSVAQVVTTLQER	G
940	gi|84371968|gb|ABC56285.1|	ATP synthase CF1 alpha subunit (chloroplast) [Solanum lycopersicum]	1073	55434	73	42	21	16	40.6	507	5.14	2711	1	1	1	745.019	1488.02	2	1487.79	0.2285	0	54.04	0.0013	K	ASSVAQVVTTLQER	G
940	gi|84371968|gb|ABC56285.1|	ATP synthase CF1 alpha subunit (chloroplast) [Solanum lycopersicum]	1073	55434	73	42	21	16	40.6	507	5.14	2712	1	1	1	745.094	1488.17	2	1487.79	0.3795	0	61.33	0.00025	K	ASSVAQVVTTLQER	G
940	gi|84371968|gb|ABC56285.1|	ATP synthase CF1 alpha subunit (chloroplast) [Solanum lycopersicum]	1073	55434	73	42	21	16	40.6	507	5.14	2713	1	1	1	745.153	1488.29	2	1487.79	0.4963	0	62.05	0.00021	K	ASSVAQVVTTLQER	G
940	gi|84371968|gb|ABC56285.1|	ATP synthase CF1 alpha subunit (chloroplast) [Solanum lycopersicum]	1073	55434	73	42	21	16	40.6	507	5.14	2714	1	1	1	745.239	1488.46	2	1487.79	0.6693	0	50.66	0.0029	K	ASSVAQVVTTLQER	G
940	gi|84371968|gb|ABC56285.1|	ATP synthase CF1 alpha subunit (chloroplast) [Solanum lycopersicum]	1073	55434	73	42	21	16	40.6	507	5.14	2716	1	1	1	745.268	1488.52	2	1487.79	0.7263	0	47.67	0.0058	K	ASSVAQVVTTLQER	G
940	gi|84371968|gb|ABC56285.1|	ATP synthase CF1 alpha subunit (chloroplast) [Solanum lycopersicum]	1073	55434	73	42	21	16	40.6	507	5.14	2717	1	1	1	497.516	1489.53	3	1487.79	1.7324	0	43.27	0.016	K	ASSVAQVVTTLQER	G
940	gi|84371968|gb|ABC56285.1|	ATP synthase CF1 alpha subunit (chloroplast) [Solanum lycopersicum]	1073	55434	73	42	21	16	40.6	507	5.14	2858	1	1	1	777.349	1552.68	2	1552.73	-0.0472	0	57.01	0.00064	R	EAYPGDVFYLHSR	L
940	gi|84371968|gb|ABC56285.1|	ATP synthase CF1 alpha subunit (chloroplast) [Solanum lycopersicum]	1073	55434	73	42	21	16	40.6	507	5.14	2859	1	1	1	777.525	1553.03	2	1552.73	0.3038	0	34.93	0.1	R	EAYPGDVFYLHSR	L
940	gi|84371968|gb|ABC56285.1|	ATP synthase CF1 alpha subunit (chloroplast) [Solanum lycopersicum]	1073	55434	73	42	21	16	40.6	507	5.14	2936	1	1	1	802.831	1603.65	2	1601.84	1.8056	1	55.41	0.00092	R	ERHTLIIYDDLSK	Q
940	gi|84371968|gb|ABC56285.1|	ATP synthase CF1 alpha subunit (chloroplast) [Solanum lycopersicum]	1073	55434	73	42	21	16	40.6	507	5.14	2942	1	1	1	804.924	1607.83	2	1606.86	0.977	0	58.21	0.00047	K	TTKPQFQEIISSTK	T
940	gi|84371968|gb|ABC56285.1|	ATP synthase CF1 alpha subunit (chloroplast) [Solanum lycopersicum]	1073	55434	73	42	21	16	40.6	507	5.14	2950	1	1	1	806.95	1611.89	2	1611.89	-0.0088	0	62.22	0.00019	K	IVNTGTVLQVGDGIAR	I
940	gi|84371968|gb|ABC56285.1|	ATP synthase CF1 alpha subunit (chloroplast) [Solanum lycopersicum]	1073	55434	73	42	21	16	40.6	507	5.14	2951	1	1	1	807.137	1612.26	2	1611.89	0.3644	0	75.1	9.7e-06	K	IVNTGTVLQVGDGIAR	I
940	gi|84371968|gb|ABC56285.1|	ATP synthase CF1 alpha subunit (chloroplast) [Solanum lycopersicum]	1073	55434	73	42	21	16	40.6	507	5.14	2953	1	1	1	807.219	1612.42	2	1611.89	0.5294	0	50.04	0.0031	K	IVNTGTVLQVGDGIAR	I
940	gi|84371968|gb|ABC56285.1|	ATP synthase CF1 alpha subunit (chloroplast) [Solanum lycopersicum]	1073	55434	73	42	21	16	40.6	507	5.14	2954	1	1	1	807.288	1612.56	2	1611.89	0.6672	0	68.55	4.4e-05	K	IVNTGTVLQVGDGIAR	I
940	gi|84371968|gb|ABC56285.1|	ATP synthase CF1 alpha subunit (chloroplast) [Solanum lycopersicum]	1073	55434	73	42	21	16	40.6	507	5.14	2956	1	1	1	807.38	1612.74	2	1611.89	0.8502	0	84.12	1.2e-06	K	IVNTGTVLQVGDGIAR	I
940	gi|84371968|gb|ABC56285.1|	ATP synthase CF1 alpha subunit (chloroplast) [Solanum lycopersicum]	1073	55434	73	42	21	16	40.6	507	5.14	2957	1	1	1	807.551	1613.09	2	1611.89	1.1932	0	46.73	0.0069	K	IVNTGTVLQVGDGIAR	I
940	gi|84371968|gb|ABC56285.1|	ATP synthase CF1 alpha subunit (chloroplast) [Solanum lycopersicum]	1073	55434	73	42	21	16	40.6	507	5.14	3481	1	1	1	985.449	1968.88	2	1968.1	0.7834	1	56.05	0.00069	R	EVKIVNTGTVLQVGDGIAR	I
940	gi|84371968|gb|ABC56285.1|	ATP synthase CF1 alpha subunit (chloroplast) [Solanum lycopersicum]	1073	55434	73	42	21	16	40.6	507	5.14	3804	1	1	1	743.999	2228.97	3	2228.19	0.7824	1	30.8	0.22	R	VVNALAKPIDGRGEISASEFR	L
940	gi|84371968|gb|ABC56285.1|	ATP synthase CF1 alpha subunit (chloroplast) [Solanum lycopersicum]	1073	55434	73	42	21	16	40.6	507	5.14	3890	1	1	1	1145.42	2288.83	2	2288.21	0.6208	0	63.52	0.00012	R	SVYEPLQTGLIAIDSMIPIGR	G	Oxidation (M)	0.000000000000000100000.0
940	gi|84371968|gb|ABC56285.1|	ATP synthase CF1 alpha subunit (chloroplast) [Solanum lycopersicum]	1073	55434	73	42	21	16	40.6	507	5.14	3891	1	1	1	763.96	2288.86	3	2288.21	0.649	0	61.9	0.00017	R	SVYEPLQTGLIAIDSMIPIGR	G	Oxidation (M)	0.000000000000000100000.0
940	gi|84371968|gb|ABC56285.1|	ATP synthase CF1 alpha subunit (chloroplast) [Solanum lycopersicum]	1073	55434	73	42	21	16	40.6	507	5.14	4065	1	1	1	816.046	2445.12	3	2444.31	0.8071	1	48.81	0.0031	R	RSVYEPLQTGLIAIDSMIPIGR	G	Oxidation (M)	0.0000000000000000100000.0	emPAI	3.47
943	gi|84371968|gb|ABC56285.1|	ATP synthase CF1 alpha subunit (chloroplast) [Solanum lycopersicum]	970	55434	103	65	18	13	36.9	507	5.14	1117	1	1	1	773.51	772.503	1	772.444	0.0584	0	28.95	0.59	R	VGSAAQIK	A
943	gi|84371968|gb|ABC56285.1|	ATP synthase CF1 alpha subunit (chloroplast) [Solanum lycopersicum]	970	55434	103	65	18	13	36.9	507	5.14	1129	1	1	1	815.517	814.51	1	814.455	0.0549	0	29.5	0.47	R	ELIIGDR	Q
943	gi|84371968|gb|ABC56285.1|	ATP synthase CF1 alpha subunit (chloroplast) [Solanum lycopersicum]	970	55434	103	65	18	13	36.9	507	5.14	1199	1	1	1	431.099	860.183	2	859.495	0.6877	0	35.19	0.14	R	QMSLLLR	R
943	gi|84371968|gb|ABC56285.1|	ATP synthase CF1 alpha subunit (chloroplast) [Solanum lycopersicum]	970	55434	103	65	18	13	36.9	507	5.14	1214	1	1	1	439.122	876.229	2	875.49	0.7388	0	32.77	0.22	R	QMSLLLR	R	Oxidation (M)	0.0100000.0
943	gi|84371968|gb|ABC56285.1|	ATP synthase CF1 alpha subunit (chloroplast) [Solanum lycopersicum]	970	55434	103	65	18	13	36.9	507	5.14	1344	1	1	1	498.218	994.421	2	994.472	-0.0513	0	40.6	0.029	R	GEISASEFR	L
943	gi|84371968|gb|ABC56285.1|	ATP synthase CF1 alpha subunit (chloroplast) [Solanum lycopersicum]	970	55434	103	65	18	13	36.9	507	5.14	1345	1	1	1	995.454	994.447	1	994.472	-0.0252	0	33.07	0.17	R	GEISASEFR	L
943	gi|84371968|gb|ABC56285.1|	ATP synthase CF1 alpha subunit (chloroplast) [Solanum lycopersicum]	970	55434	103	65	18	13	36.9	507	5.14	1347	1	1	1	498.273	994.531	2	994.472	0.0587	0	43.24	0.015	R	GEISASEFR	L
943	gi|84371968|gb|ABC56285.1|	ATP synthase CF1 alpha subunit (chloroplast) [Solanum lycopersicum]	970	55434	103	65	18	13	36.9	507	5.14	1350	1	1	1	498.524	995.033	2	994.472	0.5607	0	44.7	0.011	R	GEISASEFR	L
943	gi|84371968|gb|ABC56285.1|	ATP synthase CF1 alpha subunit (chloroplast) [Solanum lycopersicum]	970	55434	103	65	18	13	36.9	507	5.14	1420	1	1	1	515.06	1028.11	2	1029.55	-1.4396	0	43.07	0.018	R	ADEISNIIR	E
943	gi|84371968|gb|ABC56285.1|	ATP synthase CF1 alpha subunit (chloroplast) [Solanum lycopersicum]	970	55434	103	65	18	13	36.9	507	5.14	1421	1	1	1	515.126	1028.24	2	1029.55	-1.3086	0	50.48	0.0033	R	ADEISNIIR	E
943	gi|84371968|gb|ABC56285.1|	ATP synthase CF1 alpha subunit (chloroplast) [Solanum lycopersicum]	970	55434	103	65	18	13	36.9	507	5.14	1424	1	1	1	515.352	1028.69	2	1029.55	-0.8566	0	35.8	0.1	R	ADEISNIIR	E
943	gi|84371968|gb|ABC56285.1|	ATP synthase CF1 alpha subunit (chloroplast) [Solanum lycopersicum]	970	55434	103	65	18	13	36.9	507	5.14	1426	1	1	1	515.861	1029.71	2	1029.55	0.1614	0	32.81	0.2	R	ADEISNIIR	E
943	gi|84371968|gb|ABC56285.1|	ATP synthase CF1 alpha subunit (chloroplast) [Solanum lycopersicum]	970	55434	103	65	18	13	36.9	507	5.14	1427	1	1	1	1030.72	1029.71	1	1029.55	0.1683	0	32.24	0.23	R	ADEISNIIR	E
943	gi|84371968|gb|ABC56285.1|	ATP synthase CF1 alpha subunit (chloroplast) [Solanum lycopersicum]	970	55434	103	65	18	13	36.9	507	5.14	1428	1	1	1	515.907	1029.8	2	1029.55	0.2544	0	65.07	0.00012	R	ADEISNIIR	E
943	gi|84371968|gb|ABC56285.1|	ATP synthase CF1 alpha subunit (chloroplast) [Solanum lycopersicum]	970	55434	103	65	18	13	36.9	507	5.14	1429	1	1	1	515.986	1029.96	2	1029.55	0.4122	0	43.75	0.016	R	ADEISNIIR	E
943	gi|84371968|gb|ABC56285.1|	ATP synthase CF1 alpha subunit (chloroplast) [Solanum lycopersicum]	970	55434	103	65	18	13	36.9	507	5.14	1430	2	1	1	516.037	1030.06	2	1029.55	0.5134	0	30.7	0.33	R	ADEISNIIR	E
943	gi|84371968|gb|ABC56285.1|	ATP synthase CF1 alpha subunit (chloroplast) [Solanum lycopersicum]	970	55434	103	65	18	13	36.9	507	5.14	1431	1	1	1	516.146	1030.28	2	1029.55	0.7314	0	48.74	0.0052	R	ADEISNIIR	E
943	gi|84371968|gb|ABC56285.1|	ATP synthase CF1 alpha subunit (chloroplast) [Solanum lycopersicum]	970	55434	103	65	18	13	36.9	507	5.14	1432	1	1	1	516.172	1030.33	2	1029.55	0.7844	0	41.85	0.025	R	ADEISNIIR	E
943	gi|84371968|gb|ABC56285.1|	ATP synthase CF1 alpha subunit (chloroplast) [Solanum lycopersicum]	970	55434	103	65	18	13	36.9	507	5.14	1433	1	1	1	516.198	1030.38	2	1029.55	0.8352	0	37.07	0.077	R	ADEISNIIR	E
943	gi|84371968|gb|ABC56285.1|	ATP synthase CF1 alpha subunit (chloroplast) [Solanum lycopersicum]	970	55434	103	65	18	13	36.9	507	5.14	1588	1	1	1	559.549	1117.08	2	1118.5	-1.4189	0	47.11	0.0074	K	EAIQEQMDR	F
943	gi|84371968|gb|ABC56285.1|	ATP synthase CF1 alpha subunit (chloroplast) [Solanum lycopersicum]	970	55434	103	65	18	13	36.9	507	5.14	1621	1	1	1	568.296	1134.58	2	1134.5	0.0793	0	40.62	0.032	K	EAIQEQMDR	F	Oxidation (M)	0.000000100.0
943	gi|84371968|gb|ABC56285.1|	ATP synthase CF1 alpha subunit (chloroplast) [Solanum lycopersicum]	970	55434	103	65	18	13	36.9	507	5.14	1823	1	1	1	612.992	1223.97	2	1225.7	-1.7344	0	30.81	0.27	R	LIESAAPGIISR	R
943	gi|84371968|gb|ABC56285.1|	ATP synthase CF1 alpha subunit (chloroplast) [Solanum lycopersicum]	970	55434	103	65	18	13	36.9	507	5.14	1825	1	1	1	613.243	1224.47	2	1225.7	-1.2322	0	34.79	0.11	R	LIESAAPGIISR	R
943	gi|84371968|gb|ABC56285.1|	ATP synthase CF1 alpha subunit (chloroplast) [Solanum lycopersicum]	970	55434	103	65	18	13	36.9	507	5.14	1827	1	1	1	613.791	1225.57	2	1225.7	-0.1354	0	43.47	0.015	R	LIESAAPGIISR	R
943	gi|84371968|gb|ABC56285.1|	ATP synthase CF1 alpha subunit (chloroplast) [Solanum lycopersicum]	970	55434	103	65	18	13	36.9	507	5.14	1829	1	1	1	613.969	1225.92	2	1225.7	0.2198	0	38.24	0.051	R	LIESAAPGIISR	R
943	gi|84371968|gb|ABC56285.1|	ATP synthase CF1 alpha subunit (chloroplast) [Solanum lycopersicum]	970	55434	103	65	18	13	36.9	507	5.14	1830	1	1	1	614.158	1226.3	2	1225.7	0.5986	0	37.38	0.062	R	LIESAAPGIISR	R
943	gi|84371968|gb|ABC56285.1|	ATP synthase CF1 alpha subunit (chloroplast) [Solanum lycopersicum]	970	55434	103	65	18	13	36.9	507	5.14	1831	1	1	1	614.158	1226.3	2	1225.7	0.5986	0	46.49	0.0076	R	LIESAAPGIISR	R
943	gi|84371968|gb|ABC56285.1|	ATP synthase CF1 alpha subunit (chloroplast) [Solanum lycopersicum]	970	55434	103	65	18	13	36.9	507	5.14	1832	1	1	1	614.17	1226.32	2	1225.7	0.6218	0	53.23	0.0016	R	LIESAAPGIISR	R
943	gi|84371968|gb|ABC56285.1|	ATP synthase CF1 alpha subunit (chloroplast) [Solanum lycopersicum]	970	55434	103	65	18	13	36.9	507	5.14	1833	1	1	1	614.235	1226.45	2	1225.7	0.7518	0	66.97	6.8e-05	R	LIESAAPGIISR	R
943	gi|84371968|gb|ABC56285.1|	ATP synthase CF1 alpha subunit (chloroplast) [Solanum lycopersicum]	970	55434	103	65	18	13	36.9	507	5.14	1834	1	1	1	614.314	1226.61	2	1225.7	0.9106	0	48.95	0.0043	R	LIESAAPGIISR	R
943	gi|84371968|gb|ABC56285.1|	ATP synthase CF1 alpha subunit (chloroplast) [Solanum lycopersicum]	970	55434	103	65	18	13	36.9	507	5.14	1835	1	1	1	614.339	1226.66	2	1225.7	0.9608	0	35.25	0.1	R	LIESAAPGIISR	R
943	gi|84371968|gb|ABC56285.1|	ATP synthase CF1 alpha subunit (chloroplast) [Solanum lycopersicum]	970	55434	103	65	18	13	36.9	507	5.14	1836	1	1	1	614.414	1226.81	2	1225.7	1.1108	0	36.52	0.078	R	LIESAAPGIISR	R
943	gi|84371968|gb|ABC56285.1|	ATP synthase CF1 alpha subunit (chloroplast) [Solanum lycopersicum]	970	55434	103	65	18	13	36.9	507	5.14	1837	1	1	1	614.432	1226.85	2	1225.7	1.1468	0	42.12	0.021	R	LIESAAPGIISR	R
943	gi|84371968|gb|ABC56285.1|	ATP synthase CF1 alpha subunit (chloroplast) [Solanum lycopersicum]	970	55434	103	65	18	13	36.9	507	5.14	1896	1	1	1	626.194	1250.37	2	1250.64	-0.2666	0	32.44	0.19	K	TFTEEAEALLK	E
943	gi|84371968|gb|ABC56285.1|	ATP synthase CF1 alpha subunit (chloroplast) [Solanum lycopersicum]	970	55434	103	65	18	13	36.9	507	5.14	1897	1	1	1	626.269	1250.52	2	1250.64	-0.1166	0	29.24	0.41	K	TFTEEAEALLK	E
943	gi|84371968|gb|ABC56285.1|	ATP synthase CF1 alpha subunit (chloroplast) [Solanum lycopersicum]	970	55434	103	65	18	13	36.9	507	5.14	1898	1	1	1	626.296	1250.58	2	1250.64	-0.0618	0	30.84	0.28	K	TFTEEAEALLK	E
943	gi|84371968|gb|ABC56285.1|	ATP synthase CF1 alpha subunit (chloroplast) [Solanum lycopersicum]	970	55434	103	65	18	13	36.9	507	5.14	1899	1	1	1	626.322	1250.63	2	1250.64	-0.0106	0	50.77	0.0028	K	TFTEEAEALLK	E
943	gi|84371968|gb|ABC56285.1|	ATP synthase CF1 alpha subunit (chloroplast) [Solanum lycopersicum]	970	55434	103	65	18	13	36.9	507	5.14	1901	1	1	1	626.361	1250.71	2	1250.64	0.0674	0	35.62	0.09	K	TFTEEAEALLK	E
943	gi|84371968|gb|ABC56285.1|	ATP synthase CF1 alpha subunit (chloroplast) [Solanum lycopersicum]	970	55434	103	65	18	13	36.9	507	5.14	1902	1	1	1	626.372	1250.73	2	1250.64	0.0892	0	28.68	0.44	K	TFTEEAEALLK	E
943	gi|84371968|gb|ABC56285.1|	ATP synthase CF1 alpha subunit (chloroplast) [Solanum lycopersicum]	970	55434	103	65	18	13	36.9	507	5.14	1903	1	1	1	626.569	1251.12	2	1250.64	0.4844	0	46.88	0.0068	K	TFTEEAEALLK	E
943	gi|84371968|gb|ABC56285.1|	ATP synthase CF1 alpha subunit (chloroplast) [Solanum lycopersicum]	970	55434	103	65	18	13	36.9	507	5.14	1905	1	1	1	626.644	1251.27	2	1250.64	0.6334	0	60.99	0.00027	K	TFTEEAEALLK	E
943	gi|84371968|gb|ABC56285.1|	ATP synthase CF1 alpha subunit (chloroplast) [Solanum lycopersicum]	970	55434	103	65	18	13	36.9	507	5.14	1906	1	1	1	626.706	1251.4	2	1250.64	0.7584	0	47.77	0.0056	K	TFTEEAEALLK	E
943	gi|84371968|gb|ABC56285.1|	ATP synthase CF1 alpha subunit (chloroplast) [Solanum lycopersicum]	970	55434	103	65	18	13	36.9	507	5.14	1907	1	1	1	626.713	1251.41	2	1250.64	0.7712	0	55.99	0.00084	K	TFTEEAEALLK	E
943	gi|84371968|gb|ABC56285.1|	ATP synthase CF1 alpha subunit (chloroplast) [Solanum lycopersicum]	970	55434	103	65	18	13	36.9	507	5.14	1908	1	1	1	626.848	1251.68	2	1251.73	-0.0483	0	45.26	0.0098	R	VVNALAKPIDGR	G
943	gi|84371968|gb|ABC56285.1|	ATP synthase CF1 alpha subunit (chloroplast) [Solanum lycopersicum]	970	55434	103	65	18	13	36.9	507	5.14	1909	1	1	1	418.303	1251.89	3	1251.73	0.1558	0	27.96	0.53	R	VVNALAKPIDGR	G
943	gi|84371968|gb|ABC56285.1|	ATP synthase CF1 alpha subunit (chloroplast) [Solanum lycopersicum]	970	55434	103	65	18	13	36.9	507	5.14	1910	1	1	1	418.317	1251.93	3	1251.73	0.2008	0	42.67	0.018	R	VVNALAKPIDGR	G
943	gi|84371968|gb|ABC56285.1|	ATP synthase CF1 alpha subunit (chloroplast) [Solanum lycopersicum]	970	55434	103	65	18	13	36.9	507	5.14	1913	1	1	1	627.191	1252.37	2	1250.64	1.7284	0	44.32	0.012	K	TFTEEAEALLK	E
943	gi|84371968|gb|ABC56285.1|	ATP synthase CF1 alpha subunit (chloroplast) [Solanum lycopersicum]	970	55434	103	65	18	13	36.9	507	5.14	1916	1	1	1	418.672	1252.99	3	1251.73	1.2649	0	32.11	0.21	R	VVNALAKPIDGR	G
943	gi|84371968|gb|ABC56285.1|	ATP synthase CF1 alpha subunit (chloroplast) [Solanum lycopersicum]	970	55434	103	65	18	13	36.9	507	5.14	1918	1	1	1	418.694	1253.06	3	1251.73	1.3309	0	26.46	0.78	R	VVNALAKPIDGR	G
943	gi|84371968|gb|ABC56285.1|	ATP synthase CF1 alpha subunit (chloroplast) [Solanum lycopersicum]	970	55434	103	65	18	13	36.9	507	5.14	1920	1	1	1	627.863	1253.71	2	1251.73	1.9809	0	51.14	0.0025	R	VVNALAKPIDGR	G
943	gi|84371968|gb|ABC56285.1|	ATP synthase CF1 alpha subunit (chloroplast) [Solanum lycopersicum]	970	55434	103	65	18	13	36.9	507	5.14	2054	1	1	1	658.863	1315.71	2	1316.7	-0.9858	0	26.91	0.74	R	HTLIIYDDLSK	Q
943	gi|84371968|gb|ABC56285.1|	ATP synthase CF1 alpha subunit (chloroplast) [Solanum lycopersicum]	970	55434	103	65	18	13	36.9	507	5.14	2057	1	1	1	659.036	1316.06	2	1316.7	-0.64	0	28.83	0.46	R	HTLIIYDDLSK	Q
943	gi|84371968|gb|ABC56285.1|	ATP synthase CF1 alpha subunit (chloroplast) [Solanum lycopersicum]	970	55434	103	65	18	13	36.9	507	5.14	2059	1	1	1	659.332	1316.65	2	1316.7	-0.0478	0	32.63	0.2	R	HTLIIYDDLSK	Q
943	gi|84371968|gb|ABC56285.1|	ATP synthase CF1 alpha subunit (chloroplast) [Solanum lycopersicum]	970	55434	103	65	18	13	36.9	507	5.14	2060	1	1	1	659.533	1317.05	2	1316.7	0.354	0	26.52	0.81	R	HTLIIYDDLSK	Q
943	gi|84371968|gb|ABC56285.1|	ATP synthase CF1 alpha subunit (chloroplast) [Solanum lycopersicum]	970	55434	103	65	18	13	36.9	507	5.14	2061	1	1	1	659.547	1317.08	2	1316.7	0.3822	0	32.8	0.19	R	HTLIIYDDLSK	Q
943	gi|84371968|gb|ABC56285.1|	ATP synthase CF1 alpha subunit (chloroplast) [Solanum lycopersicum]	970	55434	103	65	18	13	36.9	507	5.14	2062	1	1	1	659.548	1317.08	2	1316.7	0.3842	0	32.1	0.22	R	HTLIIYDDLSK	Q
943	gi|84371968|gb|ABC56285.1|	ATP synthase CF1 alpha subunit (chloroplast) [Solanum lycopersicum]	970	55434	103	65	18	13	36.9	507	5.14	2064	1	1	1	659.739	1317.46	2	1316.7	0.766	0	65.1	0.00011	R	HTLIIYDDLSK	Q
943	gi|84371968|gb|ABC56285.1|	ATP synthase CF1 alpha subunit (chloroplast) [Solanum lycopersicum]	970	55434	103	65	18	13	36.9	507	5.14	2301	1	1	1	709.131	1416.25	2	1415.78	0.4706	0	45.16	0.011	R	IAQIPVSEAYLGR	V
943	gi|84371968|gb|ABC56285.1|	ATP synthase CF1 alpha subunit (chloroplast) [Solanum lycopersicum]	970	55434	103	65	18	13	36.9	507	5.14	2302	1	1	1	709.172	1416.33	2	1415.78	0.5516	0	44.83	0.011	R	IAQIPVSEAYLGR	V
943	gi|84371968|gb|ABC56285.1|	ATP synthase CF1 alpha subunit (chloroplast) [Solanum lycopersicum]	970	55434	103	65	18	13	36.9	507	5.14	2303	1	1	1	709.194	1416.37	2	1415.78	0.5956	0	47.79	0.0058	R	IAQIPVSEAYLGR	V
943	gi|84371968|gb|ABC56285.1|	ATP synthase CF1 alpha subunit (chloroplast) [Solanum lycopersicum]	970	55434	103	65	18	13	36.9	507	5.14	2304	1	1	1	709.208	1416.4	2	1415.78	0.6246	0	70.14	3.3e-05	R	IAQIPVSEAYLGR	V
943	gi|84371968|gb|ABC56285.1|	ATP synthase CF1 alpha subunit (chloroplast) [Solanum lycopersicum]	970	55434	103	65	18	13	36.9	507	5.14	2305	1	1	1	709.212	1416.41	2	1415.78	0.6316	0	60.78	0.00029	R	IAQIPVSEAYLGR	V
943	gi|84371968|gb|ABC56285.1|	ATP synthase CF1 alpha subunit (chloroplast) [Solanum lycopersicum]	970	55434	103	65	18	13	36.9	507	5.14	2306	1	1	1	709.239	1416.46	2	1415.78	0.6854	0	31.61	0.24	R	IAQIPVSEAYLGR	V
943	gi|84371968|gb|ABC56285.1|	ATP synthase CF1 alpha subunit (chloroplast) [Solanum lycopersicum]	970	55434	103	65	18	13	36.9	507	5.14	2307	1	1	1	709.25	1416.48	2	1415.78	0.7074	0	44.78	0.012	R	IAQIPVSEAYLGR	V
943	gi|84371968|gb|ABC56285.1|	ATP synthase CF1 alpha subunit (chloroplast) [Solanum lycopersicum]	970	55434	103	65	18	13	36.9	507	5.14	2308	1	1	1	709.259	1416.5	2	1415.78	0.7256	0	65.19	0.0001	R	IAQIPVSEAYLGR	V
943	gi|84371968|gb|ABC56285.1|	ATP synthase CF1 alpha subunit (chloroplast) [Solanum lycopersicum]	970	55434	103	65	18	13	36.9	507	5.14	2309	1	1	1	709.598	1417.18	2	1415.78	1.4036	0	51.82	0.0023	R	IAQIPVSEAYLGR	V
943	gi|84371968|gb|ABC56285.1|	ATP synthase CF1 alpha subunit (chloroplast) [Solanum lycopersicum]	970	55434	103	65	18	13	36.9	507	5.14	2439	1	1	1	744.903	1487.79	2	1487.79	-0.0027	0	41.01	0.027	K	ASSVAQVVTTLQER	G
943	gi|84371968|gb|ABC56285.1|	ATP synthase CF1 alpha subunit (chloroplast) [Solanum lycopersicum]	970	55434	103	65	18	13	36.9	507	5.14	2440	1	1	1	744.94	1487.86	2	1487.79	0.0703	0	55.97	0.00086	K	ASSVAQVVTTLQER	G
943	gi|84371968|gb|ABC56285.1|	ATP synthase CF1 alpha subunit (chloroplast) [Solanum lycopersicum]	970	55434	103	65	18	13	36.9	507	5.14	2442	1	1	1	744.987	1487.96	2	1487.79	0.1643	0	64.26	0.00013	K	ASSVAQVVTTLQER	G
943	gi|84371968|gb|ABC56285.1|	ATP synthase CF1 alpha subunit (chloroplast) [Solanum lycopersicum]	970	55434	103	65	18	13	36.9	507	5.14	2443	1	1	1	745.085	1488.15	2	1487.79	0.3605	0	47.18	0.0065	K	ASSVAQVVTTLQER	G
943	gi|84371968|gb|ABC56285.1|	ATP synthase CF1 alpha subunit (chloroplast) [Solanum lycopersicum]	970	55434	103	65	18	13	36.9	507	5.14	2444	1	1	1	745.092	1488.17	2	1487.79	0.3755	0	45.76	0.009	K	ASSVAQVVTTLQER	G
943	gi|84371968|gb|ABC56285.1|	ATP synthase CF1 alpha subunit (chloroplast) [Solanum lycopersicum]	970	55434	103	65	18	13	36.9	507	5.14	2445	1	1	1	745.191	1488.37	2	1487.79	0.5725	0	58.94	0.00043	K	ASSVAQVVTTLQER	G
943	gi|84371968|gb|ABC56285.1|	ATP synthase CF1 alpha subunit (chloroplast) [Solanum lycopersicum]	970	55434	103	65	18	13	36.9	507	5.14	2447	1	1	1	745.228	1488.44	2	1487.79	0.6465	0	64.05	0.00013	K	ASSVAQVVTTLQER	G
943	gi|84371968|gb|ABC56285.1|	ATP synthase CF1 alpha subunit (chloroplast) [Solanum lycopersicum]	970	55434	103	65	18	13	36.9	507	5.14	2448	1	1	1	745.24	1488.46	2	1487.79	0.6705	0	63.94	0.00014	K	ASSVAQVVTTLQER	G
943	gi|84371968|gb|ABC56285.1|	ATP synthase CF1 alpha subunit (chloroplast) [Solanum lycopersicum]	970	55434	103	65	18	13	36.9	507	5.14	2453	1	1	1	745.812	1489.61	2	1487.79	1.8143	0	50.75	0.0028	K	ASSVAQVVTTLQER	G
943	gi|84371968|gb|ABC56285.1|	ATP synthase CF1 alpha subunit (chloroplast) [Solanum lycopersicum]	970	55434	103	65	18	13	36.9	507	5.14	2649	1	1	1	777.09	1552.16	2	1552.73	-0.5662	0	34.25	0.12	R	EAYPGDVFYLHSR	L
943	gi|84371968|gb|ABC56285.1|	ATP synthase CF1 alpha subunit (chloroplast) [Solanum lycopersicum]	970	55434	103	65	18	13	36.9	507	5.14	2659	1	1	1	519.104	1554.29	3	1552.73	1.5597	0	31.11	0.25	R	EAYPGDVFYLHSR	L
943	gi|84371968|gb|ABC56285.1|	ATP synthase CF1 alpha subunit (chloroplast) [Solanum lycopersicum]	970	55434	103	65	18	13	36.9	507	5.14	2762	1	1	1	536.21	1605.61	3	1606.86	-1.2482	0	32.17	0.2	K	TTKPQFQEIISSTK	T
943	gi|84371968|gb|ABC56285.1|	ATP synthase CF1 alpha subunit (chloroplast) [Solanum lycopersicum]	970	55434	103	65	18	13	36.9	507	5.14	2773	1	1	1	805.244	1608.47	2	1606.86	1.617	0	54.49	0.0011	K	TTKPQFQEIISSTK	T
943	gi|84371968|gb|ABC56285.1|	ATP synthase CF1 alpha subunit (chloroplast) [Solanum lycopersicum]	970	55434	103	65	18	13	36.9	507	5.14	2775	1	1	1	537.268	1608.78	3	1606.86	1.9249	0	41.9	0.02	K	TTKPQFQEIISSTK	T
943	gi|84371968|gb|ABC56285.1|	ATP synthase CF1 alpha subunit (chloroplast) [Solanum lycopersicum]	970	55434	103	65	18	13	36.9	507	5.14	2777	1	1	1	806.359	1610.7	2	1611.89	-1.1906	0	30.64	0.27	K	IVNTGTVLQVGDGIAR	I
943	gi|84371968|gb|ABC56285.1|	ATP synthase CF1 alpha subunit (chloroplast) [Solanum lycopersicum]	970	55434	103	65	18	13	36.9	507	5.14	2783	1	1	1	806.945	1611.87	2	1611.89	-0.0198	0	75.3	9.2e-06	K	IVNTGTVLQVGDGIAR	I
943	gi|84371968|gb|ABC56285.1|	ATP synthase CF1 alpha subunit (chloroplast) [Solanum lycopersicum]	970	55434	103	65	18	13	36.9	507	5.14	2784	1	1	1	806.976	1611.94	2	1611.89	0.0432	0	79.77	3.3e-06	K	IVNTGTVLQVGDGIAR	I
943	gi|84371968|gb|ABC56285.1|	ATP synthase CF1 alpha subunit (chloroplast) [Solanum lycopersicum]	970	55434	103	65	18	13	36.9	507	5.14	2785	1	1	1	807.126	1612.24	2	1611.89	0.3434	0	82.4	1.8e-06	K	IVNTGTVLQVGDGIAR	I
943	gi|84371968|gb|ABC56285.1|	ATP synthase CF1 alpha subunit (chloroplast) [Solanum lycopersicum]	970	55434	103	65	18	13	36.9	507	5.14	2786	1	1	1	538.503	1612.49	3	1611.89	0.5933	0	60.61	0.00027	K	IVNTGTVLQVGDGIAR	I
943	gi|84371968|gb|ABC56285.1|	ATP synthase CF1 alpha subunit (chloroplast) [Solanum lycopersicum]	970	55434	103	65	18	13	36.9	507	5.14	2787	1	1	1	807.286	1612.56	2	1611.89	0.6622	0	75.56	8.7e-06	K	IVNTGTVLQVGDGIAR	I
943	gi|84371968|gb|ABC56285.1|	ATP synthase CF1 alpha subunit (chloroplast) [Solanum lycopersicum]	970	55434	103	65	18	13	36.9	507	5.14	2788	1	1	1	807.341	1612.67	2	1611.89	0.7722	0	81.45	2.2e-06	K	IVNTGTVLQVGDGIAR	I
943	gi|84371968|gb|ABC56285.1|	ATP synthase CF1 alpha subunit (chloroplast) [Solanum lycopersicum]	970	55434	103	65	18	13	36.9	507	5.14	2789	1	1	1	807.378	1612.74	2	1611.89	0.8464	0	86.19	7.6e-07	K	IVNTGTVLQVGDGIAR	I
943	gi|84371968|gb|ABC56285.1|	ATP synthase CF1 alpha subunit (chloroplast) [Solanum lycopersicum]	970	55434	103	65	18	13	36.9	507	5.14	2790	1	1	1	807.396	1612.78	2	1611.89	0.8834	0	64.23	0.00012	K	IVNTGTVLQVGDGIAR	I
943	gi|84371968|gb|ABC56285.1|	ATP synthase CF1 alpha subunit (chloroplast) [Solanum lycopersicum]	970	55434	103	65	18	13	36.9	507	5.14	2791	1	1	1	807.688	1613.36	2	1611.89	1.4664	0	80.12	3.1e-06	K	IVNTGTVLQVGDGIAR	I
943	gi|84371968|gb|ABC56285.1|	ATP synthase CF1 alpha subunit (chloroplast) [Solanum lycopersicum]	970	55434	103	65	18	13	36.9	507	5.14	2792	1	1	1	807.762	1613.51	2	1611.89	1.6144	0	65.6	8.9e-05	K	IVNTGTVLQVGDGIAR	I
943	gi|84371968|gb|ABC56285.1|	ATP synthase CF1 alpha subunit (chloroplast) [Solanum lycopersicum]	970	55434	103	65	18	13	36.9	507	5.14	2793	1	1	1	807.84	1613.66	2	1611.89	1.7704	0	81.45	2.3e-06	K	IVNTGTVLQVGDGIAR	I
943	gi|84371968|gb|ABC56285.1|	ATP synthase CF1 alpha subunit (chloroplast) [Solanum lycopersicum]	970	55434	103	65	18	13	36.9	507	5.14	3877	1	1	1	743.973	2228.9	3	2228.19	0.7053	1	33.88	0.11	R	VVNALAKPIDGRGEISASEFR	L
943	gi|84371968|gb|ABC56285.1|	ATP synthase CF1 alpha subunit (chloroplast) [Solanum lycopersicum]	970	55434	103	65	18	13	36.9	507	5.14	3947	1	1	1	1137.56	2273.11	2	2272.21	0.8958	0	57.44	0.00048	R	SVYEPLQTGLIAIDSMIPIGR	G
943	gi|84371968|gb|ABC56285.1|	ATP synthase CF1 alpha subunit (chloroplast) [Solanum lycopersicum]	970	55434	103	65	18	13	36.9	507	5.14	3966	1	1	1	1145.39	2288.77	2	2288.21	0.5628	0	83.45	1.2e-06	R	SVYEPLQTGLIAIDSMIPIGR	G	Oxidation (M)	0.000000000000000100000.0
943	gi|84371968|gb|ABC56285.1|	ATP synthase CF1 alpha subunit (chloroplast) [Solanum lycopersicum]	970	55434	103	65	18	13	36.9	507	5.14	3969	1	1	1	764.146	2289.42	3	2288.21	1.2073	0	29.88	0.27	R	SVYEPLQTGLIAIDSMIPIGR	G	Oxidation (M)	0.000000000000000100000.0
943	gi|84371968|gb|ABC56285.1|	ATP synthase CF1 alpha subunit (chloroplast) [Solanum lycopersicum]	970	55434	103	65	18	13	36.9	507	5.14	3970	1	1	1	764.167	2289.48	3	2288.21	1.2703	0	60.2	0.00025	R	SVYEPLQTGLIAIDSMIPIGR	G	Oxidation (M)	0.000000000000000100000.0
943	gi|84371968|gb|ABC56285.1|	ATP synthase CF1 alpha subunit (chloroplast) [Solanum lycopersicum]	970	55434	103	65	18	13	36.9	507	5.14	3971	1	1	1	1145.77	2289.52	2	2288.21	1.3128	0	81.86	1.7e-06	R	SVYEPLQTGLIAIDSMIPIGR	G	Oxidation (M)	0.000000000000000100000.0
943	gi|84371968|gb|ABC56285.1|	ATP synthase CF1 alpha subunit (chloroplast) [Solanum lycopersicum]	970	55434	103	65	18	13	36.9	507	5.14	3972	1	1	1	764.247	2289.72	3	2288.21	1.5121	0	26.88	0.54	R	SVYEPLQTGLIAIDSMIPIGR	G	Oxidation (M)	0.000000000000000100000.0
943	gi|84371968|gb|ABC56285.1|	ATP synthase CF1 alpha subunit (chloroplast) [Solanum lycopersicum]	970	55434	103	65	18	13	36.9	507	5.14	3974	1	1	1	1145.95	2289.88	2	2288.21	1.6728	0	93.11	1.3e-07	R	SVYEPLQTGLIAIDSMIPIGR	G	Oxidation (M)	0.000000000000000100000.0
943	gi|84371968|gb|ABC56285.1|	ATP synthase CF1 alpha subunit (chloroplast) [Solanum lycopersicum]	970	55434	103	65	18	13	36.9	507	5.14	3975	1	1	1	764.398	2290.17	3	2288.21	1.9639	0	38.65	0.036	R	SVYEPLQTGLIAIDSMIPIGR	G	Oxidation (M)	0.000000000000000100000.0
943	gi|84371968|gb|ABC56285.1|	ATP synthase CF1 alpha subunit (chloroplast) [Solanum lycopersicum]	970	55434	103	65	18	13	36.9	507	5.14	4154	1	1	1	1223.62	2445.22	2	2444.31	0.9077	1	43.68	0.01	R	RSVYEPLQTGLIAIDSMIPIGR	G	Oxidation (M)	0.0000000000000000100000.0
943	gi|84371968|gb|ABC56285.1|	ATP synthase CF1 alpha subunit (chloroplast) [Solanum lycopersicum]	970	55434	103	65	18	13	36.9	507	5.14	4155	1	1	1	816.133	2445.38	3	2444.31	1.0672	1	34.2	0.092	R	RSVYEPLQTGLIAIDSMIPIGR	G	Oxidation (M)	0.0000000000000000100000.0	emPAI	3.77
946	gi|84371990|gb|ABC56307.1|	ATP synthase CF1 beta subunit (chloroplast) [Solanum lycopersicum]	1320	53491	58	36	25	18	63.1	498	5.28	1903	1	1	0	487.531	973.048	2	974.555	-1.5073	0	26.06	1	K	IGLFGGAGVGK	T
946	gi|84371990|gb|ABC56307.1|	ATP synthase CF1 beta subunit (chloroplast) [Solanum lycopersicum]	1320	53491	58	36	25	18	63.1	498	5.28	1913	1	1	0	489.06	976.106	2	974.555	1.5507	0	25.72	1.1	K	IGLFGGAGVGK	T
946	gi|84371990|gb|ABC56307.1|	ATP synthase CF1 beta subunit (chloroplast) [Solanum lycopersicum]	1320	53491	58	36	25	18	63.1	498	5.28	1917	1	1	0	489.231	976.448	2	974.555	1.8927	0	25.75	1.1	K	IGLFGGAGVGK	T
946	gi|84371990|gb|ABC56307.1|	ATP synthase CF1 beta subunit (chloroplast) [Solanum lycopersicum]	1320	53491	58	36	25	18	63.1	498	5.28	1918	1	1	0	489.245	976.475	2	974.555	1.9197	0	27.34	0.77	K	IGLFGGAGVGK	T
946	gi|84371990|gb|ABC56307.1|	ATP synthase CF1 beta subunit (chloroplast) [Solanum lycopersicum]	1320	53491	58	36	25	18	63.1	498	5.28	1985	1	1	0	503.917	1005.82	2	1006.57	-0.7502	0	31.55	0.27	K	LSIFETGIK	V
946	gi|84371990|gb|ABC56307.1|	ATP synthase CF1 beta subunit (chloroplast) [Solanum lycopersicum]	1320	53491	58	36	25	18	63.1	498	5.28	2079	1	1	0	523.207	1044.4	2	1044.6	-0.1969	0	26.07	0.93	K	VVDLLAPYR	R
946	gi|84371990|gb|ABC56307.1|	ATP synthase CF1 beta subunit (chloroplast) [Solanum lycopersicum]	1320	53491	58	36	25	18	63.1	498	5.28	2080	1	1	0	523.208	1044.4	2	1044.6	-0.1961	0	26.88	0.77	K	VVDLLAPYR	R
946	gi|84371990|gb|ABC56307.1|	ATP synthase CF1 beta subunit (chloroplast) [Solanum lycopersicum]	1320	53491	58	36	25	18	63.1	498	5.28	2085	1	1	0	524.081	1046.15	2	1044.6	1.5501	0	25.55	1.1	K	VVDLLAPYR	R
946	gi|84371990|gb|ABC56307.1|	ATP synthase CF1 beta subunit (chloroplast) [Solanum lycopersicum]	1320	53491	58	36	25	18	63.1	498	5.28	2086	1	1	0	524.083	1046.15	2	1044.6	1.5539	0	29.27	0.46	K	VVDLLAPYR	R
946	gi|84371990|gb|ABC56307.1|	ATP synthase CF1 beta subunit (chloroplast) [Solanum lycopersicum]	1320	53491	58	36	25	18	63.1	498	5.28	2350	1	1	0	594.997	1187.98	2	1189.63	-1.6544	0	33.27	0.17	R	SAPAFIQLDTK	L
946	gi|84371990|gb|ABC56307.1|	ATP synthase CF1 beta subunit (chloroplast) [Solanum lycopersicum]	1320	53491	58	36	25	18	63.1	498	5.28	2354	1	1	0	1190.66	1189.65	1	1189.63	0.0184	0	33.5	0.17	R	SAPAFIQLDTK	L
946	gi|84371990|gb|ABC56307.1|	ATP synthase CF1 beta subunit (chloroplast) [Solanum lycopersicum]	1320	53491	58	36	25	18	63.1	498	5.28	2357	1	1	0	596.179	1190.34	2	1189.63	0.7084	0	32.26	0.22	R	SAPAFIQLDTK	L
946	gi|84371990|gb|ABC56307.1|	ATP synthase CF1 beta subunit (chloroplast) [Solanum lycopersicum]	1320	53491	58	36	25	18	63.1	498	5.28	2393	1	1	1	604.228	1206.44	2	1205.61	0.8334	0	52.19	0.0021	R	AVAMSATEGLTR	G
946	gi|84371990|gb|ABC56307.1|	ATP synthase CF1 beta subunit (chloroplast) [Solanum lycopersicum]	1320	53491	58	36	25	18	63.1	498	5.28	2424	1	1	1	611.95	1221.89	2	1221.6	0.2833	0	37.93	0.054	R	AVAMSATEGLTR	G	Oxidation (M)	0.000100000000.0
946	gi|84371990|gb|ABC56307.1|	ATP synthase CF1 beta subunit (chloroplast) [Solanum lycopersicum]	1320	53491	58	36	25	18	63.1	498	5.28	2813	1	1	0	715.515	1429.01	2	1430.68	-1.6643	0	53.82	0.0015	R	IVGEEHYETAQR	V
946	gi|84371990|gb|ABC56307.1|	ATP synthase CF1 beta subunit (chloroplast) [Solanum lycopersicum]	1320	53491	58	36	25	18	63.1	498	5.28	2818	1	1	0	716.706	1431.4	2	1430.68	0.7179	0	65.36	0.0001	R	IVGEEHYETAQR	V
946	gi|84371990|gb|ABC56307.1|	ATP synthase CF1 beta subunit (chloroplast) [Solanum lycopersicum]	1320	53491	58	36	25	18	63.1	498	5.28	2820	1	1	0	717.275	1432.53	2	1432.77	-0.2326	0	60.31	0.00032	R	FVQAGSEVSALLGR	M
946	gi|84371990|gb|ABC56307.1|	ATP synthase CF1 beta subunit (chloroplast) [Solanum lycopersicum]	1320	53491	58	36	25	18	63.1	498	5.28	2821	1	1	0	717.422	1432.83	2	1432.77	0.0624	0	54.48	0.0012	R	FVQAGSEVSALLGR	M
946	gi|84371990|gb|ABC56307.1|	ATP synthase CF1 beta subunit (chloroplast) [Solanum lycopersicum]	1320	53491	58	36	25	18	63.1	498	5.28	2822	1	1	0	717.437	1432.86	2	1432.77	0.0912	0	66.25	7.9e-05	R	FVQAGSEVSALLGR	M
946	gi|84371990|gb|ABC56307.1|	ATP synthase CF1 beta subunit (chloroplast) [Solanum lycopersicum]	1320	53491	58	36	25	18	63.1	498	5.28	2823	1	1	0	717.499	1432.98	2	1432.77	0.2162	0	66.13	8.1e-05	R	FVQAGSEVSALLGR	M
946	gi|84371990|gb|ABC56307.1|	ATP synthase CF1 beta subunit (chloroplast) [Solanum lycopersicum]	1320	53491	58	36	25	18	63.1	498	5.28	2825	1	1	0	717.65	1433.28	2	1432.77	0.5174	0	65.38	9.7e-05	R	FVQAGSEVSALLGR	M
946	gi|84371990|gb|ABC56307.1|	ATP synthase CF1 beta subunit (chloroplast) [Solanum lycopersicum]	1320	53491	58	36	25	18	63.1	498	5.28	2826	1	1	0	717.659	1433.3	2	1432.77	0.5364	0	63.73	0.00014	R	FVQAGSEVSALLGR	M
946	gi|84371990|gb|ABC56307.1|	ATP synthase CF1 beta subunit (chloroplast) [Solanum lycopersicum]	1320	53491	58	36	25	18	63.1	498	5.28	2827	1	1	0	717.687	1433.36	2	1432.77	0.5912	0	72.66	1.8e-05	R	FVQAGSEVSALLGR	M
946	gi|84371990|gb|ABC56307.1|	ATP synthase CF1 beta subunit (chloroplast) [Solanum lycopersicum]	1320	53491	58	36	25	18	63.1	498	5.28	2828	1	1	0	717.859	1433.7	2	1432.77	0.9364	0	49.89	0.0035	R	FVQAGSEVSALLGR	M
946	gi|84371990|gb|ABC56307.1|	ATP synthase CF1 beta subunit (chloroplast) [Solanum lycopersicum]	1320	53491	58	36	25	18	63.1	498	5.28	2831	1	1	0	718.211	1434.41	2	1432.77	1.6404	0	66.75	7.1e-05	R	FVQAGSEVSALLGR	M
946	gi|84371990|gb|ABC56307.1|	ATP synthase CF1 beta subunit (chloroplast) [Solanum lycopersicum]	1320	53491	58	36	25	18	63.1	498	5.28	2832	1	1	0	718.261	1434.51	2	1432.77	1.7394	0	50.92	0.0027	R	FVQAGSEVSALLGR	M
946	gi|84371990|gb|ABC56307.1|	ATP synthase CF1 beta subunit (chloroplast) [Solanum lycopersicum]	1320	53491	58	36	25	18	63.1	498	5.28	2838	1	1	1	720.677	1439.34	2	1438.68	0.6603	1	44.67	0.011	K	AMNLEMESNLKK	-	2 Oxidation (M)	0.010001000000.0
946	gi|84371990|gb|ABC56307.1|	ATP synthase CF1 beta subunit (chloroplast) [Solanum lycopersicum]	1320	53491	58	36	25	18	63.1	498	5.28	2940	1	1	0	736.651	1471.29	2	1470.75	0.5338	0	51.8	0.0022	R	VGLTALTMAEYFR	D
946	gi|84371990|gb|ABC56307.1|	ATP synthase CF1 beta subunit (chloroplast) [Solanum lycopersicum]	1320	53491	58	36	25	18	63.1	498	5.28	2986	1	1	0	744.668	1487.32	2	1486.84	0.478	0	53.07	0.0017	K	TVLIMELINNIAK	A	Oxidation (M)	0.0000100000000.0
946	gi|84371990|gb|ABC56307.1|	ATP synthase CF1 beta subunit (chloroplast) [Solanum lycopersicum]	1320	53491	58	36	25	18	63.1	498	5.28	2987	1	1	0	744.674	1487.33	2	1486.75	0.5847	0	30.86	0.28	R	VGLTALTMAEYFR	D	Oxidation (M)	0.0000000100000.0
946	gi|84371990|gb|ABC56307.1|	ATP synthase CF1 beta subunit (chloroplast) [Solanum lycopersicum]	1320	53491	58	36	25	18	63.1	498	5.28	2989	1	1	0	744.763	1487.51	2	1486.75	0.7629	0	59.11	0.00041	R	VGLTALTMAEYFR	D	Oxidation (M)	0.0000000100000.0
946	gi|84371990|gb|ABC56307.1|	ATP synthase CF1 beta subunit (chloroplast) [Solanum lycopersicum]	1320	53491	58	36	25	18	63.1	498	5.28	2990	1	1	0	744.791	1487.57	2	1486.84	0.7238	0	33.54	0.15	K	TVLIMELINNIAK	A	Oxidation (M)	0.0000100000000.0
946	gi|84371990|gb|ABC56307.1|	ATP synthase CF1 beta subunit (chloroplast) [Solanum lycopersicum]	1320	53491	58	36	25	18	63.1	498	5.28	2992	1	1	0	744.861	1487.71	2	1486.84	0.864	0	33.53	0.15	K	TVLIMELINNIAK	A	Oxidation (M)	0.0000100000000.0
946	gi|84371990|gb|ABC56307.1|	ATP synthase CF1 beta subunit (chloroplast) [Solanum lycopersicum]	1320	53491	58	36	25	18	63.1	498	5.28	2994	1	1	0	745.091	1488.17	2	1486.84	1.3238	0	48.93	0.0043	K	TVLIMELINNIAK	A	Oxidation (M)	0.0000100000000.0
946	gi|84371990|gb|ABC56307.1|	ATP synthase CF1 beta subunit (chloroplast) [Solanum lycopersicum]	1320	53491	58	36	25	18	63.1	498	5.28	2996	1	1	0	745.111	1488.21	2	1486.84	1.3648	0	26.14	0.82	K	TVLIMELINNIAK	A	Oxidation (M)	0.0000100000000.0
946	gi|84371990|gb|ABC56307.1|	ATP synthase CF1 beta subunit (chloroplast) [Solanum lycopersicum]	1320	53491	58	36	25	18	63.1	498	5.28	2997	1	1	1	745.142	1488.27	2	1489.77	-1.5023	0	68.68	4.6e-05	K	MPNIYNALVVQGR	D	Oxidation (M)	0.1000000000000.0
946	gi|84371990|gb|ABC56307.1|	ATP synthase CF1 beta subunit (chloroplast) [Solanum lycopersicum]	1320	53491	58	36	25	18	63.1	498	5.28	3001	1	1	1	746.272	1490.53	2	1489.77	0.7577	0	103.17	1.6e-08	K	MPNIYNALVVQGR	D	Oxidation (M)	0.1000000000000.0
946	gi|84371990|gb|ABC56307.1|	ATP synthase CF1 beta subunit (chloroplast) [Solanum lycopersicum]	1320	53491	58	36	25	18	63.1	498	5.28	3002	1	1	1	746.395	1490.78	2	1489.76	1.0132	0	73.58	1.5e-05	R	INPTTSGSGVSTLEK	K
946	gi|84371990|gb|ABC56307.1|	ATP synthase CF1 beta subunit (chloroplast) [Solanum lycopersicum]	1320	53491	58	36	25	18	63.1	498	5.28	3077	1	1	1	758.663	1515.31	2	1516.77	-1.4616	1	41.81	0.021	K	ESGVINKENIAESK	V
946	gi|84371990|gb|ABC56307.1|	ATP synthase CF1 beta subunit (chloroplast) [Solanum lycopersicum]	1320	53491	58	36	25	18	63.1	498	5.28	3093	1	1	0	760.055	1518.1	2	1517.65	0.4468	1	39.85	0.036	R	TREGNDLYMEMK	E	2 Oxidation (M)	0.000000001010.0
946	gi|84371990|gb|ABC56307.1|	ATP synthase CF1 beta subunit (chloroplast) [Solanum lycopersicum]	1320	53491	58	36	25	18	63.1	498	5.28	3287	1	1	0	801.68	1601.34	2	1600.8	0.5417	0	65.87	8.4e-05	K	VALVYGQMNEPPGAR	M
946	gi|84371990|gb|ABC56307.1|	ATP synthase CF1 beta subunit (chloroplast) [Solanum lycopersicum]	1320	53491	58	36	25	18	63.1	498	5.28	3303	1	1	0	809.257	1616.5	2	1616.8	-0.2992	0	31.48	0.23	K	VALVYGQMNEPPGAR	M	Oxidation (M)	0.000000010000000.0
946	gi|84371990|gb|ABC56307.1|	ATP synthase CF1 beta subunit (chloroplast) [Solanum lycopersicum]	1320	53491	58	36	25	18	63.1	498	5.28	3304	1	1	0	809.62	1617.23	2	1616.8	0.4278	0	54.72	0.0011	K	VALVYGQMNEPPGAR	M	Oxidation (M)	0.000000010000000.0
946	gi|84371990|gb|ABC56307.1|	ATP synthase CF1 beta subunit (chloroplast) [Solanum lycopersicum]	1320	53491	58	36	25	18	63.1	498	5.28	3306	1	1	0	809.963	1617.91	2	1616.8	1.1136	0	31.8	0.22	K	VALVYGQMNEPPGAR	M	Oxidation (M)	0.000000010000000.0
946	gi|84371990|gb|ABC56307.1|	ATP synthase CF1 beta subunit (chloroplast) [Solanum lycopersicum]	1320	53491	58	36	25	18	63.1	498	5.28	3307	1	1	0	810.191	1618.37	2	1616.8	1.5688	0	77.42	5.9e-06	K	VALVYGQMNEPPGAR	M	Oxidation (M)	0.000000010000000.0
946	gi|84371990|gb|ABC56307.1|	ATP synthase CF1 beta subunit (chloroplast) [Solanum lycopersicum]	1320	53491	58	36	25	18	63.1	498	5.28	3357	1	1	1	824.458	1646.9	2	1645.86	1.0371	1	47.93	0.0053	M	RINPTTSGSGVSTLEK	K
946	gi|84371990|gb|ABC56307.1|	ATP synthase CF1 beta subunit (chloroplast) [Solanum lycopersicum]	1320	53491	58	36	25	18	63.1	498	5.28	3544	1	1	1	583.94	1748.8	3	1748.02	0.7751	0	44.53	0.011	R	VVQIIGPVLDVAFPPGK	M
946	gi|84371990|gb|ABC56307.1|	ATP synthase CF1 beta subunit (chloroplast) [Solanum lycopersicum]	1320	53491	58	36	25	18	63.1	498	5.28	3546	1	1	1	875.748	1749.48	2	1748.02	1.4572	0	73.87	1.3e-05	R	VVQIIGPVLDVAFPPGK	M
946	gi|84371990|gb|ABC56307.1|	ATP synthase CF1 beta subunit (chloroplast) [Solanum lycopersicum]	1320	53491	58	36	25	18	63.1	498	5.28	3597	1	1	0	592.918	1775.73	3	1773.89	1.841	1	41.47	0.023	R	MRVGLTALTMAEYFR	D	Oxidation (M)	0.100000000000000.0
946	gi|84371990|gb|ABC56307.1|	ATP synthase CF1 beta subunit (chloroplast) [Solanum lycopersicum]	1320	53491	58	36	25	18	63.1	498	5.28	3629	1	1	1	598.188	1791.54	3	1792.9	-1.3582	1	26.57	0.7	-	MRINPTTSGSGVSTLEK	K	Oxidation (M)	0.10000000000000000.0
946	gi|84371990|gb|ABC56307.1|	ATP synthase CF1 beta subunit (chloroplast) [Solanum lycopersicum]	1320	53491	58	36	25	18	63.1	498	5.28	3968	1	1	1	1028.36	2054.7	2	2054.08	0.6124	0	89.5	3.2e-07	R	GMAVIDTGAPISVPVGGATLGR	I	Oxidation (M)	0.0100000000000000000000.0
946	gi|84371990|gb|ABC56307.1|	ATP synthase CF1 beta subunit (chloroplast) [Solanum lycopersicum]	1320	53491	58	36	25	18	63.1	498	5.28	3975	1	1	0	1031.44	2060.86	2	2060.02	0.8366	0	34.45	0.099	K	GIYPAVDPLDSTSTMLQPR	I
946	gi|84371990|gb|ABC56307.1|	ATP synthase CF1 beta subunit (chloroplast) [Solanum lycopersicum]	1320	53491	58	36	25	18	63.1	498	5.28	4282	1	1	1	771.294	2310.86	3	2310.14	0.7218	0	51.97	0.0016	R	DSVGQPINVACEVQQLLGNNR	V
946	gi|84371990|gb|ABC56307.1|	ATP synthase CF1 beta subunit (chloroplast) [Solanum lycopersicum]	1320	53491	58	36	25	18	63.1	498	5.28	4283	1	1	1	1156.44	2310.87	2	2310.14	0.7288	0	70.83	2.1e-05	R	DSVGQPINVACEVQQLLGNNR	V
946	gi|84371990|gb|ABC56307.1|	ATP synthase CF1 beta subunit (chloroplast) [Solanum lycopersicum]	1320	53491	58	36	25	18	63.1	498	5.28	4288	1	1	0	1157.82	2313.63	2	2313.06	0.5698	0	72.05	1.7e-05	R	MPSAVGYQPTLSTEMGSLQER	I	2 Oxidation (M)	0.100000000000001000000.0
946	gi|84371990|gb|ABC56307.1|	ATP synthase CF1 beta subunit (chloroplast) [Solanum lycopersicum]	1320	53491	58	36	25	18	63.1	498	5.28	4290	1	1	0	772.328	2313.96	3	2313.06	0.8999	0	73.11	1.3e-05	R	MPSAVGYQPTLSTEMGSLQER	I	2 Oxidation (M)	0.100000000000001000000.0
946	gi|84371990|gb|ABC56307.1|	ATP synthase CF1 beta subunit (chloroplast) [Solanum lycopersicum]	1320	53491	58	36	25	18	63.1	498	5.28	4510	1	1	1	894.075	2679.2	3	2677.37	1.8314	0	58.44	0.00034	R	IFNVLGEPVDNLGPVDTSTTSPIHR	S
946	gi|84371990|gb|ABC56307.1|	ATP synthase CF1 beta subunit (chloroplast) [Solanum lycopersicum]	1320	53491	58	36	25	18	63.1	498	5.28	4538	2	1	1	921.236	2760.68	3	2759.26	1.4218	2	26.51	0.47	R	EGNDLYMEMKESGVINKENIAESK	V	2 Oxidation (M)	0.000000101000000000000000.0	emPAI	6.06
957	gi|349144|gb|AAA19771.1|	ribulose-1,5-bisphosphate carboxylase/oxygenase large subunit [Solanum lycopersicum]	1334	53398	95	59	27	19	49.1	477	6.55	1467	2	1	0	737.471	736.464	1	736.376	0.0882	0	28.57	0.43	R	GGLDFTK	D
957	gi|349144|gb|AAA19771.1|	ribulose-1,5-bisphosphate carboxylase/oxygenase large subunit [Solanum lycopersicum]	1334	53398	95	59	27	19	49.1	477	6.55	1621	1	1	1	889.527	888.52	1	888.474	0.0458	0	26.33	1	R	VALEACVK	A
957	gi|349144|gb|AAA19771.1|	ribulose-1,5-bisphosphate carboxylase/oxygenase large subunit [Solanum lycopersicum]	1334	53398	95	59	27	19	49.1	477	6.55	1660	1	1	1	912.495	911.488	1	911.465	0.023	0	40.91	0.023	R	AMHAVIDR	Q
957	gi|349144|gb|AAA19771.1|	ribulose-1,5-bisphosphate carboxylase/oxygenase large subunit [Solanum lycopersicum]	1334	53398	95	59	27	19	49.1	477	6.55	1802	2	1	0	493.121	984.228	2	984.572	-0.3439	1	28.43	0.47	R	ALRLEDLR	I
957	gi|349144|gb|AAA19771.1|	ribulose-1,5-bisphosphate carboxylase/oxygenase large subunit [Solanum lycopersicum]	1334	53398	95	59	27	19	49.1	477	6.55	1807	3	1	0	493.661	985.307	2	984.572	0.7351	1	26.62	0.75	R	ALRLEDLR	I
957	gi|349144|gb|AAA19771.1|	ribulose-1,5-bisphosphate carboxylase/oxygenase large subunit [Solanum lycopersicum]	1334	53398	95	59	27	19	49.1	477	6.55	1881	1	1	0	510.348	1018.68	2	1020.52	-1.8424	0	47.4	0.0073	K	DTDILAAFR	V
957	gi|349144|gb|AAA19771.1|	ribulose-1,5-bisphosphate carboxylase/oxygenase large subunit [Solanum lycopersicum]	1334	53398	95	59	27	19	49.1	477	6.55	1882	1	1	0	510.377	1018.74	2	1020.52	-1.7844	0	62.3	0.00024	K	DTDILAAFR	V
957	gi|349144|gb|AAA19771.1|	ribulose-1,5-bisphosphate carboxylase/oxygenase large subunit [Solanum lycopersicum]	1334	53398	95	59	27	19	49.1	477	6.55	1885	1	1	0	511.31	1020.6	2	1020.52	0.0806	0	47.65	0.0063	K	DTDILAAFR	V
957	gi|349144|gb|AAA19771.1|	ribulose-1,5-bisphosphate carboxylase/oxygenase large subunit [Solanum lycopersicum]	1334	53398	95	59	27	19	49.1	477	6.55	1886	1	1	0	511.359	1020.7	2	1020.52	0.1796	0	58.37	0.00053	K	DTDILAAFR	V
957	gi|349144|gb|AAA19771.1|	ribulose-1,5-bisphosphate carboxylase/oxygenase large subunit [Solanum lycopersicum]	1334	53398	95	59	27	19	49.1	477	6.55	1887	1	1	0	511.399	1020.78	2	1020.52	0.2596	0	64.67	0.00012	K	DTDILAAFR	V
957	gi|349144|gb|AAA19771.1|	ribulose-1,5-bisphosphate carboxylase/oxygenase large subunit [Solanum lycopersicum]	1334	53398	95	59	27	19	49.1	477	6.55	1888	1	1	0	511.404	1020.79	2	1020.52	0.2696	0	58.61	0.0005	K	DTDILAAFR	V
957	gi|349144|gb|AAA19771.1|	ribulose-1,5-bisphosphate carboxylase/oxygenase large subunit [Solanum lycopersicum]	1334	53398	95	59	27	19	49.1	477	6.55	1889	1	1	0	511.428	1020.84	2	1020.52	0.3176	0	63.75	0.00015	K	DTDILAAFR	V
957	gi|349144|gb|AAA19771.1|	ribulose-1,5-bisphosphate carboxylase/oxygenase large subunit [Solanum lycopersicum]	1334	53398	95	59	27	19	49.1	477	6.55	1890	1	1	0	511.62	1021.22	2	1020.52	0.7006	0	61.53	0.00026	K	DTDILAAFR	V
957	gi|349144|gb|AAA19771.1|	ribulose-1,5-bisphosphate carboxylase/oxygenase large subunit [Solanum lycopersicum]	1334	53398	95	59	27	19	49.1	477	6.55	1891	1	1	0	511.631	1021.25	2	1020.52	0.7236	0	58.16	0.00056	K	DTDILAAFR	V
957	gi|349144|gb|AAA19771.1|	ribulose-1,5-bisphosphate carboxylase/oxygenase large subunit [Solanum lycopersicum]	1334	53398	95	59	27	19	49.1	477	6.55	1892	1	1	0	511.677	1021.34	2	1020.52	0.8156	0	51.81	0.0024	K	DTDILAAFR	V
957	gi|349144|gb|AAA19771.1|	ribulose-1,5-bisphosphate carboxylase/oxygenase large subunit [Solanum lycopersicum]	1334	53398	95	59	27	19	49.1	477	6.55	1893	1	1	0	511.734	1021.45	2	1020.52	0.9296	0	53.16	0.0018	K	DTDILAAFR	V
957	gi|349144|gb|AAA19771.1|	ribulose-1,5-bisphosphate carboxylase/oxygenase large subunit [Solanum lycopersicum]	1334	53398	95	59	27	19	49.1	477	6.55	2225	1	1	1	593.561	1185.11	2	1186.66	-1.5502	0	35.12	0.11	R	DNGLLLHIHR	A
957	gi|349144|gb|AAA19771.1|	ribulose-1,5-bisphosphate carboxylase/oxygenase large subunit [Solanum lycopersicum]	1334	53398	95	59	27	19	49.1	477	6.55	2344	1	1	1	623.928	1245.84	2	1244.59	1.2485	0	34.42	0.13	R	FLFCAEALMK	A	Oxidation (M)	0.0000000010.0
957	gi|349144|gb|AAA19771.1|	ribulose-1,5-bisphosphate carboxylase/oxygenase large subunit [Solanum lycopersicum]	1334	53398	95	59	27	19	49.1	477	6.55	2345	1	1	1	624.005	1245.99	2	1244.59	1.4013	0	30.21	0.35	R	FLFCAEALMK	A	Oxidation (M)	0.0000000010.0
957	gi|349144|gb|AAA19771.1|	ribulose-1,5-bisphosphate carboxylase/oxygenase large subunit [Solanum lycopersicum]	1334	53398	95	59	27	19	49.1	477	6.55	2348	1	1	1	624.081	1246.15	2	1244.59	1.5545	0	34.52	0.13	R	FLFCAEALMK	A	Oxidation (M)	0.0000000010.0
957	gi|349144|gb|AAA19771.1|	ribulose-1,5-bisphosphate carboxylase/oxygenase large subunit [Solanum lycopersicum]	1334	53398	95	59	27	19	49.1	477	6.55	2349	1	1	1	624.133	1246.25	2	1244.59	1.6585	0	44.69	0.013	R	FLFCAEALMK	A	Oxidation (M)	0.0000000010.0
957	gi|349144|gb|AAA19771.1|	ribulose-1,5-bisphosphate carboxylase/oxygenase large subunit [Solanum lycopersicum]	1334	53398	95	59	27	19	49.1	477	6.55	2351	1	1	1	624.287	1246.56	2	1244.63	1.9335	0	42.9	0.019	R	FLFCAEALFK	A
957	gi|349144|gb|AAA19771.1|	ribulose-1,5-bisphosphate carboxylase/oxygenase large subunit [Solanum lycopersicum]	1334	53398	95	59	27	19	49.1	477	6.55	2378	1	1	1	630.419	1258.82	2	1260.71	-1.8851	0	39.96	0.037	R	DITLGFVDLLR	D
957	gi|349144|gb|AAA19771.1|	ribulose-1,5-bisphosphate carboxylase/oxygenase large subunit [Solanum lycopersicum]	1334	53398	95	59	27	19	49.1	477	6.55	2379	1	1	1	631.174	1260.33	2	1260.71	-0.3741	0	31.48	0.26	R	DITLGFVDLLR	D
957	gi|349144|gb|AAA19771.1|	ribulose-1,5-bisphosphate carboxylase/oxygenase large subunit [Solanum lycopersicum]	1334	53398	95	59	27	19	49.1	477	6.55	2381	1	1	1	1261.75	1260.74	1	1260.71	0.0319	0	49.41	0.0041	R	DITLGFVDLLR	D
957	gi|349144|gb|AAA19771.1|	ribulose-1,5-bisphosphate carboxylase/oxygenase large subunit [Solanum lycopersicum]	1334	53398	95	59	27	19	49.1	477	6.55	2383	1	1	1	631.545	1261.07	2	1260.71	0.3671	0	43.45	0.016	R	DITLGFVDLLR	D
957	gi|349144|gb|AAA19771.1|	ribulose-1,5-bisphosphate carboxylase/oxygenase large subunit [Solanum lycopersicum]	1334	53398	95	59	27	19	49.1	477	6.55	2384	1	1	1	631.68	1261.34	2	1260.71	0.6371	0	47.68	0.006	R	DITLGFVDLLR	D
957	gi|349144|gb|AAA19771.1|	ribulose-1,5-bisphosphate carboxylase/oxygenase large subunit [Solanum lycopersicum]	1334	53398	95	59	27	19	49.1	477	6.55	2385	1	1	1	631.783	1261.55	2	1260.71	0.8439	0	25.49	1	R	DITLGFVDLLR	D
957	gi|349144|gb|AAA19771.1|	ribulose-1,5-bisphosphate carboxylase/oxygenase large subunit [Solanum lycopersicum]	1334	53398	95	59	27	19	49.1	477	6.55	2386	1	1	1	631.809	1261.6	2	1260.71	0.8951	0	48.45	0.0051	R	DITLGFVDLLR	D
957	gi|349144|gb|AAA19771.1|	ribulose-1,5-bisphosphate carboxylase/oxygenase large subunit [Solanum lycopersicum]	1334	53398	95	59	27	19	49.1	477	6.55	2390	1	1	1	632.331	1262.65	2	1260.71	1.9401	0	31.07	0.28	R	DITLGFVDLLR	D
957	gi|349144|gb|AAA19771.1|	ribulose-1,5-bisphosphate carboxylase/oxygenase large subunit [Solanum lycopersicum]	1334	53398	95	59	27	19	49.1	477	6.55	2697	1	1	0	703.621	1405.23	2	1405.68	-0.4487	0	42.97	0.018	K	LTYYTPEYQTK	D
957	gi|349144|gb|AAA19771.1|	ribulose-1,5-bisphosphate carboxylase/oxygenase large subunit [Solanum lycopersicum]	1334	53398	95	59	27	19	49.1	477	6.55	2699	1	1	0	703.744	1405.47	2	1405.68	-0.2037	0	31.72	0.23	K	LTYYTPEYQTK	D
957	gi|349144|gb|AAA19771.1|	ribulose-1,5-bisphosphate carboxylase/oxygenase large subunit [Solanum lycopersicum]	1334	53398	95	59	27	19	49.1	477	6.55	2700	1	1	0	703.827	1405.64	2	1405.68	-0.0369	0	44.33	0.013	K	LTYYTPEYQTK	D
957	gi|349144|gb|AAA19771.1|	ribulose-1,5-bisphosphate carboxylase/oxygenase large subunit [Solanum lycopersicum]	1334	53398	95	59	27	19	49.1	477	6.55	2701	1	1	0	1406.79	1405.78	1	1405.68	0.1042	0	28.08	0.53	K	LTYYTPEYQTK	D
957	gi|349144|gb|AAA19771.1|	ribulose-1,5-bisphosphate carboxylase/oxygenase large subunit [Solanum lycopersicum]	1334	53398	95	59	27	19	49.1	477	6.55	2703	1	1	0	704.046	1406.08	2	1405.68	0.4011	0	45.03	0.011	K	LTYYTPEYQTK	D
957	gi|349144|gb|AAA19771.1|	ribulose-1,5-bisphosphate carboxylase/oxygenase large subunit [Solanum lycopersicum]	1334	53398	95	59	27	19	49.1	477	6.55	2704	1	1	0	704.17	1406.33	2	1405.68	0.6493	0	44.72	0.011	K	LTYYTPEYQTK	D
957	gi|349144|gb|AAA19771.1|	ribulose-1,5-bisphosphate carboxylase/oxygenase large subunit [Solanum lycopersicum]	1334	53398	95	59	27	19	49.1	477	6.55	2705	1	1	0	704.194	1406.37	2	1405.68	0.6973	0	26.81	0.71	K	LTYYTPEYQTK	D
957	gi|349144|gb|AAA19771.1|	ribulose-1,5-bisphosphate carboxylase/oxygenase large subunit [Solanum lycopersicum]	1334	53398	95	59	27	19	49.1	477	6.55	2706	1	1	0	704.264	1406.51	2	1405.68	0.8373	0	40.86	0.028	K	LTYYTPEYQTK	D
957	gi|349144|gb|AAA19771.1|	ribulose-1,5-bisphosphate carboxylase/oxygenase large subunit [Solanum lycopersicum]	1334	53398	95	59	27	19	49.1	477	6.55	2708	1	1	0	704.451	1406.89	2	1405.68	1.2103	0	42.26	0.02	K	LTYYTPEYQTK	D
957	gi|349144|gb|AAA19771.1|	ribulose-1,5-bisphosphate carboxylase/oxygenase large subunit [Solanum lycopersicum]	1334	53398	95	59	27	19	49.1	477	6.55	2709	1	1	0	704.548	1407.08	2	1405.68	1.4053	0	30.1	0.33	K	LTYYTPEYQTK	D
957	gi|349144|gb|AAA19771.1|	ribulose-1,5-bisphosphate carboxylase/oxygenase large subunit [Solanum lycopersicum]	1334	53398	95	59	27	19	49.1	477	6.55	2849	1	1	0	733.509	1465	2	1464.75	0.2565	0	28.47	0.46	K	TFQGPPHGIQVER	D
957	gi|349144|gb|AAA19771.1|	ribulose-1,5-bisphosphate carboxylase/oxygenase large subunit [Solanum lycopersicum]	1334	53398	95	59	27	19	49.1	477	6.55	2861	1	1	1	734.713	1467.41	2	1466.61	0.801	0	65.29	9.5e-05	K	DDENVNSQPFMR	W	Oxidation (M)	0.000000000010.0
957	gi|349144|gb|AAA19771.1|	ribulose-1,5-bisphosphate carboxylase/oxygenase large subunit [Solanum lycopersicum]	1334	53398	95	59	27	19	49.1	477	6.55	2904	1	1	1	741.651	1481.29	2	1480.71	0.5774	0	61.45	0.00022	R	MSGGDHIHSGTVVGK	L
957	gi|349144|gb|AAA19771.1|	ribulose-1,5-bisphosphate carboxylase/oxygenase large subunit [Solanum lycopersicum]	1334	53398	95	59	27	19	49.1	477	6.55	2908	1	1	1	495.039	1482.1	3	1480.71	1.3865	0	30.93	0.24	R	MSGGDHIHSGTVVGK	L
957	gi|349144|gb|AAA19771.1|	ribulose-1,5-bisphosphate carboxylase/oxygenase large subunit [Solanum lycopersicum]	1334	53398	95	59	27	19	49.1	477	6.55	2935	1	1	1	499.882	1496.62	3	1496.7	-0.0794	0	25.5	0.93	R	MSGGDHIHSGTVVGK	L	Oxidation (M)	0.100000000000000.0
957	gi|349144|gb|AAA19771.1|	ribulose-1,5-bisphosphate carboxylase/oxygenase large subunit [Solanum lycopersicum]	1334	53398	95	59	27	19	49.1	477	6.55	2938	1	1	1	749.701	1497.39	2	1496.7	0.6836	0	69.3	3.8e-05	R	MSGGDHIHSGTVVGK	L	Oxidation (M)	0.100000000000000.0
957	gi|349144|gb|AAA19771.1|	ribulose-1,5-bisphosphate carboxylase/oxygenase large subunit [Solanum lycopersicum]	1334	53398	95	59	27	19	49.1	477	6.55	2942	1	1	1	749.784	1497.55	2	1496.7	0.8496	0	31.21	0.24	R	MSGGDHIHSGTVVGK	L	Oxidation (M)	0.100000000000000.0
957	gi|349144|gb|AAA19771.1|	ribulose-1,5-bisphosphate carboxylase/oxygenase large subunit [Solanum lycopersicum]	1334	53398	95	59	27	19	49.1	477	6.55	2946	1	1	1	500.348	1498.02	3	1496.7	1.3186	0	34.16	0.12	R	MSGGDHIHSGTVVGK	L	Oxidation (M)	0.100000000000000.0
957	gi|349144|gb|AAA19771.1|	ribulose-1,5-bisphosphate carboxylase/oxygenase large subunit [Solanum lycopersicum]	1334	53398	95	59	27	19	49.1	477	6.55	2950	1	1	1	750.279	1498.54	2	1496.7	1.8396	0	27.39	0.59	R	MSGGDHIHSGTVVGK	L	Oxidation (M)	0.100000000000000.0
957	gi|349144|gb|AAA19771.1|	ribulose-1,5-bisphosphate carboxylase/oxygenase large subunit [Solanum lycopersicum]	1334	53398	95	59	27	19	49.1	477	6.55	3000	1	1	1	759.024	1516.03	2	1515.72	0.3115	1	40.36	0.031	R	DRFLFCAEALMK	A	Oxidation (M)	0.000000000010.0
957	gi|349144|gb|AAA19771.1|	ribulose-1,5-bisphosphate carboxylase/oxygenase large subunit [Solanum lycopersicum]	1334	53398	95	59	27	19	49.1	477	6.55	3005	1	1	1	506.827	1517.46	3	1515.75	1.7042	1	47.64	0.0058	R	DRFLFCAEALFK	A
957	gi|349144|gb|AAA19771.1|	ribulose-1,5-bisphosphate carboxylase/oxygenase large subunit [Solanum lycopersicum]	1334	53398	95	59	27	19	49.1	477	6.55	3092	1	1	1	772.884	1543.75	2	1545.73	-1.9757	0	91.45	2.2e-07	K	WSPELAAACEVWK	E
957	gi|349144|gb|AAA19771.1|	ribulose-1,5-bisphosphate carboxylase/oxygenase large subunit [Solanum lycopersicum]	1334	53398	95	59	27	19	49.1	477	6.55	3097	1	1	1	773.955	1545.9	2	1545.73	0.1671	0	49.68	0.0034	K	WSPELAAACEVWK	E
957	gi|349144|gb|AAA19771.1|	ribulose-1,5-bisphosphate carboxylase/oxygenase large subunit [Solanum lycopersicum]	1334	53398	95	59	27	19	49.1	477	6.55	3098	1	1	1	774.047	1546.08	2	1545.73	0.3503	0	51.61	0.0022	K	WSPELAAACEVWK	E
957	gi|349144|gb|AAA19771.1|	ribulose-1,5-bisphosphate carboxylase/oxygenase large subunit [Solanum lycopersicum]	1334	53398	95	59	27	19	49.1	477	6.55	3101	1	1	1	774.231	1546.45	2	1545.73	0.7183	0	37.61	0.055	K	WSPELAAACEVWK	E
957	gi|349144|gb|AAA19771.1|	ribulose-1,5-bisphosphate carboxylase/oxygenase large subunit [Solanum lycopersicum]	1334	53398	95	59	27	19	49.1	477	6.55	3102	1	1	1	774.231	1546.45	2	1545.73	0.7191	0	61.9	0.00021	K	WSPELAAACEVWK	E
957	gi|349144|gb|AAA19771.1|	ribulose-1,5-bisphosphate carboxylase/oxygenase large subunit [Solanum lycopersicum]	1334	53398	95	59	27	19	49.1	477	6.55	3103	1	1	1	774.243	1546.47	2	1545.73	0.7433	0	29.61	0.35	K	WSPELAAACEVWK	E
957	gi|349144|gb|AAA19771.1|	ribulose-1,5-bisphosphate carboxylase/oxygenase large subunit [Solanum lycopersicum]	1334	53398	95	59	27	19	49.1	477	6.55	3104	1	1	1	774.297	1546.58	2	1545.73	0.8513	0	64.66	0.00011	K	WSPELAAACEVWK	E
957	gi|349144|gb|AAA19771.1|	ribulose-1,5-bisphosphate carboxylase/oxygenase large subunit [Solanum lycopersicum]	1334	53398	95	59	27	19	49.1	477	6.55	3185	1	1	1	789.847	1577.68	2	1578.83	-1.1505	0	51.07	0.0026	K	EIVFNFAAVDVLDK	-
957	gi|349144|gb|AAA19771.1|	ribulose-1,5-bisphosphate carboxylase/oxygenase large subunit [Solanum lycopersicum]	1334	53398	95	59	27	19	49.1	477	6.55	3189	1	1	1	790.376	1578.74	2	1578.83	-0.0915	0	72.09	2e-05	K	EIVFNFAAVDVLDK	-
957	gi|349144|gb|AAA19771.1|	ribulose-1,5-bisphosphate carboxylase/oxygenase large subunit [Solanum lycopersicum]	1334	53398	95	59	27	19	49.1	477	6.55	3191	1	1	1	1579.91	1578.9	1	1578.83	0.0724	0	79.95	3.1e-06	K	EIVFNFAAVDVLDK	-
957	gi|349144|gb|AAA19771.1|	ribulose-1,5-bisphosphate carboxylase/oxygenase large subunit [Solanum lycopersicum]	1334	53398	95	59	27	19	49.1	477	6.55	3192	1	1	1	790.463	1578.91	2	1578.83	0.0823	0	71.8	2e-05	K	EIVFNFAAVDVLDK	-
957	gi|349144|gb|AAA19771.1|	ribulose-1,5-bisphosphate carboxylase/oxygenase large subunit [Solanum lycopersicum]	1334	53398	95	59	27	19	49.1	477	6.55	3194	1	1	1	790.515	1579.02	2	1578.83	0.1863	0	79.87	3.2e-06	K	EIVFNFAAVDVLDK	-
957	gi|349144|gb|AAA19771.1|	ribulose-1,5-bisphosphate carboxylase/oxygenase large subunit [Solanum lycopersicum]	1334	53398	95	59	27	19	49.1	477	6.55	3195	1	1	1	790.715	1579.42	2	1578.83	0.5863	0	53.23	0.0015	K	EIVFNFAAVDVLDK	-
957	gi|349144|gb|AAA19771.1|	ribulose-1,5-bisphosphate carboxylase/oxygenase large subunit [Solanum lycopersicum]	1334	53398	95	59	27	19	49.1	477	6.55	3196	1	1	1	790.74	1579.46	2	1578.83	0.6355	0	60.69	0.00026	K	EIVFNFAAVDVLDK	-
957	gi|349144|gb|AAA19771.1|	ribulose-1,5-bisphosphate carboxylase/oxygenase large subunit [Solanum lycopersicum]	1334	53398	95	59	27	19	49.1	477	6.55	3200	1	1	1	790.97	1579.93	2	1578.83	1.0965	0	74.47	1.1e-05	K	EIVFNFAAVDVLDK	-
957	gi|349144|gb|AAA19771.1|	ribulose-1,5-bisphosphate carboxylase/oxygenase large subunit [Solanum lycopersicum]	1334	53398	95	59	27	19	49.1	477	6.55	3202	1	1	1	791.044	1580.07	2	1578.83	1.2445	0	72.94	1.6e-05	K	EIVFNFAAVDVLDK	-
957	gi|349144|gb|AAA19771.1|	ribulose-1,5-bisphosphate carboxylase/oxygenase large subunit [Solanum lycopersicum]	1334	53398	95	59	27	19	49.1	477	6.55	3203	1	1	1	791.247	1580.48	2	1578.83	1.6493	0	33.12	0.15	K	EIVFNFAAVDVLDK	-
957	gi|349144|gb|AAA19771.1|	ribulose-1,5-bisphosphate carboxylase/oxygenase large subunit [Solanum lycopersicum]	1334	53398	95	59	27	19	49.1	477	6.55	3480	1	1	0	570.659	1708.96	3	1707.87	1.0865	1	27.94	0.51	K	TFQGPPHGIQVERDK	L
957	gi|349144|gb|AAA19771.1|	ribulose-1,5-bisphosphate carboxylase/oxygenase large subunit [Solanum lycopersicum]	1334	53398	95	59	27	19	49.1	477	6.55	3643	1	1	1	898.182	1794.35	2	1793.81	0.541	0	72.98	1.5e-05	K	GHYLNATAGTCEEMIK	R
957	gi|349144|gb|AAA19771.1|	ribulose-1,5-bisphosphate carboxylase/oxygenase large subunit [Solanum lycopersicum]	1334	53398	95	59	27	19	49.1	477	6.55	3668	1	1	1	906.261	1810.51	2	1809.8	0.7043	0	75.4	8.7e-06	K	GHYLNATAGTCEEMIK	R	Oxidation (M)	0.0000000000000100.0
957	gi|349144|gb|AAA19771.1|	ribulose-1,5-bisphosphate carboxylase/oxygenase large subunit [Solanum lycopersicum]	1334	53398	95	59	27	19	49.1	477	6.55	3719	1	1	1	923.854	1845.69	2	1845	0.693	1	35.6	0.08	K	LEGERDITLGFVDLLR	D
957	gi|349144|gb|AAA19771.1|	ribulose-1,5-bisphosphate carboxylase/oxygenase large subunit [Solanum lycopersicum]	1334	53398	95	59	27	19	49.1	477	6.55	3878	1	1	1	976.016	1950.02	2	1949.91	0.1091	1	77.2	5.6e-06	K	GHYLNATAGTCEEMIKR	A
957	gi|349144|gb|AAA19771.1|	ribulose-1,5-bisphosphate carboxylase/oxygenase large subunit [Solanum lycopersicum]	1334	53398	95	59	27	19	49.1	477	6.55	3909	1	1	1	984.495	1966.98	2	1965.9	1.0722	1	66.61	6.1e-05	K	GHYLNATAGTCEEMIKR	A	Oxidation (M)	0.00000000000001000.0
957	gi|349144|gb|AAA19771.1|	ribulose-1,5-bisphosphate carboxylase/oxygenase large subunit [Solanum lycopersicum]	1334	53398	95	59	27	19	49.1	477	6.55	3912	1	1	1	656.778	1967.31	3	1965.9	1.4079	1	33.96	0.11	K	GHYLNATAGTCEEMIKR	A	Oxidation (M)	0.00000000000001000.0
957	gi|349144|gb|AAA19771.1|	ribulose-1,5-bisphosphate carboxylase/oxygenase large subunit [Solanum lycopersicum]	1334	53398	95	59	27	19	49.1	477	6.55	3995	1	1	1	678.794	2033.36	3	2033.93	-0.5731	1	33.2	0.14	R	EACKWSPELAAACEVWK	E
957	gi|349144|gb|AAA19771.1|	ribulose-1,5-bisphosphate carboxylase/oxygenase large subunit [Solanum lycopersicum]	1334	53398	95	59	27	19	49.1	477	6.55	3998	1	1	1	1018.76	2035.5	2	2033.93	1.5696	1	63.99	0.00011	R	EACKWSPELAAACEVWK	E
957	gi|349144|gb|AAA19771.1|	ribulose-1,5-bisphosphate carboxylase/oxygenase large subunit [Solanum lycopersicum]	1334	53398	95	59	27	19	49.1	477	6.55	4164	1	1	1	1085.91	2169.81	2	2168.98	0.8318	1	65.16	7.9e-05	R	GGLDFTKDDENVNSQPFMR	W
957	gi|349144|gb|AAA19771.1|	ribulose-1,5-bisphosphate carboxylase/oxygenase large subunit [Solanum lycopersicum]	1334	53398	95	59	27	19	49.1	477	6.55	4182	1	1	1	729.154	2184.44	3	2184.97	-0.5347	1	29.38	0.31	R	GGLDFTKDDENVNSQPFMR	W	Oxidation (M)	0.0000000000000000010.0
957	gi|349144|gb|AAA19771.1|	ribulose-1,5-bisphosphate carboxylase/oxygenase large subunit [Solanum lycopersicum]	1334	53398	95	59	27	19	49.1	477	6.55	4186	1	1	1	1093.8	2185.58	2	2184.97	0.6028	1	61.21	0.0002	R	GGLDFTKDDENVNSQPFMR	W	Oxidation (M)	0.0000000000000000010.0
957	gi|349144|gb|AAA19771.1|	ribulose-1,5-bisphosphate carboxylase/oxygenase large subunit [Solanum lycopersicum]	1334	53398	95	59	27	19	49.1	477	6.55	4187	1	1	1	729.692	2186.05	3	2184.97	1.0781	1	35.65	0.073	R	GGLDFTKDDENVNSQPFMR	W	Oxidation (M)	0.0000000000000000010.0
957	gi|349144|gb|AAA19771.1|	ribulose-1,5-bisphosphate carboxylase/oxygenase large subunit [Solanum lycopersicum]	1334	53398	95	59	27	19	49.1	477	6.55	4188	1	1	1	729.699	2186.08	3	2184.97	1.1021	1	35.68	0.073	R	GGLDFTKDDENVNSQPFMR	W	Oxidation (M)	0.0000000000000000010.0
957	gi|349144|gb|AAA19771.1|	ribulose-1,5-bisphosphate carboxylase/oxygenase large subunit [Solanum lycopersicum]	1334	53398	95	59	27	19	49.1	477	6.55	4189	1	1	1	729.72	2186.14	3	2184.97	1.1642	1	25.72	0.73	R	GGLDFTKDDENVNSQPFMR	W	Oxidation (M)	0.0000000000000000010.0
957	gi|349144|gb|AAA19771.1|	ribulose-1,5-bisphosphate carboxylase/oxygenase large subunit [Solanum lycopersicum]	1334	53398	95	59	27	19	49.1	477	6.55	4190	1	1	1	729.929	2186.77	3	2184.97	1.7909	1	37.57	0.047	R	GGLDFTKDDENVNSQPFMR	W	Oxidation (M)	0.0000000000000000010.0
957	gi|349144|gb|AAA19771.1|	ribulose-1,5-bisphosphate carboxylase/oxygenase large subunit [Solanum lycopersicum]	1334	53398	95	59	27	19	49.1	477	6.55	4277	1	1	1	1133.93	2265.84	2	2265.13	0.7097	1	34.94	0.087	R	DITLGFVDLLRDDFVEQDR	S
957	gi|349144|gb|AAA19771.1|	ribulose-1,5-bisphosphate carboxylase/oxygenase large subunit [Solanum lycopersicum]	1334	53398	95	59	27	19	49.1	477	6.55	4278	1	1	1	756.347	2266.02	3	2265.13	0.892	1	49.11	0.0033	R	DITLGFVDLLRDDFVEQDR	S
957	gi|349144|gb|AAA19771.1|	ribulose-1,5-bisphosphate carboxylase/oxygenase large subunit [Solanum lycopersicum]	1334	53398	95	59	27	19	49.1	477	6.55	4279	1	1	1	756.35	2266.03	3	2265.13	0.8989	1	47.07	0.0054	R	DITLGFVDLLRDDFVEQDR	S
957	gi|349144|gb|AAA19771.1|	ribulose-1,5-bisphosphate carboxylase/oxygenase large subunit [Solanum lycopersicum]	1334	53398	95	59	27	19	49.1	477	6.55	4280	1	1	1	756.386	2266.14	3	2265.13	1.0081	1	35.37	0.08	R	DITLGFVDLLRDDFVEQDR	S
957	gi|349144|gb|AAA19771.1|	ribulose-1,5-bisphosphate carboxylase/oxygenase large subunit [Solanum lycopersicum]	1334	53398	95	59	27	19	49.1	477	6.55	4282	1	1	1	756.517	2266.53	3	2265.13	1.4008	1	43.6	0.012	R	DITLGFVDLLRDDFVEQDR	S
957	gi|349144|gb|AAA19771.1|	ribulose-1,5-bisphosphate carboxylase/oxygenase large subunit [Solanum lycopersicum]	1334	53398	95	59	27	19	49.1	477	6.55	4283	1	1	1	756.522	2266.54	3	2265.13	1.417	1	45.44	0.0079	R	DITLGFVDLLRDDFVEQDR	S
957	gi|349144|gb|AAA19771.1|	ribulose-1,5-bisphosphate carboxylase/oxygenase large subunit [Solanum lycopersicum]	1334	53398	95	59	27	19	49.1	477	6.55	4663	1	1	1	918.523	2752.55	3	2751.28	1.2613	1	64.97	7e-05	K	AQTETGEIKGHYLNATAGTCEEMIK	R
957	gi|349144|gb|AAA19771.1|	ribulose-1,5-bisphosphate carboxylase/oxygenase large subunit [Solanum lycopersicum]	1334	53398	95	59	27	19	49.1	477	6.55	4674	1	1	1	923.999	2768.97	3	2767.28	1.6953	1	58.97	0.00029	K	AQTETGEIKGHYLNATAGTCEEMIK	R	Oxidation (M)	0.0000000000000000000000100.0
957	gi|349144|gb|AAA19771.1|	ribulose-1,5-bisphosphate carboxylase/oxygenase large subunit [Solanum lycopersicum]	1334	53398	95	59	27	19	49.1	477	6.55	4707	1	1	1	951.312	2850.91	3	2849.42	1.4952	2	29.1	0.27	K	LEGERDITLGFVDLLRDDFVEQDR	S
957	gi|349144|gb|AAA19771.1|	ribulose-1,5-bisphosphate carboxylase/oxygenase large subunit [Solanum lycopersicum]	1334	53398	95	59	27	19	49.1	477	6.55	4892	1	1	0	1286.12	3855.33	3	3853.86	1.4675	0	30.71	0.12	R	VTPQPGVPPEEAGAAVAAESSTGTWTTVWTDGLTSLDR	Y
957	gi|349144|gb|AAA19771.1|	ribulose-1,5-bisphosphate carboxylase/oxygenase large subunit [Solanum lycopersicum]	1334	53398	95	59	27	19	49.1	477	6.55	4893	1	1	0	1286.22	3855.65	3	3853.86	1.7825	0	62.86	7.6e-05	R	VTPQPGVPPEEAGAAVAAESSTGTWTTVWTDGLTSLDR	Y			emPAI	12.01
965	gi|6688527|emb|CAB65168.1|	ATP synthase beta subunit [Solanum lycopersicum]	1173	53421	46	31	21	16	57	498	5.14	1618	1	1	0	488.422	974.829	2	974.555	0.2737	0	47.19	0.0079	K	IGLFGGAGVGK	T
965	gi|6688527|emb|CAB65168.1|	ATP synthase beta subunit [Solanum lycopersicum]	1173	53421	46	31	21	16	57	498	5.14	1690	1	1	0	504.465	1006.91	2	1006.57	0.3448	0	49.92	0.0037	K	LSIFETGIK	V
965	gi|6688527|emb|CAB65168.1|	ATP synthase beta subunit [Solanum lycopersicum]	1173	53421	46	31	21	16	57	498	5.14	1760	1	1	0	523.196	1044.38	2	1044.6	-0.2189	0	31.73	0.25	K	VVDLLAPYR	R
965	gi|6688527|emb|CAB65168.1|	ATP synthase beta subunit [Solanum lycopersicum]	1173	53421	46	31	21	16	57	498	5.14	1766	1	1	0	523.386	1044.76	2	1044.6	0.1601	0	41.38	0.028	K	VVDLLAPYR	R
965	gi|6688527|emb|CAB65168.1|	ATP synthase beta subunit [Solanum lycopersicum]	1173	53421	46	31	21	16	57	498	5.14	1772	1	1	0	524.303	1046.59	2	1044.6	1.9941	0	26.47	0.86	K	VVDLLAPYR	R
965	gi|6688527|emb|CAB65168.1|	ATP synthase beta subunit [Solanum lycopersicum]	1173	53421	46	31	21	16	57	498	5.14	1997	1	1	0	596.066	1190.12	2	1189.63	0.4836	0	34.22	0.14	R	SAPAFIQLDTK	L
965	gi|6688527|emb|CAB65168.1|	ATP synthase beta subunit [Solanum lycopersicum]	1173	53421	46	31	21	16	57	498	5.14	1998	1	1	0	596.102	1190.19	2	1189.63	0.5546	0	31.56	0.26	R	SAPAFIQLDTK	L
965	gi|6688527|emb|CAB65168.1|	ATP synthase beta subunit [Solanum lycopersicum]	1173	53421	46	31	21	16	57	498	5.14	2011	1	1	0	601.768	1201.52	2	1200.7	0.8228	1	32.84	0.18	K	VVDLLAPYRR	G
965	gi|6688527|emb|CAB65168.1|	ATP synthase beta subunit [Solanum lycopersicum]	1173	53421	46	31	21	16	57	498	5.14	2016	1	1	1	604.099	1206.18	2	1205.61	0.5764	0	93.66	1.5e-07	R	AVAMSATEGLTR	G
965	gi|6688527|emb|CAB65168.1|	ATP synthase beta subunit [Solanum lycopersicum]	1173	53421	46	31	21	16	57	498	5.14	2050	1	1	1	611.184	1220.35	2	1221.6	-1.2487	0	29.07	0.44	R	AVAMSATEGLTR	G	Oxidation (M)	0.000100000000.0
965	gi|6688527|emb|CAB65168.1|	ATP synthase beta subunit [Solanum lycopersicum]	1173	53421	46	31	21	16	57	498	5.14	2051	1	1	1	611.304	1220.59	2	1221.6	-1.0097	0	36.11	0.089	R	AVAMSATEGLTR	G	Oxidation (M)	0.000100000000.0
965	gi|6688527|emb|CAB65168.1|	ATP synthase beta subunit [Solanum lycopersicum]	1173	53421	46	31	21	16	57	498	5.14	2055	1	1	1	612.197	1222.38	2	1221.6	0.7773	0	41.84	0.022	R	AVAMSATEGLTR	G	Oxidation (M)	0.000100000000.0
965	gi|6688527|emb|CAB65168.1|	ATP synthase beta subunit [Solanum lycopersicum]	1173	53421	46	31	21	16	57	498	5.14	2056	1	1	1	612.218	1222.42	2	1221.6	0.8185	0	36.29	0.079	R	AVAMSATEGLTR	G	Oxidation (M)	0.000100000000.0
965	gi|6688527|emb|CAB65168.1|	ATP synthase beta subunit [Solanum lycopersicum]	1173	53421	46	31	21	16	57	498	5.14	2057	1	1	1	612.31	1222.6	2	1221.6	1.0025	0	34.09	0.13	R	AVAMSATEGLTR	G	Oxidation (M)	0.000100000000.0
965	gi|6688527|emb|CAB65168.1|	ATP synthase beta subunit [Solanum lycopersicum]	1173	53421	46	31	21	16	57	498	5.14	2058	1	1	1	612.311	1222.61	2	1221.6	1.0045	0	64.68	0.00011	R	AVAMSATEGLTR	G	Oxidation (M)	0.000100000000.0
965	gi|6688527|emb|CAB65168.1|	ATP synthase beta subunit [Solanum lycopersicum]	1173	53421	46	31	21	16	57	498	5.14	2059	1	1	1	612.444	1222.87	2	1221.6	1.2715	0	42.44	0.019	R	AVAMSATEGLTR	G	Oxidation (M)	0.000100000000.0
965	gi|6688527|emb|CAB65168.1|	ATP synthase beta subunit [Solanum lycopersicum]	1173	53421	46	31	21	16	57	498	5.14	2060	1	1	1	612.781	1223.55	2	1221.6	1.9443	0	31.26	0.24	R	AVAMSATEGLTR	G	Oxidation (M)	0.000100000000.0
965	gi|6688527|emb|CAB65168.1|	ATP synthase beta subunit [Solanum lycopersicum]	1173	53421	46	31	21	16	57	498	5.14	2135	1	1	0	631.518	1261.02	2	1260.5	0.5216	0	25.08	1.1	R	EGNDLYMEMK	E	2 Oxidation (M)	0.0000001010.0
965	gi|6688527|emb|CAB65168.1|	ATP synthase beta subunit [Solanum lycopersicum]	1173	53421	46	31	21	16	57	498	5.14	2234	1	1	0	665.212	1328.41	2	1327.66	0.7455	0	64.73	0.00011	K	AHGGVSVFGGVGER	T
965	gi|6688527|emb|CAB65168.1|	ATP synthase beta subunit [Solanum lycopersicum]	1173	53421	46	31	21	16	57	498	5.14	2236	1	1	0	443.87	1328.59	3	1327.66	0.9263	0	44.18	0.013	K	AHGGVSVFGGVGER	T
965	gi|6688527|emb|CAB65168.1|	ATP synthase beta subunit [Solanum lycopersicum]	1173	53421	46	31	21	16	57	498	5.14	2454	1	1	0	716.763	1431.51	2	1432.77	-1.2556	0	43.17	0.017	R	FVQAGSEVSALLGR	M
965	gi|6688527|emb|CAB65168.1|	ATP synthase beta subunit [Solanum lycopersicum]	1173	53421	46	31	21	16	57	498	5.14	2460	1	1	0	717.768	1433.52	2	1432.77	0.7532	0	77.04	6.6e-06	R	FVQAGSEVSALLGR	M
965	gi|6688527|emb|CAB65168.1|	ATP synthase beta subunit [Solanum lycopersicum]	1173	53421	46	31	21	16	57	498	5.14	2467	1	1	0	718.225	1434.44	2	1432.77	1.6684	0	51.15	0.0026	R	FVQAGSEVSALLGR	M
965	gi|6688527|emb|CAB65168.1|	ATP synthase beta subunit [Solanum lycopersicum]	1173	53421	46	31	21	16	57	498	5.14	2478	1	1	1	720.566	1439.12	2	1438.68	0.4383	1	41.89	0.021	K	AMNLEMESNLKK	-	2 Oxidation (M)	0.010001000000.0
965	gi|6688527|emb|CAB65168.1|	ATP synthase beta subunit [Solanum lycopersicum]	1173	53421	46	31	21	16	57	498	5.14	2576	1	1	0	736.878	1471.74	2	1470.85	0.8939	0	40.51	0.029	K	TVLIMELINNIAK	A
965	gi|6688527|emb|CAB65168.1|	ATP synthase beta subunit [Solanum lycopersicum]	1173	53421	46	31	21	16	57	498	5.14	2622	1	1	0	743.669	1485.32	2	1486.84	-1.5202	0	67.79	5.4e-05	K	TVLIMELINNIAK	A	Oxidation (M)	0.0000100000000.0
965	gi|6688527|emb|CAB65168.1|	ATP synthase beta subunit [Solanum lycopersicum]	1173	53421	46	31	21	16	57	498	5.14	2628	1	1	0	744.845	1487.68	2	1486.75	0.9269	0	25.32	0.98	R	VGLTALTMAEYFR	D	Oxidation (M)	0.0000000100000.0
965	gi|6688527|emb|CAB65168.1|	ATP synthase beta subunit [Solanum lycopersicum]	1173	53421	46	31	21	16	57	498	5.14	2629	1	1	0	744.907	1487.8	2	1486.75	1.0499	0	35.9	0.087	R	VGLTALTMAEYFR	D	Oxidation (M)	0.0000000100000.0
965	gi|6688527|emb|CAB65168.1|	ATP synthase beta subunit [Solanum lycopersicum]	1173	53421	46	31	21	16	57	498	5.14	2639	1	1	1	746.532	1491.05	2	1489.77	1.2787	0	42.73	0.017	K	MPNIYNALVVQGR	D	Oxidation (M)	0.1000000000000.0
965	gi|6688527|emb|CAB65168.1|	ATP synthase beta subunit [Solanum lycopersicum]	1173	53421	46	31	21	16	57	498	5.14	2722	1	1	0	507.236	1518.68	3	1517.65	1.0357	1	28.5	0.49	R	TREGNDLYMEMK	E	2 Oxidation (M)	0.000000001010.0
965	gi|6688527|emb|CAB65168.1|	ATP synthase beta subunit [Solanum lycopersicum]	1173	53421	46	31	21	16	57	498	5.14	2911	1	1	0	800.533	1599.05	2	1600.8	-1.7515	0	107.03	6.5e-09	K	VALVYGQMNEPPGAR	M
965	gi|6688527|emb|CAB65168.1|	ATP synthase beta subunit [Solanum lycopersicum]	1173	53421	46	31	21	16	57	498	5.14	2937	1	1	0	808.722	1615.43	2	1616.8	-1.3682	0	44.14	0.012	K	VALVYGQMNEPPGAR	M	Oxidation (M)	0.000000010000000.0
965	gi|6688527|emb|CAB65168.1|	ATP synthase beta subunit [Solanum lycopersicum]	1173	53421	46	31	21	16	57	498	5.14	2944	1	1	0	809.78	1617.55	2	1616.8	0.7478	0	72.93	1.6e-05	K	VALVYGQMNEPPGAR	M	Oxidation (M)	0.000000010000000.0
965	gi|6688527|emb|CAB65168.1|	ATP synthase beta subunit [Solanum lycopersicum]	1173	53421	46	31	21	16	57	498	5.14	3229	1	1	1	875.411	1748.81	2	1748.02	0.783	0	70.27	2.9e-05	R	VVQIIGPVLDVAFPPGK	M
965	gi|6688527|emb|CAB65168.1|	ATP synthase beta subunit [Solanum lycopersicum]	1173	53421	46	31	21	16	57	498	5.14	3230	1	1	1	584.22	1749.64	3	1748.02	1.6151	0	54.37	0.0011	R	VVQIIGPVLDVAFPPGK	M
965	gi|6688527|emb|CAB65168.1|	ATP synthase beta subunit [Solanum lycopersicum]	1173	53421	46	31	21	16	57	498	5.14	3734	1	1	1	1020.45	2038.88	2	2038.09	0.7913	0	64.46	0.0001	R	GMAVIDTGAPISVPVGGATLGR	I
965	gi|6688527|emb|CAB65168.1|	ATP synthase beta subunit [Solanum lycopersicum]	1173	53421	46	31	21	16	57	498	5.14	3768	1	1	1	685.818	2054.43	3	2054.08	0.3485	0	44.13	0.011	R	GMAVIDTGAPISVPVGGATLGR	I	Oxidation (M)	0.0100000000000000000000.0
965	gi|6688527|emb|CAB65168.1|	ATP synthase beta subunit [Solanum lycopersicum]	1173	53421	46	31	21	16	57	498	5.14	3771	1	1	1	1028.78	2055.54	2	2054.08	1.4604	0	38.08	0.045	R	GMAVIDTGAPISVPVGGATLGR	I	Oxidation (M)	0.0100000000000000000000.0
965	gi|6688527|emb|CAB65168.1|	ATP synthase beta subunit [Solanum lycopersicum]	1173	53421	46	31	21	16	57	498	5.14	3774	1	1	1	1028.84	2055.67	2	2054.08	1.5844	0	78.34	4.2e-06	R	GMAVIDTGAPISVPVGGATLGR	I	Oxidation (M)	0.0100000000000000000000.0
965	gi|6688527|emb|CAB65168.1|	ATP synthase beta subunit [Solanum lycopersicum]	1173	53421	46	31	21	16	57	498	5.14	3780	2	1	0	1031.4	2060.79	2	2060.02	0.7626	0	28.83	0.36	K	GIYPAVDPLDSTSTMLQPR	I
965	gi|6688527|emb|CAB65168.1|	ATP synthase beta subunit [Solanum lycopersicum]	1173	53421	46	31	21	16	57	498	5.14	3803	1	1	0	1039.11	2076.21	2	2076.02	0.1857	0	62.8	0.00015	K	GIYPAVDPLDSTSTMLQPR	I	Oxidation (M)	0.0000000000000010000.0
965	gi|6688527|emb|CAB65168.1|	ATP synthase beta subunit [Solanum lycopersicum]	1173	53421	46	31	21	16	57	498	5.14	3806	1	1	0	1039.42	2076.83	2	2076.02	0.8077	0	37.2	0.053	K	GIYPAVDPLDSTSTMLQPR	I	Oxidation (M)	0.0000000000000010000.0
965	gi|6688527|emb|CAB65168.1|	ATP synthase beta subunit [Solanum lycopersicum]	1173	53421	46	31	21	16	57	498	5.14	4146	1	1	0	1150.01	2298	2	2297.07	0.9347	0	72.44	1.5e-05	R	MPSAVGYQPTLSTEMGSLQER	I	Oxidation (M)	0.000000000000001000000.0
965	gi|6688527|emb|CAB65168.1|	ATP synthase beta subunit [Solanum lycopersicum]	1173	53421	46	31	21	16	57	498	5.14	4163	1	1	1	1156.47	2310.93	2	2310.14	0.7948	0	67.56	4.4e-05	R	DSVGQPINVACEVQQLLGNNR	V
965	gi|6688527|emb|CAB65168.1|	ATP synthase beta subunit [Solanum lycopersicum]	1173	53421	46	31	21	16	57	498	5.14	4167	1	1	0	1157.85	2313.69	2	2313.06	0.6318	0	72.09	1.7e-05	R	MPSAVGYQPTLSTEMGSLQER	I	2 Oxidation (M)	0.100000000000001000000.0
965	gi|6688527|emb|CAB65168.1|	ATP synthase beta subunit [Solanum lycopersicum]	1173	53421	46	31	21	16	57	498	5.14	4569	1	1	1	893.384	2677.13	3	2677.37	-0.2425	0	44.69	0.0077	R	IFNVLGEPVDNLGPVDTSTTSPIHR	S			emPAI	5.19
969	gi|84371991|gb|ABC56308.1|	ribulose-1,5-bisphosphate carboxylase/oxygenase large subunit (chloroplast) [Solanum lycopersicum]	790	53434	25	19	14	10	29.6	477	6.55	2099	2	1	0	738.499	737.492	1	736.376	1.1162	0	32.22	0.16	R	GGLDFTK	D
969	gi|84371991|gb|ABC56308.1|	ribulose-1,5-bisphosphate carboxylase/oxygenase large subunit (chloroplast) [Solanum lycopersicum]	790	53434	25	19	14	10	29.6	477	6.55	2216	1	1	1	830.6	829.593	1	829.429	0.1634	0	25.22	1.3	R	EGNEIIR	E
969	gi|84371991|gb|ABC56308.1|	ribulose-1,5-bisphosphate carboxylase/oxygenase large subunit (chloroplast) [Solanum lycopersicum]	790	53434	25	19	14	10	29.6	477	6.55	2463	1	1	0	510.342	1018.67	2	1020.52	-1.8544	0	66.36	9.3e-05	K	DTDILAAFR	V
969	gi|84371991|gb|ABC56308.1|	ribulose-1,5-bisphosphate carboxylase/oxygenase large subunit (chloroplast) [Solanum lycopersicum]	790	53434	25	19	14	10	29.6	477	6.55	2469	1	1	0	1021.59	1020.58	1	1020.52	0.0577	0	50.24	0.0035	K	DTDILAAFR	V
969	gi|84371991|gb|ABC56308.1|	ribulose-1,5-bisphosphate carboxylase/oxygenase large subunit (chloroplast) [Solanum lycopersicum]	790	53434	25	19	14	10	29.6	477	6.55	2470	1	1	0	511.607	1021.2	2	1020.52	0.6756	0	55.17	0.0011	K	DTDILAAFR	V
969	gi|84371991|gb|ABC56308.1|	ribulose-1,5-bisphosphate carboxylase/oxygenase large subunit (chloroplast) [Solanum lycopersicum]	790	53434	25	19	14	10	29.6	477	6.55	2471	1	1	0	511.636	1021.26	2	1020.52	0.7336	0	64.63	0.00013	K	DTDILAAFR	V
969	gi|84371991|gb|ABC56308.1|	ribulose-1,5-bisphosphate carboxylase/oxygenase large subunit (chloroplast) [Solanum lycopersicum]	790	53434	25	19	14	10	29.6	477	6.55	2474	1	1	0	512.056	1022.1	2	1020.52	1.5728	0	25.53	0.96	K	DTDILAAFR	V
969	gi|84371991|gb|ABC56308.1|	ribulose-1,5-bisphosphate carboxylase/oxygenase large subunit (chloroplast) [Solanum lycopersicum]	790	53434	25	19	14	10	29.6	477	6.55	2709	1	1	1	594.899	1187.78	2	1186.66	1.1268	0	33.78	0.16	R	DNGLLLHIHR	A
969	gi|84371991|gb|ABC56308.1|	ribulose-1,5-bisphosphate carboxylase/oxygenase large subunit (chloroplast) [Solanum lycopersicum]	790	53434	25	19	14	10	29.6	477	6.55	2849	1	1	1	1261.71	1260.7	1	1260.71	-0.0061	0	42.9	0.019	R	DITLGFVDLLR	D
969	gi|84371991|gb|ABC56308.1|	ribulose-1,5-bisphosphate carboxylase/oxygenase large subunit (chloroplast) [Solanum lycopersicum]	790	53434	25	19	14	10	29.6	477	6.55	2850	1	1	1	631.362	1260.71	2	1260.71	0.0021	0	51.23	0.0027	R	DITLGFVDLLR	D
969	gi|84371991|gb|ABC56308.1|	ribulose-1,5-bisphosphate carboxylase/oxygenase large subunit (chloroplast) [Solanum lycopersicum]	790	53434	25	19	14	10	29.6	477	6.55	2855	1	1	1	632.28	1262.55	2	1260.71	1.8381	0	30.2	0.34	R	DITLGFVDLLR	D
969	gi|84371991|gb|ABC56308.1|	ribulose-1,5-bisphosphate carboxylase/oxygenase large subunit (chloroplast) [Solanum lycopersicum]	790	53434	25	19	14	10	29.6	477	6.55	3185	1	1	1	734.383	1466.75	2	1466.61	0.1422	0	54.27	0.0012	K	DDENVNSQPFMR	W	Oxidation (M)	0.000000000010.0
969	gi|84371991|gb|ABC56308.1|	ribulose-1,5-bisphosphate carboxylase/oxygenase large subunit (chloroplast) [Solanum lycopersicum]	790	53434	25	19	14	10	29.6	477	6.55	3224	1	1	1	741.716	1481.42	2	1480.71	0.7086	0	58.93	0.00039	R	MSGGDHIHSGTVVGK	L
969	gi|84371991|gb|ABC56308.1|	ribulose-1,5-bisphosphate carboxylase/oxygenase large subunit (chloroplast) [Solanum lycopersicum]	790	53434	25	19	14	10	29.6	477	6.55	3254	1	1	1	750.085	1498.15	2	1496.7	1.4506	0	62.79	0.00017	R	MSGGDHIHSGTVVGK	L	Oxidation (M)	0.100000000000000.0
969	gi|84371991|gb|ABC56308.1|	ribulose-1,5-bisphosphate carboxylase/oxygenase large subunit (chloroplast) [Solanum lycopersicum]	790	53434	25	19	14	10	29.6	477	6.55	3263	1	1	0	751.787	1501.56	2	1501.84	-0.284	0	33.24	0.15	K	YGRPLLGCTIKPK	L
969	gi|84371991|gb|ABC56308.1|	ribulose-1,5-bisphosphate carboxylase/oxygenase large subunit (chloroplast) [Solanum lycopersicum]	790	53434	25	19	14	10	29.6	477	6.55	3363	1	1	1	774.141	1546.27	2	1545.73	0.5393	0	70.01	3.2e-05	K	WSPELAAACEVWK	E
969	gi|84371991|gb|ABC56308.1|	ribulose-1,5-bisphosphate carboxylase/oxygenase large subunit (chloroplast) [Solanum lycopersicum]	790	53434	25	19	14	10	29.6	477	6.55	3422	1	1	1	790.657	1579.3	2	1578.83	0.4695	0	108.5	4.4e-09	K	EIVFNFAAVDVLDK	-
969	gi|84371991|gb|ABC56308.1|	ribulose-1,5-bisphosphate carboxylase/oxygenase large subunit (chloroplast) [Solanum lycopersicum]	790	53434	25	19	14	10	29.6	477	6.55	3824	1	1	1	650.587	1948.74	3	1949.91	-1.1681	1	61.73	0.0002	K	GHYLNATAGTCEEMIKR	A
969	gi|84371991|gb|ABC56308.1|	ribulose-1,5-bisphosphate carboxylase/oxygenase large subunit (chloroplast) [Solanum lycopersicum]	790	53434	25	19	14	10	29.6	477	6.55	3839	1	1	1	984.263	1966.51	2	1965.9	0.6082	1	65.85	7.1e-05	K	GHYLNATAGTCEEMIKR	A	Oxidation (M)	0.00000000000001000.0
969	gi|84371991|gb|ABC56308.1|	ribulose-1,5-bisphosphate carboxylase/oxygenase large subunit (chloroplast) [Solanum lycopersicum]	790	53434	25	19	14	10	29.6	477	6.55	3940	1	1	1	695.339	2082.99	3	2081	1.9986	1	71.41	2e-05	R	MSGGDHIHSGTVVGKLEGER	D	Oxidation (M)	0.10000000000000000000.0
969	gi|84371991|gb|ABC56308.1|	ribulose-1,5-bisphosphate carboxylase/oxygenase large subunit (chloroplast) [Solanum lycopersicum]	790	53434	25	19	14	10	29.6	477	6.55	3992	1	1	1	1085.7	2169.39	2	2168.98	0.4138	1	50.05	0.0026	R	GGLDFTKDDENVNSQPFMR	W
969	gi|84371991|gb|ABC56308.1|	ribulose-1,5-bisphosphate carboxylase/oxygenase large subunit (chloroplast) [Solanum lycopersicum]	790	53434	25	19	14	10	29.6	477	6.55	3994	1	1	1	724.548	2170.62	3	2168.98	1.644	1	41.66	0.017	R	GGLDFTKDDENVNSQPFMR	W
969	gi|84371991|gb|ABC56308.1|	ribulose-1,5-bisphosphate carboxylase/oxygenase large subunit (chloroplast) [Solanum lycopersicum]	790	53434	25	19	14	10	29.6	477	6.55	4003	1	1	1	729.259	2184.75	3	2184.97	-0.2209	1	37.35	0.05	R	GGLDFTKDDENVNSQPFMR	W	Oxidation (M)	0.0000000000000000010.0
969	gi|84371991|gb|ABC56308.1|	ribulose-1,5-bisphosphate carboxylase/oxygenase large subunit (chloroplast) [Solanum lycopersicum]	790	53434	25	19	14	10	29.6	477	6.55	4004	1	1	1	1093.83	2185.64	2	2184.97	0.6648	1	51.38	0.002	R	GGLDFTKDDENVNSQPFMR	W	Oxidation (M)	0.0000000000000000010.0
969	gi|84371991|gb|ABC56308.1|	ribulose-1,5-bisphosphate carboxylase/oxygenase large subunit (chloroplast) [Solanum lycopersicum]	790	53434	25	19	14	10	29.6	477	6.55	4071	1	1	1	756.386	2266.14	3	2265.13	1.0099	1	66.25	6.6e-05	R	DITLGFVDLLRDDFVEQDR	S			emPAI	2.37
986	gi|349144|gb|AAA19771.1|	ribulose-1,5-bisphosphate carboxylase/oxygenase large subunit [Solanum lycopersicum]	947	53398	51	34	18	14	35	477	6.55	1510	1	1	1	889.487	888.48	1	888.474	0.0058	0	26.5	1	R	VALEACVK	A
986	gi|349144|gb|AAA19771.1|	ribulose-1,5-bisphosphate carboxylase/oxygenase large subunit [Solanum lycopersicum]	947	53398	51	34	18	14	35	477	6.55	1511	1	1	1	445.369	888.723	2	888.474	0.2488	0	44.51	0.016	R	VALEACVK	A
986	gi|349144|gb|AAA19771.1|	ribulose-1,5-bisphosphate carboxylase/oxygenase large subunit [Solanum lycopersicum]	947	53398	51	34	18	14	35	477	6.55	1542	1	1	0	455.619	909.223	2	909.438	-0.2152	0	25.62	0.84	R	AVYECLR	G
986	gi|349144|gb|AAA19771.1|	ribulose-1,5-bisphosphate carboxylase/oxygenase large subunit [Solanum lycopersicum]	947	53398	51	34	18	14	35	477	6.55	1547	1	1	0	455.96	909.906	2	909.438	0.4678	0	26.9	0.61	R	AVYECLR	G
986	gi|349144|gb|AAA19771.1|	ribulose-1,5-bisphosphate carboxylase/oxygenase large subunit [Solanum lycopersicum]	947	53398	51	34	18	14	35	477	6.55	1548	1	1	0	455.964	909.913	2	909.438	0.4748	0	27.01	0.6	R	AVYECLR	G
986	gi|349144|gb|AAA19771.1|	ribulose-1,5-bisphosphate carboxylase/oxygenase large subunit [Solanum lycopersicum]	947	53398	51	34	18	14	35	477	6.55	1550	1	1	0	456.073	910.132	2	909.438	0.6938	0	27.07	0.59	R	AVYECLR	G
986	gi|349144|gb|AAA19771.1|	ribulose-1,5-bisphosphate carboxylase/oxygenase large subunit [Solanum lycopersicum]	947	53398	51	34	18	14	35	477	6.55	1568	1	1	1	464.072	926.13	2	927.46	-1.33	0	29.46	0.36	R	AMHAVIDR	Q	Oxidation (M)	0.01000000.0
986	gi|349144|gb|AAA19771.1|	ribulose-1,5-bisphosphate carboxylase/oxygenase large subunit [Solanum lycopersicum]	947	53398	51	34	18	14	35	477	6.55	1730	1	1	0	511.24	1020.46	2	1020.52	-0.0594	0	37.17	0.073	K	DTDILAAFR	V
986	gi|349144|gb|AAA19771.1|	ribulose-1,5-bisphosphate carboxylase/oxygenase large subunit [Solanum lycopersicum]	947	53398	51	34	18	14	35	477	6.55	1731	1	1	0	511.272	1020.53	2	1020.52	0.0056	0	61.8	0.00025	K	DTDILAAFR	V
986	gi|349144|gb|AAA19771.1|	ribulose-1,5-bisphosphate carboxylase/oxygenase large subunit [Solanum lycopersicum]	947	53398	51	34	18	14	35	477	6.55	1732	1	1	0	511.279	1020.54	2	1020.52	0.0186	0	39.21	0.046	K	DTDILAAFR	V
986	gi|349144|gb|AAA19771.1|	ribulose-1,5-bisphosphate carboxylase/oxygenase large subunit [Solanum lycopersicum]	947	53398	51	34	18	14	35	477	6.55	1733	1	1	0	511.306	1020.6	2	1020.52	0.0736	0	52.36	0.0021	K	DTDILAAFR	V
986	gi|349144|gb|AAA19771.1|	ribulose-1,5-bisphosphate carboxylase/oxygenase large subunit [Solanum lycopersicum]	947	53398	51	34	18	14	35	477	6.55	1734	1	1	0	1021.64	1020.63	1	1020.52	0.1077	0	50.37	0.0033	K	DTDILAAFR	V
986	gi|349144|gb|AAA19771.1|	ribulose-1,5-bisphosphate carboxylase/oxygenase large subunit [Solanum lycopersicum]	947	53398	51	34	18	14	35	477	6.55	1735	1	1	0	511.336	1020.66	2	1020.52	0.1336	0	64.62	0.00013	K	DTDILAAFR	V
986	gi|349144|gb|AAA19771.1|	ribulose-1,5-bisphosphate carboxylase/oxygenase large subunit [Solanum lycopersicum]	947	53398	51	34	18	14	35	477	6.55	1736	1	1	0	511.342	1020.67	2	1020.52	0.1446	0	46.13	0.0089	K	DTDILAAFR	V
986	gi|349144|gb|AAA19771.1|	ribulose-1,5-bisphosphate carboxylase/oxygenase large subunit [Solanum lycopersicum]	947	53398	51	34	18	14	35	477	6.55	1737	1	1	0	511.392	1020.77	2	1020.52	0.2446	0	55.41	0.0011	K	DTDILAAFR	V
986	gi|349144|gb|AAA19771.1|	ribulose-1,5-bisphosphate carboxylase/oxygenase large subunit [Solanum lycopersicum]	947	53398	51	34	18	14	35	477	6.55	1739	1	1	0	511.431	1020.85	2	1020.52	0.3226	0	47.32	0.0068	K	DTDILAAFR	V
986	gi|349144|gb|AAA19771.1|	ribulose-1,5-bisphosphate carboxylase/oxygenase large subunit [Solanum lycopersicum]	947	53398	51	34	18	14	35	477	6.55	1740	1	1	0	511.56	1021.11	2	1020.52	0.5816	0	52.86	0.0019	K	DTDILAAFR	V
986	gi|349144|gb|AAA19771.1|	ribulose-1,5-bisphosphate carboxylase/oxygenase large subunit [Solanum lycopersicum]	947	53398	51	34	18	14	35	477	6.55	1744	1	1	0	512.048	1022.08	2	1020.52	1.5578	0	50.01	0.0034	K	DTDILAAFR	V
986	gi|349144|gb|AAA19771.1|	ribulose-1,5-bisphosphate carboxylase/oxygenase large subunit [Solanum lycopersicum]	947	53398	51	34	18	14	35	477	6.55	1745	1	1	0	512.207	1022.4	2	1020.52	1.8758	0	26.17	0.83	K	DTDILAAFR	V
986	gi|349144|gb|AAA19771.1|	ribulose-1,5-bisphosphate carboxylase/oxygenase large subunit [Solanum lycopersicum]	947	53398	51	34	18	14	35	477	6.55	2174	1	1	1	624.187	1246.36	2	1244.59	1.7663	0	26.32	0.86	R	FLFCAEALMK	A	Oxidation (M)	0.0000000010.0
986	gi|349144|gb|AAA19771.1|	ribulose-1,5-bisphosphate carboxylase/oxygenase large subunit [Solanum lycopersicum]	947	53398	51	34	18	14	35	477	6.55	2204	1	1	1	631.085	1260.15	2	1260.71	-0.5529	0	27.64	0.63	R	DITLGFVDLLR	D
986	gi|349144|gb|AAA19771.1|	ribulose-1,5-bisphosphate carboxylase/oxygenase large subunit [Solanum lycopersicum]	947	53398	51	34	18	14	35	477	6.55	2205	1	1	1	631.174	1260.33	2	1260.71	-0.3741	0	73.66	1.6e-05	R	DITLGFVDLLR	D
986	gi|349144|gb|AAA19771.1|	ribulose-1,5-bisphosphate carboxylase/oxygenase large subunit [Solanum lycopersicum]	947	53398	51	34	18	14	35	477	6.55	2209	1	1	1	631.292	1260.57	2	1260.71	-0.1389	0	26.7	0.78	R	DITLGFVDLLR	D
986	gi|349144|gb|AAA19771.1|	ribulose-1,5-bisphosphate carboxylase/oxygenase large subunit [Solanum lycopersicum]	947	53398	51	34	18	14	35	477	6.55	2210	1	1	1	631.328	1260.64	2	1260.71	-0.0671	0	57.6	0.00065	R	DITLGFVDLLR	D
986	gi|349144|gb|AAA19771.1|	ribulose-1,5-bisphosphate carboxylase/oxygenase large subunit [Solanum lycopersicum]	947	53398	51	34	18	14	35	477	6.55	2211	1	1	1	631.346	1260.68	2	1260.71	-0.0311	0	63.49	0.00016	R	DITLGFVDLLR	D
986	gi|349144|gb|AAA19771.1|	ribulose-1,5-bisphosphate carboxylase/oxygenase large subunit [Solanum lycopersicum]	947	53398	51	34	18	14	35	477	6.55	2212	1	1	1	1261.74	1260.74	1	1260.71	0.0289	0	62.06	0.00022	R	DITLGFVDLLR	D
986	gi|349144|gb|AAA19771.1|	ribulose-1,5-bisphosphate carboxylase/oxygenase large subunit [Solanum lycopersicum]	947	53398	51	34	18	14	35	477	6.55	2213	1	1	1	631.525	1261.04	2	1260.71	0.3279	0	47.89	0.0058	R	DITLGFVDLLR	D
986	gi|349144|gb|AAA19771.1|	ribulose-1,5-bisphosphate carboxylase/oxygenase large subunit [Solanum lycopersicum]	947	53398	51	34	18	14	35	477	6.55	2215	1	1	1	631.664	1261.31	2	1260.71	0.6061	0	54.61	0.0012	R	DITLGFVDLLR	D
986	gi|349144|gb|AAA19771.1|	ribulose-1,5-bisphosphate carboxylase/oxygenase large subunit [Solanum lycopersicum]	947	53398	51	34	18	14	35	477	6.55	2600	1	1	0	703.791	1405.57	2	1405.68	-0.1099	0	41.7	0.023	K	LTYYTPEYQTK	D
986	gi|349144|gb|AAA19771.1|	ribulose-1,5-bisphosphate carboxylase/oxygenase large subunit [Solanum lycopersicum]	947	53398	51	34	18	14	35	477	6.55	2602	1	1	0	703.824	1405.63	2	1405.68	-0.0427	0	25.9	0.89	K	LTYYTPEYQTK	D
986	gi|349144|gb|AAA19771.1|	ribulose-1,5-bisphosphate carboxylase/oxygenase large subunit [Solanum lycopersicum]	947	53398	51	34	18	14	35	477	6.55	2603	1	1	0	1406.65	1405.65	1	1405.68	-0.0298	0	27.98	0.55	K	LTYYTPEYQTK	D
986	gi|349144|gb|AAA19771.1|	ribulose-1,5-bisphosphate carboxylase/oxygenase large subunit [Solanum lycopersicum]	947	53398	51	34	18	14	35	477	6.55	2607	1	1	0	704.462	1406.91	2	1405.68	1.2333	0	35.38	0.097	K	LTYYTPEYQTK	D
986	gi|349144|gb|AAA19771.1|	ribulose-1,5-bisphosphate carboxylase/oxygenase large subunit [Solanum lycopersicum]	947	53398	51	34	18	14	35	477	6.55	2608	1	1	0	704.653	1407.29	2	1405.68	1.6151	0	39.55	0.037	K	LTYYTPEYQTK	D
986	gi|349144|gb|AAA19771.1|	ribulose-1,5-bisphosphate carboxylase/oxygenase large subunit [Solanum lycopersicum]	947	53398	51	34	18	14	35	477	6.55	2611	1	1	0	704.733	1407.45	2	1405.68	1.7753	0	42.31	0.02	K	LTYYTPEYQTK	D
986	gi|349144|gb|AAA19771.1|	ribulose-1,5-bisphosphate carboxylase/oxygenase large subunit [Solanum lycopersicum]	947	53398	51	34	18	14	35	477	6.55	2624	1	1	1	472.296	1413.87	3	1412.8	1.065	1	29.98	0.35	R	LEDLRIPPAYVK	T
986	gi|349144|gb|AAA19771.1|	ribulose-1,5-bisphosphate carboxylase/oxygenase large subunit [Solanum lycopersicum]	947	53398	51	34	18	14	35	477	6.55	2759	1	1	1	734.601	1467.19	2	1466.61	0.578	0	51.33	0.0024	K	DDENVNSQPFMR	W	Oxidation (M)	0.000000000010.0
986	gi|349144|gb|AAA19771.1|	ribulose-1,5-bisphosphate carboxylase/oxygenase large subunit [Solanum lycopersicum]	947	53398	51	34	18	14	35	477	6.55	2852	1	1	1	749.671	1497.33	2	1496.7	0.6226	0	61.18	0.00025	R	MSGGDHIHSGTVVGK	L	Oxidation (M)	0.100000000000000.0
986	gi|349144|gb|AAA19771.1|	ribulose-1,5-bisphosphate carboxylase/oxygenase large subunit [Solanum lycopersicum]	947	53398	51	34	18	14	35	477	6.55	3009	1	1	1	773.891	1545.77	2	1545.73	0.0383	0	54.02	0.0013	K	WSPELAAACEVWK	E
986	gi|349144|gb|AAA19771.1|	ribulose-1,5-bisphosphate carboxylase/oxygenase large subunit [Solanum lycopersicum]	947	53398	51	34	18	14	35	477	6.55	3011	1	1	1	774.136	1546.26	2	1545.73	0.5283	0	56.56	0.00071	K	WSPELAAACEVWK	E
986	gi|349144|gb|AAA19771.1|	ribulose-1,5-bisphosphate carboxylase/oxygenase large subunit [Solanum lycopersicum]	947	53398	51	34	18	14	35	477	6.55	3013	1	1	1	774.274	1546.53	2	1545.73	0.8053	0	51.37	0.0023	K	WSPELAAACEVWK	E
986	gi|349144|gb|AAA19771.1|	ribulose-1,5-bisphosphate carboxylase/oxygenase large subunit [Solanum lycopersicum]	947	53398	51	34	18	14	35	477	6.55	3094	1	1	1	790.131	1578.25	2	1578.83	-0.5825	0	68.62	4.5e-05	K	EIVFNFAAVDVLDK	-
986	gi|349144|gb|AAA19771.1|	ribulose-1,5-bisphosphate carboxylase/oxygenase large subunit [Solanum lycopersicum]	947	53398	51	34	18	14	35	477	6.55	3610	1	1	1	906.181	1810.35	2	1809.8	0.5443	0	69.14	3.7e-05	K	GHYLNATAGTCEEMIK	R	Oxidation (M)	0.0000000000000100.0
986	gi|349144|gb|AAA19771.1|	ribulose-1,5-bisphosphate carboxylase/oxygenase large subunit [Solanum lycopersicum]	947	53398	51	34	18	14	35	477	6.55	3665	1	1	1	616.506	1846.5	3	1845	1.4963	1	40.41	0.027	K	LEGERDITLGFVDLLR	D
986	gi|349144|gb|AAA19771.1|	ribulose-1,5-bisphosphate carboxylase/oxygenase large subunit [Solanum lycopersicum]	947	53398	51	34	18	14	35	477	6.55	3845	1	1	1	984.371	1966.73	2	1965.9	0.8242	1	77.14	5.3e-06	K	GHYLNATAGTCEEMIKR	A	Oxidation (M)	0.00000000000001000.0
986	gi|349144|gb|AAA19771.1|	ribulose-1,5-bisphosphate carboxylase/oxygenase large subunit [Solanum lycopersicum]	947	53398	51	34	18	14	35	477	6.55	4011	1	1	1	695.223	2082.65	3	2081	1.6527	1	89.42	3.1e-07	R	MSGGDHIHSGTVVGKLEGER	D	Oxidation (M)	0.10000000000000000000.0
986	gi|349144|gb|AAA19771.1|	ribulose-1,5-bisphosphate carboxylase/oxygenase large subunit [Solanum lycopersicum]	947	53398	51	34	18	14	35	477	6.55	4115	1	1	1	724.58	2170.72	3	2168.98	1.7382	1	39.6	0.028	R	GGLDFTKDDENVNSQPFMR	W
986	gi|349144|gb|AAA19771.1|	ribulose-1,5-bisphosphate carboxylase/oxygenase large subunit [Solanum lycopersicum]	947	53398	51	34	18	14	35	477	6.55	4130	1	1	1	729.548	2185.62	3	2184.97	0.647	1	43.62	0.012	R	GGLDFTKDDENVNSQPFMR	W	Oxidation (M)	0.0000000000000000010.0
986	gi|349144|gb|AAA19771.1|	ribulose-1,5-bisphosphate carboxylase/oxygenase large subunit [Solanum lycopersicum]	947	53398	51	34	18	14	35	477	6.55	4131	1	1	1	1093.82	2185.63	2	2184.97	0.6568	1	70.18	2.6e-05	R	GGLDFTKDDENVNSQPFMR	W	Oxidation (M)	0.0000000000000000010.0
986	gi|349144|gb|AAA19771.1|	ribulose-1,5-bisphosphate carboxylase/oxygenase large subunit [Solanum lycopersicum]	947	53398	51	34	18	14	35	477	6.55	4132	1	1	1	729.716	2186.13	3	2184.97	1.1531	1	36.36	0.063	R	GGLDFTKDDENVNSQPFMR	W	Oxidation (M)	0.0000000000000000010.0
986	gi|349144|gb|AAA19771.1|	ribulose-1,5-bisphosphate carboxylase/oxygenase large subunit [Solanum lycopersicum]	947	53398	51	34	18	14	35	477	6.55	4134	1	1	1	729.769	2186.28	3	2184.97	1.3103	1	28.74	0.36	R	GGLDFTKDDENVNSQPFMR	W	Oxidation (M)	0.0000000000000000010.0
986	gi|349144|gb|AAA19771.1|	ribulose-1,5-bisphosphate carboxylase/oxygenase large subunit [Solanum lycopersicum]	947	53398	51	34	18	14	35	477	6.55	4242	1	1	1	756.238	2265.69	3	2265.13	0.565	1	60.48	0.00024	R	DITLGFVDLLRDDFVEQDR	S			emPAI	3.13
989	gi|6688527|emb|CAB65168.1|	ATP synthase beta subunit [Solanum lycopersicum]	1174	53421	54	29	20	17	58.6	498	5.14	1434	1	1	0	488.424	974.834	2	974.555	0.2787	0	44.12	0.016	K	IGLFGGAGVGK	T
989	gi|6688527|emb|CAB65168.1|	ATP synthase beta subunit [Solanum lycopersicum]	1174	53421	54	29	20	17	58.6	498	5.14	1440	1	1	0	489.148	976.281	2	974.555	1.7257	0	26.24	0.97	K	IGLFGGAGVGK	T
989	gi|6688527|emb|CAB65168.1|	ATP synthase beta subunit [Solanum lycopersicum]	1174	53421	54	29	20	17	58.6	498	5.14	1441	1	1	0	489.164	976.313	2	974.555	1.7577	0	32.92	0.21	K	IGLFGGAGVGK	T
989	gi|6688527|emb|CAB65168.1|	ATP synthase beta subunit [Solanum lycopersicum]	1174	53421	54	29	20	17	58.6	498	5.14	1442	1	1	0	489.2	976.385	2	974.555	1.8297	0	28.91	0.53	K	IGLFGGAGVGK	T
989	gi|6688527|emb|CAB65168.1|	ATP synthase beta subunit [Solanum lycopersicum]	1174	53421	54	29	20	17	58.6	498	5.14	1494	1	1	0	504.63	1007.25	2	1006.57	0.6758	0	56.03	0.00091	K	LSIFETGIK	V
989	gi|6688527|emb|CAB65168.1|	ATP synthase beta subunit [Solanum lycopersicum]	1174	53421	54	29	20	17	58.6	498	5.14	1495	1	1	0	504.747	1007.48	2	1006.57	0.9088	0	28.28	0.54	K	LSIFETGIK	V
989	gi|6688527|emb|CAB65168.1|	ATP synthase beta subunit [Solanum lycopersicum]	1174	53421	54	29	20	17	58.6	498	5.14	1551	1	1	0	523.844	1045.67	2	1044.6	1.0771	0	26.07	0.96	K	VVDLLAPYR	R
989	gi|6688527|emb|CAB65168.1|	ATP synthase beta subunit [Solanum lycopersicum]	1174	53421	54	29	20	17	58.6	498	5.14	1552	1	1	0	523.849	1045.68	2	1044.6	1.0871	0	26.71	0.83	K	VVDLLAPYR	R
989	gi|6688527|emb|CAB65168.1|	ATP synthase beta subunit [Solanum lycopersicum]	1174	53421	54	29	20	17	58.6	498	5.14	1553	1	1	0	524.211	1046.41	2	1044.6	1.8099	0	26.93	0.79	K	VVDLLAPYR	R
989	gi|6688527|emb|CAB65168.1|	ATP synthase beta subunit [Solanum lycopersicum]	1174	53421	54	29	20	17	58.6	498	5.14	1818	1	1	0	594.882	1187.75	2	1189.63	-1.8854	0	27.38	0.68	R	SAPAFIQLDTK	L
989	gi|6688527|emb|CAB65168.1|	ATP synthase beta subunit [Solanum lycopersicum]	1174	53421	54	29	20	17	58.6	498	5.14	1821	1	1	0	595.109	1188.2	2	1189.63	-1.4304	0	33.93	0.15	R	SAPAFIQLDTK	L
989	gi|6688527|emb|CAB65168.1|	ATP synthase beta subunit [Solanum lycopersicum]	1174	53421	54	29	20	17	58.6	498	5.14	1825	1	1	0	595.825	1189.64	2	1189.63	0.0014	0	30.01	0.38	R	SAPAFIQLDTK	L
989	gi|6688527|emb|CAB65168.1|	ATP synthase beta subunit [Solanum lycopersicum]	1174	53421	54	29	20	17	58.6	498	5.14	1828	1	1	0	596.034	1190.05	2	1189.63	0.4196	0	28.23	0.56	R	SAPAFIQLDTK	L
989	gi|6688527|emb|CAB65168.1|	ATP synthase beta subunit [Solanum lycopersicum]	1174	53421	54	29	20	17	58.6	498	5.14	1830	1	1	0	596.133	1190.25	2	1189.63	0.6166	0	35.39	0.11	R	SAPAFIQLDTK	L
989	gi|6688527|emb|CAB65168.1|	ATP synthase beta subunit [Solanum lycopersicum]	1174	53421	54	29	20	17	58.6	498	5.14	1861	1	1	1	604.156	1206.3	2	1205.61	0.6904	0	73.55	1.6e-05	R	AVAMSATEGLTR	G
989	gi|6688527|emb|CAB65168.1|	ATP synthase beta subunit [Solanum lycopersicum]	1174	53421	54	29	20	17	58.6	498	5.14	1897	1	1	1	611.212	1220.41	2	1221.6	-1.1935	0	40.21	0.034	R	AVAMSATEGLTR	G	Oxidation (M)	0.000100000000.0
989	gi|6688527|emb|CAB65168.1|	ATP synthase beta subunit [Solanum lycopersicum]	1174	53421	54	29	20	17	58.6	498	5.14	1898	1	1	1	612.207	1222.4	2	1221.6	0.7975	0	39.76	0.035	R	AVAMSATEGLTR	G	Oxidation (M)	0.000100000000.0
989	gi|6688527|emb|CAB65168.1|	ATP synthase beta subunit [Solanum lycopersicum]	1174	53421	54	29	20	17	58.6	498	5.14	1899	1	1	1	612.246	1222.48	2	1221.6	0.8755	0	28.7	0.45	R	AVAMSATEGLTR	G	Oxidation (M)	0.000100000000.0
989	gi|6688527|emb|CAB65168.1|	ATP synthase beta subunit [Solanum lycopersicum]	1174	53421	54	29	20	17	58.6	498	5.14	1900	1	1	1	612.438	1222.86	2	1221.6	1.2595	0	26.57	0.72	R	AVAMSATEGLTR	G	Oxidation (M)	0.000100000000.0
989	gi|6688527|emb|CAB65168.1|	ATP synthase beta subunit [Solanum lycopersicum]	1174	53421	54	29	20	17	58.6	498	5.14	1978	1	1	0	631.388	1260.76	2	1260.5	0.2604	0	27.4	0.65	R	EGNDLYMEMK	E	2 Oxidation (M)	0.0000001010.0
989	gi|6688527|emb|CAB65168.1|	ATP synthase beta subunit [Solanum lycopersicum]	1174	53421	54	29	20	17	58.6	498	5.14	2036	1	1	1	648.444	1294.87	2	1294.59	0.2842	0	50.14	0.0032	K	AMNLEMESNLK	K	Oxidation (M)	0.01000000000.0
989	gi|6688527|emb|CAB65168.1|	ATP synthase beta subunit [Solanum lycopersicum]	1174	53421	54	29	20	17	58.6	498	5.14	2084	1	1	0	664.995	1327.98	2	1327.66	0.3125	0	71.47	2.4e-05	K	AHGGVSVFGGVGER	T
989	gi|6688527|emb|CAB65168.1|	ATP synthase beta subunit [Solanum lycopersicum]	1174	53421	54	29	20	17	58.6	498	5.14	2087	1	1	0	443.936	1328.79	3	1327.66	1.1234	0	40.38	0.032	K	AHGGVSVFGGVGER	T
989	gi|6688527|emb|CAB65168.1|	ATP synthase beta subunit [Solanum lycopersicum]	1174	53421	54	29	20	17	58.6	498	5.14	2303	1	1	0	716.192	1430.37	2	1430.68	-0.3101	0	71.55	2.5e-05	R	IVGEEHYETAQR	V
989	gi|6688527|emb|CAB65168.1|	ATP synthase beta subunit [Solanum lycopersicum]	1174	53421	54	29	20	17	58.6	498	5.14	2310	1	1	0	717.323	1432.63	2	1432.77	-0.1356	0	72.14	2.1e-05	R	FVQAGSEVSALLGR	M
989	gi|6688527|emb|CAB65168.1|	ATP synthase beta subunit [Solanum lycopersicum]	1174	53421	54	29	20	17	58.6	498	5.14	2312	1	1	0	717.725	1433.43	2	1432.77	0.6674	0	52.7	0.0018	R	FVQAGSEVSALLGR	M
989	gi|6688527|emb|CAB65168.1|	ATP synthase beta subunit [Solanum lycopersicum]	1174	53421	54	29	20	17	58.6	498	5.14	2313	1	1	0	717.761	1433.51	2	1432.77	0.7394	0	65.18	0.0001	R	FVQAGSEVSALLGR	M
989	gi|6688527|emb|CAB65168.1|	ATP synthase beta subunit [Solanum lycopersicum]	1174	53421	54	29	20	17	58.6	498	5.14	2314	1	1	0	717.782	1433.55	2	1432.77	0.7824	0	59.31	0.00039	R	FVQAGSEVSALLGR	M
989	gi|6688527|emb|CAB65168.1|	ATP synthase beta subunit [Solanum lycopersicum]	1174	53421	54	29	20	17	58.6	498	5.14	2315	1	1	0	717.913	1433.81	2	1432.77	1.0442	0	55.07	0.0011	R	FVQAGSEVSALLGR	M
989	gi|6688527|emb|CAB65168.1|	ATP synthase beta subunit [Solanum lycopersicum]	1174	53421	54	29	20	17	58.6	498	5.14	2316	1	1	0	718.006	1434	2	1432.77	1.2294	0	36.64	0.073	R	FVQAGSEVSALLGR	M
989	gi|6688527|emb|CAB65168.1|	ATP synthase beta subunit [Solanum lycopersicum]	1174	53421	54	29	20	17	58.6	498	5.14	2317	1	1	0	718.267	1434.52	2	1432.77	1.7514	0	57.61	0.00059	R	FVQAGSEVSALLGR	M
989	gi|6688527|emb|CAB65168.1|	ATP synthase beta subunit [Solanum lycopersicum]	1174	53421	54	29	20	17	58.6	498	5.14	2448	1	1	0	744.609	1487.2	2	1486.84	0.361	0	26.77	0.71	K	TVLIMELINNIAK	A	Oxidation (M)	0.0000100000000.0
989	gi|6688527|emb|CAB65168.1|	ATP synthase beta subunit [Solanum lycopersicum]	1174	53421	54	29	20	17	58.6	498	5.14	2449	1	1	0	744.727	1487.44	2	1486.75	0.6909	0	35.26	0.1	R	VGLTALTMAEYFR	D	Oxidation (M)	0.0000000100000.0
989	gi|6688527|emb|CAB65168.1|	ATP synthase beta subunit [Solanum lycopersicum]	1174	53421	54	29	20	17	58.6	498	5.14	2450	1	1	0	744.747	1487.48	2	1486.75	0.7309	0	28.79	0.44	R	VGLTALTMAEYFR	D	Oxidation (M)	0.0000000100000.0
989	gi|6688527|emb|CAB65168.1|	ATP synthase beta subunit [Solanum lycopersicum]	1174	53421	54	29	20	17	58.6	498	5.14	2451	1	1	0	744.797	1487.58	2	1486.75	0.8309	0	43.1	0.016	R	VGLTALTMAEYFR	D	Oxidation (M)	0.0000000100000.0
989	gi|6688527|emb|CAB65168.1|	ATP synthase beta subunit [Solanum lycopersicum]	1174	53421	54	29	20	17	58.6	498	5.14	2453	1	1	0	744.856	1487.7	2	1486.84	0.8548	0	64.81	0.00011	K	TVLIMELINNIAK	A	Oxidation (M)	0.0000100000000.0
989	gi|6688527|emb|CAB65168.1|	ATP synthase beta subunit [Solanum lycopersicum]	1174	53421	54	29	20	17	58.6	498	5.14	2455	1	1	0	744.986	1487.96	2	1486.75	1.2087	0	35.55	0.094	R	VGLTALTMAEYFR	D	Oxidation (M)	0.0000000100000.0
989	gi|6688527|emb|CAB65168.1|	ATP synthase beta subunit [Solanum lycopersicum]	1174	53421	54	29	20	17	58.6	498	5.14	2456	1	1	0	745.008	1488	2	1486.75	1.2519	0	27.26	0.64	R	VGLTALTMAEYFR	D	Oxidation (M)	0.0000000100000.0
989	gi|6688527|emb|CAB65168.1|	ATP synthase beta subunit [Solanum lycopersicum]	1174	53421	54	29	20	17	58.6	498	5.14	2457	1	1	1	745.187	1488.36	2	1489.77	-1.4115	0	83.52	1.5e-06	K	MPNIYNALVVQGR	D	Oxidation (M)	0.1000000000000.0
989	gi|6688527|emb|CAB65168.1|	ATP synthase beta subunit [Solanum lycopersicum]	1174	53421	54	29	20	17	58.6	498	5.14	2458	1	1	0	745.229	1488.44	2	1486.75	1.6937	0	36	0.085	R	VGLTALTMAEYFR	D	Oxidation (M)	0.0000000100000.0
989	gi|6688527|emb|CAB65168.1|	ATP synthase beta subunit [Solanum lycopersicum]	1174	53421	54	29	20	17	58.6	498	5.14	2462	1	1	1	746.397	1490.78	2	1489.77	1.0087	0	31.81	0.22	K	MPNIYNALVVQGR	D	Oxidation (M)	0.1000000000000.0
989	gi|6688527|emb|CAB65168.1|	ATP synthase beta subunit [Solanum lycopersicum]	1174	53421	54	29	20	17	58.6	498	5.14	2738	1	1	0	809.778	1617.54	2	1616.8	0.7426	0	65	0.0001	K	VALVYGQMNEPPGAR	M	Oxidation (M)	0.000000010000000.0
989	gi|6688527|emb|CAB65168.1|	ATP synthase beta subunit [Solanum lycopersicum]	1174	53421	54	29	20	17	58.6	498	5.14	3057	1	1	1	875.96	1749.9	2	1748.02	1.8812	0	65.42	9.1e-05	R	VVQIIGPVLDVAFPPGK	M
989	gi|6688527|emb|CAB65168.1|	ATP synthase beta subunit [Solanum lycopersicum]	1174	53421	54	29	20	17	58.6	498	5.14	3572	1	1	1	1020.85	2039.68	2	2038.09	1.5933	0	74.05	1.1e-05	R	GMAVIDTGAPISVPVGGATLGR	I
989	gi|6688527|emb|CAB65168.1|	ATP synthase beta subunit [Solanum lycopersicum]	1174	53421	54	29	20	17	58.6	498	5.14	3600	1	1	1	685.851	2054.53	3	2054.08	0.4487	0	87.67	4.8e-07	R	GMAVIDTGAPISVPVGGATLGR	I	Oxidation (M)	0.0100000000000000000000.0
989	gi|6688527|emb|CAB65168.1|	ATP synthase beta subunit [Solanum lycopersicum]	1174	53421	54	29	20	17	58.6	498	5.14	3601	1	1	1	1028.38	2054.76	2	2054.08	0.6724	0	34.59	0.098	R	GMAVIDTGAPISVPVGGATLGR	I	Oxidation (M)	0.0100000000000000000000.0
989	gi|6688527|emb|CAB65168.1|	ATP synthase beta subunit [Solanum lycopersicum]	1174	53421	54	29	20	17	58.6	498	5.14	3602	1	1	1	1028.48	2054.95	2	2054.08	0.8644	0	80.86	2.3e-06	R	GMAVIDTGAPISVPVGGATLGR	I	Oxidation (M)	0.0100000000000000000000.0
989	gi|6688527|emb|CAB65168.1|	ATP synthase beta subunit [Solanum lycopersicum]	1174	53421	54	29	20	17	58.6	498	5.14	3636	1	1	0	1039.42	2076.83	2	2076.02	0.8077	0	48.73	0.0038	K	GIYPAVDPLDSTSTMLQPR	I	Oxidation (M)	0.0000000000000010000.0
989	gi|6688527|emb|CAB65168.1|	ATP synthase beta subunit [Solanum lycopersicum]	1174	53421	54	29	20	17	58.6	498	5.14	3943	1	1	1	1156.2	2310.38	2	2310.14	0.2448	0	76.38	5.8e-06	R	DSVGQPINVACEVQQLLGNNR	V
989	gi|6688527|emb|CAB65168.1|	ATP synthase beta subunit [Solanum lycopersicum]	1174	53421	54	29	20	17	58.6	498	5.14	3945	1	1	1	771.63	2311.87	3	2310.14	1.7289	0	72.58	1.4e-05	R	DSVGQPINVACEVQQLLGNNR	V
989	gi|6688527|emb|CAB65168.1|	ATP synthase beta subunit [Solanum lycopersicum]	1174	53421	54	29	20	17	58.6	498	5.14	3947	1	1	0	772.301	2313.88	3	2313.06	0.8189	0	67.08	5.4e-05	R	MPSAVGYQPTLSTEMGSLQER	I	2 Oxidation (M)	0.100000000000001000000.0
989	gi|6688527|emb|CAB65168.1|	ATP synthase beta subunit [Solanum lycopersicum]	1174	53421	54	29	20	17	58.6	498	5.14	3948	1	1	0	1158.5	2314.98	2	2313.06	1.9218	0	64.51	9.8e-05	R	MPSAVGYQPTLSTEMGSLQER	I	2 Oxidation (M)	0.100000000000001000000.0
989	gi|6688527|emb|CAB65168.1|	ATP synthase beta subunit [Solanum lycopersicum]	1174	53421	54	29	20	17	58.6	498	5.14	4278	1	1	1	893.422	2677.24	3	2677.37	-0.1285	0	59.04	0.00028	R	IFNVLGEPVDNLGPVDTSTTSPIHR	S
989	gi|6688527|emb|CAB65168.1|	ATP synthase beta subunit [Solanum lycopersicum]	1174	53421	54	29	20	17	58.6	498	5.14	4280	1	1	1	893.755	2678.24	3	2677.37	0.8735	0	34.97	0.074	R	IFNVLGEPVDNLGPVDTSTTSPIHR	S			emPAI	4.41
990	gi|84371990|gb|ABC56307.1|	ATP synthase CF1 beta subunit (chloroplast) [Solanum lycopersicum]	1859	53491	154	113	31	28	80.7	498	5.28	1297	1	1	0	487.326	972.637	2	974.555	-1.9183	0	28.83	0.54	K	IGLFGGAGVGK	T
990	gi|84371990|gb|ABC56307.1|	ATP synthase CF1 beta subunit (chloroplast) [Solanum lycopersicum]	1859	53491	154	113	31	28	80.7	498	5.28	1300	1	1	0	488.172	974.329	2	974.555	-0.2263	0	32.7	0.22	K	IGLFGGAGVGK	T
990	gi|84371990|gb|ABC56307.1|	ATP synthase CF1 beta subunit (chloroplast) [Solanum lycopersicum]	1859	53491	154	113	31	28	80.7	498	5.28	1301	1	1	0	488.321	974.627	2	974.555	0.0717	0	37.19	0.079	K	IGLFGGAGVGK	T
990	gi|84371990|gb|ABC56307.1|	ATP synthase CF1 beta subunit (chloroplast) [Solanum lycopersicum]	1859	53491	154	113	31	28	80.7	498	5.28	1302	1	1	0	488.339	974.664	2	974.555	0.1087	0	40.08	0.041	K	IGLFGGAGVGK	T
990	gi|84371990|gb|ABC56307.1|	ATP synthase CF1 beta subunit (chloroplast) [Solanum lycopersicum]	1859	53491	154	113	31	28	80.7	498	5.28	1303	1	1	0	488.37	974.725	2	974.555	0.1697	0	41.58	0.029	K	IGLFGGAGVGK	T
990	gi|84371990|gb|ABC56307.1|	ATP synthase CF1 beta subunit (chloroplast) [Solanum lycopersicum]	1859	53491	154	113	31	28	80.7	498	5.28	1304	1	1	0	488.411	974.807	2	974.555	0.2517	0	33.03	0.21	K	IGLFGGAGVGK	T
990	gi|84371990|gb|ABC56307.1|	ATP synthase CF1 beta subunit (chloroplast) [Solanum lycopersicum]	1859	53491	154	113	31	28	80.7	498	5.28	1305	1	1	0	488.523	975.032	2	974.555	0.4767	0	44.85	0.014	K	IGLFGGAGVGK	T
990	gi|84371990|gb|ABC56307.1|	ATP synthase CF1 beta subunit (chloroplast) [Solanum lycopersicum]	1859	53491	154	113	31	28	80.7	498	5.28	1306	1	1	0	488.561	975.108	2	974.555	0.5527	0	40.12	0.04	K	IGLFGGAGVGK	T
990	gi|84371990|gb|ABC56307.1|	ATP synthase CF1 beta subunit (chloroplast) [Solanum lycopersicum]	1859	53491	154	113	31	28	80.7	498	5.28	1307	1	1	0	488.565	975.116	2	974.555	0.5607	0	39.32	0.049	K	IGLFGGAGVGK	T
990	gi|84371990|gb|ABC56307.1|	ATP synthase CF1 beta subunit (chloroplast) [Solanum lycopersicum]	1859	53491	154	113	31	28	80.7	498	5.28	1308	1	1	0	488.629	975.243	2	974.555	0.6877	0	39.09	0.051	K	IGLFGGAGVGK	T
990	gi|84371990|gb|ABC56307.1|	ATP synthase CF1 beta subunit (chloroplast) [Solanum lycopersicum]	1859	53491	154	113	31	28	80.7	498	5.28	1309	1	1	0	488.699	975.384	2	974.555	0.8287	0	41.02	0.033	K	IGLFGGAGVGK	T
990	gi|84371990|gb|ABC56307.1|	ATP synthase CF1 beta subunit (chloroplast) [Solanum lycopersicum]	1859	53491	154	113	31	28	80.7	498	5.28	1311	1	1	0	489.224	976.434	2	974.555	1.8787	0	43.43	0.019	K	IGLFGGAGVGK	T
990	gi|84371990|gb|ABC56307.1|	ATP synthase CF1 beta subunit (chloroplast) [Solanum lycopersicum]	1859	53491	154	113	31	28	80.7	498	5.28	1381	1	1	0	504.252	1006.49	2	1006.57	-0.0802	0	31.56	0.27	K	LSIFETGIK	V
990	gi|84371990|gb|ABC56307.1|	ATP synthase CF1 beta subunit (chloroplast) [Solanum lycopersicum]	1859	53491	154	113	31	28	80.7	498	5.28	1382	1	1	0	1007.63	1006.62	1	1006.57	0.0538	0	26.72	0.77	K	LSIFETGIK	V
990	gi|84371990|gb|ABC56307.1|	ATP synthase CF1 beta subunit (chloroplast) [Solanum lycopersicum]	1859	53491	154	113	31	28	80.7	498	5.28	1384	1	1	0	504.401	1006.79	2	1006.57	0.2168	0	34.51	0.13	K	LSIFETGIK	V
990	gi|84371990|gb|ABC56307.1|	ATP synthase CF1 beta subunit (chloroplast) [Solanum lycopersicum]	1859	53491	154	113	31	28	80.7	498	5.28	1385	1	1	0	504.424	1006.83	2	1006.57	0.2638	0	28.7	0.49	K	LSIFETGIK	V
990	gi|84371990|gb|ABC56307.1|	ATP synthase CF1 beta subunit (chloroplast) [Solanum lycopersicum]	1859	53491	154	113	31	28	80.7	498	5.28	1387	1	1	0	504.441	1006.87	2	1006.57	0.2978	0	29.9	0.37	K	LSIFETGIK	V
990	gi|84371990|gb|ABC56307.1|	ATP synthase CF1 beta subunit (chloroplast) [Solanum lycopersicum]	1859	53491	154	113	31	28	80.7	498	5.28	1389	1	1	0	504.579	1007.14	2	1006.57	0.5728	0	54.14	0.0014	K	LSIFETGIK	V
990	gi|84371990|gb|ABC56307.1|	ATP synthase CF1 beta subunit (chloroplast) [Solanum lycopersicum]	1859	53491	154	113	31	28	80.7	498	5.28	1390	1	1	0	504.661	1007.31	2	1006.57	0.7378	0	42.86	0.019	K	LSIFETGIK	V
990	gi|84371990|gb|ABC56307.1|	ATP synthase CF1 beta subunit (chloroplast) [Solanum lycopersicum]	1859	53491	154	113	31	28	80.7	498	5.28	1394	1	1	0	505.198	1008.38	2	1006.57	1.8118	0	41.97	0.021	K	LSIFETGIK	V
990	gi|84371990|gb|ABC56307.1|	ATP synthase CF1 beta subunit (chloroplast) [Solanum lycopersicum]	1859	53491	154	113	31	28	80.7	498	5.28	1395	1	1	0	505.24	1008.46	2	1006.57	1.8948	0	26.22	0.8	K	LSIFETGIK	V
990	gi|84371990|gb|ABC56307.1|	ATP synthase CF1 beta subunit (chloroplast) [Solanum lycopersicum]	1859	53491	154	113	31	28	80.7	498	5.28	1396	1	1	0	505.266	1008.52	2	1006.57	1.9468	0	42.06	0.02	K	LSIFETGIK	V
990	gi|84371990|gb|ABC56307.1|	ATP synthase CF1 beta subunit (chloroplast) [Solanum lycopersicum]	1859	53491	154	113	31	28	80.7	498	5.28	1397	1	1	0	505.283	1008.55	2	1006.57	1.9818	0	28.31	0.46	K	LSIFETGIK	V
990	gi|84371990|gb|ABC56307.1|	ATP synthase CF1 beta subunit (chloroplast) [Solanum lycopersicum]	1859	53491	154	113	31	28	80.7	498	5.28	1480	1	1	0	522.399	1042.78	2	1044.6	-1.8139	0	36.54	0.083	K	VVDLLAPYR	R
990	gi|84371990|gb|ABC56307.1|	ATP synthase CF1 beta subunit (chloroplast) [Solanum lycopersicum]	1859	53491	154	113	31	28	80.7	498	5.28	1481	1	1	0	1044.61	1043.6	1	1044.6	-0.995	0	28.54	0.54	K	VVDLLAPYR	R
990	gi|84371990|gb|ABC56307.1|	ATP synthase CF1 beta subunit (chloroplast) [Solanum lycopersicum]	1859	53491	154	113	31	28	80.7	498	5.28	1482	1	1	0	523.12	1044.23	2	1044.6	-0.3709	0	40.44	0.034	K	VVDLLAPYR	R
990	gi|84371990|gb|ABC56307.1|	ATP synthase CF1 beta subunit (chloroplast) [Solanum lycopersicum]	1859	53491	154	113	31	28	80.7	498	5.28	1483	1	1	0	523.143	1044.27	2	1044.6	-0.3261	0	39.63	0.041	K	VVDLLAPYR	R
990	gi|84371990|gb|ABC56307.1|	ATP synthase CF1 beta subunit (chloroplast) [Solanum lycopersicum]	1859	53491	154	113	31	28	80.7	498	5.28	1485	1	1	0	523.181	1044.35	2	1044.6	-0.2489	0	39.81	0.039	K	VVDLLAPYR	R
990	gi|84371990|gb|ABC56307.1|	ATP synthase CF1 beta subunit (chloroplast) [Solanum lycopersicum]	1859	53491	154	113	31	28	80.7	498	5.28	1486	1	1	0	523.375	1044.73	2	1044.6	0.1379	0	44.94	0.012	K	VVDLLAPYR	R
990	gi|84371990|gb|ABC56307.1|	ATP synthase CF1 beta subunit (chloroplast) [Solanum lycopersicum]	1859	53491	154	113	31	28	80.7	498	5.28	1487	1	1	0	523.48	1044.94	2	1044.6	0.3481	0	39.05	0.048	K	VVDLLAPYR	R
990	gi|84371990|gb|ABC56307.1|	ATP synthase CF1 beta subunit (chloroplast) [Solanum lycopersicum]	1859	53491	154	113	31	28	80.7	498	5.28	1488	1	1	0	523.493	1044.97	2	1044.6	0.3741	0	30.83	0.32	K	VVDLLAPYR	R
990	gi|84371990|gb|ABC56307.1|	ATP synthase CF1 beta subunit (chloroplast) [Solanum lycopersicum]	1859	53491	154	113	31	28	80.7	498	5.28	1491	1	1	0	524.158	1046.3	2	1044.6	1.7049	0	25.19	1.2	K	VVDLLAPYR	R
990	gi|84371990|gb|ABC56307.1|	ATP synthase CF1 beta subunit (chloroplast) [Solanum lycopersicum]	1859	53491	154	113	31	28	80.7	498	5.28	1492	1	1	0	524.171	1046.33	2	1044.6	1.7301	0	35.44	0.11	K	VVDLLAPYR	R
990	gi|84371990|gb|ABC56307.1|	ATP synthase CF1 beta subunit (chloroplast) [Solanum lycopersicum]	1859	53491	154	113	31	28	80.7	498	5.28	1494	1	1	0	524.201	1046.39	2	1044.6	1.7901	0	34.85	0.13	K	VVDLLAPYR	R
990	gi|84371990|gb|ABC56307.1|	ATP synthase CF1 beta subunit (chloroplast) [Solanum lycopersicum]	1859	53491	154	113	31	28	80.7	498	5.28	1495	1	1	0	524.241	1046.47	2	1044.6	1.8701	0	38.73	0.052	K	VVDLLAPYR	R
990	gi|84371990|gb|ABC56307.1|	ATP synthase CF1 beta subunit (chloroplast) [Solanum lycopersicum]	1859	53491	154	113	31	28	80.7	498	5.28	1817	1	1	0	594.913	1187.81	2	1189.63	-1.8226	0	42.2	0.022	R	SAPAFIQLDTK	L
990	gi|84371990|gb|ABC56307.1|	ATP synthase CF1 beta subunit (chloroplast) [Solanum lycopersicum]	1859	53491	154	113	31	28	80.7	498	5.28	1818	1	1	0	594.924	1187.83	2	1189.63	-1.8016	0	52.16	0.0023	R	SAPAFIQLDTK	L
990	gi|84371990|gb|ABC56307.1|	ATP synthase CF1 beta subunit (chloroplast) [Solanum lycopersicum]	1859	53491	154	113	31	28	80.7	498	5.28	1820	1	1	0	595.055	1188.1	2	1189.63	-1.5384	0	34.95	0.12	R	SAPAFIQLDTK	L
990	gi|84371990|gb|ABC56307.1|	ATP synthase CF1 beta subunit (chloroplast) [Solanum lycopersicum]	1859	53491	154	113	31	28	80.7	498	5.28	1821	1	1	0	595.38	1188.75	2	1189.63	-0.8884	0	54.21	0.0014	R	SAPAFIQLDTK	L
990	gi|84371990|gb|ABC56307.1|	ATP synthase CF1 beta subunit (chloroplast) [Solanum lycopersicum]	1859	53491	154	113	31	28	80.7	498	5.28	1822	1	1	0	595.389	1188.76	2	1189.63	-0.8714	0	44.09	0.015	R	SAPAFIQLDTK	L
990	gi|84371990|gb|ABC56307.1|	ATP synthase CF1 beta subunit (chloroplast) [Solanum lycopersicum]	1859	53491	154	113	31	28	80.7	498	5.28	1825	1	1	0	1190.77	1189.76	1	1189.63	0.1234	0	38.72	0.05	R	SAPAFIQLDTK	L
990	gi|84371990|gb|ABC56307.1|	ATP synthase CF1 beta subunit (chloroplast) [Solanum lycopersicum]	1859	53491	154	113	31	28	80.7	498	5.28	1826	1	1	0	595.941	1189.87	2	1189.63	0.2336	0	33	0.19	R	SAPAFIQLDTK	L
990	gi|84371990|gb|ABC56307.1|	ATP synthase CF1 beta subunit (chloroplast) [Solanum lycopersicum]	1859	53491	154	113	31	28	80.7	498	5.28	1827	1	1	0	596.026	1190.04	2	1189.63	0.4036	0	50.4	0.0034	R	SAPAFIQLDTK	L
990	gi|84371990|gb|ABC56307.1|	ATP synthase CF1 beta subunit (chloroplast) [Solanum lycopersicum]	1859	53491	154	113	31	28	80.7	498	5.28	1828	1	1	0	596.041	1190.07	2	1189.63	0.4324	0	36.52	0.082	R	SAPAFIQLDTK	L
990	gi|84371990|gb|ABC56307.1|	ATP synthase CF1 beta subunit (chloroplast) [Solanum lycopersicum]	1859	53491	154	113	31	28	80.7	498	5.28	1829	1	1	0	596.044	1190.07	2	1189.63	0.4396	0	43.22	0.018	R	SAPAFIQLDTK	L
990	gi|84371990|gb|ABC56307.1|	ATP synthase CF1 beta subunit (chloroplast) [Solanum lycopersicum]	1859	53491	154	113	31	28	80.7	498	5.28	1831	1	1	0	596.167	1190.32	2	1189.63	0.6856	0	53.76	0.0016	R	SAPAFIQLDTK	L
990	gi|84371990|gb|ABC56307.1|	ATP synthase CF1 beta subunit (chloroplast) [Solanum lycopersicum]	1859	53491	154	113	31	28	80.7	498	5.28	1832	1	1	0	596.181	1190.35	2	1189.63	0.7126	0	37.97	0.059	R	SAPAFIQLDTK	L
990	gi|84371990|gb|ABC56307.1|	ATP synthase CF1 beta subunit (chloroplast) [Solanum lycopersicum]	1859	53491	154	113	31	28	80.7	498	5.28	1833	1	1	0	596.21	1190.4	2	1189.63	0.7706	0	42.53	0.021	R	SAPAFIQLDTK	L
990	gi|84371990|gb|ABC56307.1|	ATP synthase CF1 beta subunit (chloroplast) [Solanum lycopersicum]	1859	53491	154	113	31	28	80.7	498	5.28	1836	1	1	0	596.69	1191.36	2	1189.63	1.7304	0	38.11	0.057	R	SAPAFIQLDTK	L
990	gi|84371990|gb|ABC56307.1|	ATP synthase CF1 beta subunit (chloroplast) [Solanum lycopersicum]	1859	53491	154	113	31	28	80.7	498	5.28	1859	1	1	0	601.512	1201.01	2	1200.7	0.311	1	35.14	0.11	K	VVDLLAPYRR	G
990	gi|84371990|gb|ABC56307.1|	ATP synthase CF1 beta subunit (chloroplast) [Solanum lycopersicum]	1859	53491	154	113	31	28	80.7	498	5.28	1869	1	1	1	603.385	1204.76	2	1205.61	-0.8518	0	28.79	0.47	R	AVAMSATEGLTR	G
990	gi|84371990|gb|ABC56307.1|	ATP synthase CF1 beta subunit (chloroplast) [Solanum lycopersicum]	1859	53491	154	113	31	28	80.7	498	5.28	1875	1	1	1	603.804	1205.59	2	1205.61	-0.0138	0	26.63	0.79	R	AVAMSATEGLTR	G
990	gi|84371990|gb|ABC56307.1|	ATP synthase CF1 beta subunit (chloroplast) [Solanum lycopersicum]	1859	53491	154	113	31	28	80.7	498	5.28	1876	1	1	1	604.227	1206.44	2	1205.61	0.8314	0	36.38	0.081	R	AVAMSATEGLTR	G
990	gi|84371990|gb|ABC56307.1|	ATP synthase CF1 beta subunit (chloroplast) [Solanum lycopersicum]	1859	53491	154	113	31	28	80.7	498	5.28	1879	1	1	1	604.804	1207.59	2	1205.61	1.9862	0	30.45	0.3	R	AVAMSATEGLTR	G
990	gi|84371990|gb|ABC56307.1|	ATP synthase CF1 beta subunit (chloroplast) [Solanum lycopersicum]	1859	53491	154	113	31	28	80.7	498	5.28	1925	1	1	1	610.932	1219.85	2	1221.6	-1.7537	0	53.06	0.0018	R	AVAMSATEGLTR	G	Oxidation (M)	0.000100000000.0
990	gi|84371990|gb|ABC56307.1|	ATP synthase CF1 beta subunit (chloroplast) [Solanum lycopersicum]	1859	53491	154	113	31	28	80.7	498	5.28	1927	1	1	1	611.132	1220.25	2	1221.6	-1.3535	0	48.5	0.005	R	AVAMSATEGLTR	G	Oxidation (M)	0.000100000000.0
990	gi|84371990|gb|ABC56307.1|	ATP synthase CF1 beta subunit (chloroplast) [Solanum lycopersicum]	1859	53491	154	113	31	28	80.7	498	5.28	1928	1	1	1	611.169	1220.32	2	1221.6	-1.2785	0	75.19	1.1e-05	R	AVAMSATEGLTR	G	Oxidation (M)	0.000100000000.0
990	gi|84371990|gb|ABC56307.1|	ATP synthase CF1 beta subunit (chloroplast) [Solanum lycopersicum]	1859	53491	154	113	31	28	80.7	498	5.28	1929	1	1	1	611.174	1220.33	2	1221.6	-1.2687	0	52.78	0.0019	R	AVAMSATEGLTR	G	Oxidation (M)	0.000100000000.0
990	gi|84371990|gb|ABC56307.1|	ATP synthase CF1 beta subunit (chloroplast) [Solanum lycopersicum]	1859	53491	154	113	31	28	80.7	498	5.28	1930	1	1	1	611.229	1220.44	2	1221.6	-1.1597	0	43.07	0.018	R	AVAMSATEGLTR	G	Oxidation (M)	0.000100000000.0
990	gi|84371990|gb|ABC56307.1|	ATP synthase CF1 beta subunit (chloroplast) [Solanum lycopersicum]	1859	53491	154	113	31	28	80.7	498	5.28	1933	1	1	1	611.552	1221.09	2	1221.6	-0.5137	0	32.97	0.17	R	AVAMSATEGLTR	G	Oxidation (M)	0.000100000000.0
990	gi|84371990|gb|ABC56307.1|	ATP synthase CF1 beta subunit (chloroplast) [Solanum lycopersicum]	1859	53491	154	113	31	28	80.7	498	5.28	1935	1	1	1	611.888	1221.76	2	1221.6	0.1583	0	54.71	0.0011	R	AVAMSATEGLTR	G	Oxidation (M)	0.000100000000.0
990	gi|84371990|gb|ABC56307.1|	ATP synthase CF1 beta subunit (chloroplast) [Solanum lycopersicum]	1859	53491	154	113	31	28	80.7	498	5.28	1938	1	1	1	612.077	1222.14	2	1221.6	0.5365	0	49.51	0.0037	R	AVAMSATEGLTR	G	Oxidation (M)	0.000100000000.0
990	gi|84371990|gb|ABC56307.1|	ATP synthase CF1 beta subunit (chloroplast) [Solanum lycopersicum]	1859	53491	154	113	31	28	80.7	498	5.28	1939	1	1	1	612.141	1222.27	2	1221.6	0.6655	0	58.56	0.00047	R	AVAMSATEGLTR	G	Oxidation (M)	0.000100000000.0
990	gi|84371990|gb|ABC56307.1|	ATP synthase CF1 beta subunit (chloroplast) [Solanum lycopersicum]	1859	53491	154	113	31	28	80.7	498	5.28	1940	1	1	1	612.148	1222.28	2	1221.6	0.6783	0	39.66	0.036	R	AVAMSATEGLTR	G	Oxidation (M)	0.000100000000.0
990	gi|84371990|gb|ABC56307.1|	ATP synthase CF1 beta subunit (chloroplast) [Solanum lycopersicum]	1859	53491	154	113	31	28	80.7	498	5.28	1945	1	1	1	612.228	1222.44	2	1221.6	0.8393	0	58.55	0.00047	R	AVAMSATEGLTR	G	Oxidation (M)	0.000100000000.0
990	gi|84371990|gb|ABC56307.1|	ATP synthase CF1 beta subunit (chloroplast) [Solanum lycopersicum]	1859	53491	154	113	31	28	80.7	498	5.28	1946	1	1	1	612.244	1222.47	2	1221.6	0.8713	0	46.05	0.0083	R	AVAMSATEGLTR	G	Oxidation (M)	0.000100000000.0
990	gi|84371990|gb|ABC56307.1|	ATP synthase CF1 beta subunit (chloroplast) [Solanum lycopersicum]	1859	53491	154	113	31	28	80.7	498	5.28	1947	1	1	1	612.27	1222.52	2	1221.6	0.9225	0	42.63	0.018	R	AVAMSATEGLTR	G	Oxidation (M)	0.000100000000.0
990	gi|84371990|gb|ABC56307.1|	ATP synthase CF1 beta subunit (chloroplast) [Solanum lycopersicum]	1859	53491	154	113	31	28	80.7	498	5.28	1948	1	1	1	612.317	1222.62	2	1221.6	1.0165	0	51.88	0.0021	R	AVAMSATEGLTR	G	Oxidation (M)	0.000100000000.0
990	gi|84371990|gb|ABC56307.1|	ATP synthase CF1 beta subunit (chloroplast) [Solanum lycopersicum]	1859	53491	154	113	31	28	80.7	498	5.28	1949	1	1	1	612.364	1222.71	2	1221.6	1.1113	0	42.33	0.019	R	AVAMSATEGLTR	G	Oxidation (M)	0.000100000000.0
990	gi|84371990|gb|ABC56307.1|	ATP synthase CF1 beta subunit (chloroplast) [Solanum lycopersicum]	1859	53491	154	113	31	28	80.7	498	5.28	1951	1	1	1	612.646	1223.28	2	1221.6	1.6755	0	62.25	0.00019	R	AVAMSATEGLTR	G	Oxidation (M)	0.000100000000.0
990	gi|84371990|gb|ABC56307.1|	ATP synthase CF1 beta subunit (chloroplast) [Solanum lycopersicum]	1859	53491	154	113	31	28	80.7	498	5.28	2183	1	1	0	443.315	1326.92	3	1327.66	-0.7417	0	28.25	0.49	K	AHGGVSVFGGVGER	T
990	gi|84371990|gb|ABC56307.1|	ATP synthase CF1 beta subunit (chloroplast) [Solanum lycopersicum]	1859	53491	154	113	31	28	80.7	498	5.28	2186	1	1	0	443.738	1328.19	3	1327.66	0.5285	0	30.65	0.29	K	AHGGVSVFGGVGER	T
990	gi|84371990|gb|ABC56307.1|	ATP synthase CF1 beta subunit (chloroplast) [Solanum lycopersicum]	1859	53491	154	113	31	28	80.7	498	5.28	2187	1	1	0	665.147	1328.28	2	1327.66	0.6155	0	26.78	0.7	K	AHGGVSVFGGVGER	T
990	gi|84371990|gb|ABC56307.1|	ATP synthase CF1 beta subunit (chloroplast) [Solanum lycopersicum]	1859	53491	154	113	31	28	80.7	498	5.28	2189	1	1	0	665.199	1328.38	2	1327.66	0.7195	0	65.74	8.9e-05	K	AHGGVSVFGGVGER	T
990	gi|84371990|gb|ABC56307.1|	ATP synthase CF1 beta subunit (chloroplast) [Solanum lycopersicum]	1859	53491	154	113	31	28	80.7	498	5.28	2190	1	1	0	443.841	1328.5	3	1327.66	0.8384	0	33.42	0.15	K	AHGGVSVFGGVGER	T
990	gi|84371990|gb|ABC56307.1|	ATP synthase CF1 beta subunit (chloroplast) [Solanum lycopersicum]	1859	53491	154	113	31	28	80.7	498	5.28	2193	1	1	0	444.043	1329.11	3	1327.66	1.4423	0	44.19	0.013	K	AHGGVSVFGGVGER	T
990	gi|84371990|gb|ABC56307.1|	ATP synthase CF1 beta subunit (chloroplast) [Solanum lycopersicum]	1859	53491	154	113	31	28	80.7	498	5.28	2194	1	1	0	665.687	1329.36	2	1327.66	1.6963	0	43.09	0.017	K	AHGGVSVFGGVGER	T
990	gi|84371990|gb|ABC56307.1|	ATP synthase CF1 beta subunit (chloroplast) [Solanum lycopersicum]	1859	53491	154	113	31	28	80.7	498	5.28	2441	1	1	0	716.106	1430.2	2	1430.68	-0.4821	0	38.2	0.054	R	IVGEEHYETAQR	V
990	gi|84371990|gb|ABC56307.1|	ATP synthase CF1 beta subunit (chloroplast) [Solanum lycopersicum]	1859	53491	154	113	31	28	80.7	498	5.28	2444	1	1	0	716.553	1431.09	2	1432.77	-1.6766	0	32.7	0.19	R	FVQAGSEVSALLGR	M
990	gi|84371990|gb|ABC56307.1|	ATP synthase CF1 beta subunit (chloroplast) [Solanum lycopersicum]	1859	53491	154	113	31	28	80.7	498	5.28	2445	1	1	0	716.659	1431.3	2	1430.68	0.6239	0	68.68	4.7e-05	R	IVGEEHYETAQR	V
990	gi|84371990|gb|ABC56307.1|	ATP synthase CF1 beta subunit (chloroplast) [Solanum lycopersicum]	1859	53491	154	113	31	28	80.7	498	5.28	2449	1	1	0	717.337	1432.66	2	1432.77	-0.1086	0	71.53	2.4e-05	R	FVQAGSEVSALLGR	M
990	gi|84371990|gb|ABC56307.1|	ATP synthase CF1 beta subunit (chloroplast) [Solanum lycopersicum]	1859	53491	154	113	31	28	80.7	498	5.28	2450	1	1	0	717.387	1432.76	2	1432.77	-0.0086	0	67.71	5.8e-05	R	FVQAGSEVSALLGR	M
990	gi|84371990|gb|ABC56307.1|	ATP synthase CF1 beta subunit (chloroplast) [Solanum lycopersicum]	1859	53491	154	113	31	28	80.7	498	5.28	2451	1	1	0	1433.81	1432.81	1	1432.77	0.0383	0	68.71	4.5e-05	R	FVQAGSEVSALLGR	M
990	gi|84371990|gb|ABC56307.1|	ATP synthase CF1 beta subunit (chloroplast) [Solanum lycopersicum]	1859	53491	154	113	31	28	80.7	498	5.28	2454	1	1	0	717.649	1433.28	2	1432.77	0.5154	0	81.3	2.5e-06	R	FVQAGSEVSALLGR	M
990	gi|84371990|gb|ABC56307.1|	ATP synthase CF1 beta subunit (chloroplast) [Solanum lycopersicum]	1859	53491	154	113	31	28	80.7	498	5.28	2455	1	1	0	717.679	1433.34	2	1432.77	0.5752	0	74.26	1.3e-05	R	FVQAGSEVSALLGR	M
990	gi|84371990|gb|ABC56307.1|	ATP synthase CF1 beta subunit (chloroplast) [Solanum lycopersicum]	1859	53491	154	113	31	28	80.7	498	5.28	2456	1	1	0	717.721	1433.43	2	1432.77	0.6592	0	47.77	0.0056	R	FVQAGSEVSALLGR	M
990	gi|84371990|gb|ABC56307.1|	ATP synthase CF1 beta subunit (chloroplast) [Solanum lycopersicum]	1859	53491	154	113	31	28	80.7	498	5.28	2457	1	1	0	717.746	1433.48	2	1432.77	0.7104	0	70.83	2.8e-05	R	FVQAGSEVSALLGR	M
990	gi|84371990|gb|ABC56307.1|	ATP synthase CF1 beta subunit (chloroplast) [Solanum lycopersicum]	1859	53491	154	113	31	28	80.7	498	5.28	2458	1	1	0	717.782	1433.55	2	1432.77	0.7824	0	67.58	5.8e-05	R	FVQAGSEVSALLGR	M
990	gi|84371990|gb|ABC56307.1|	ATP synthase CF1 beta subunit (chloroplast) [Solanum lycopersicum]	1859	53491	154	113	31	28	80.7	498	5.28	2459	1	1	0	717.784	1433.55	2	1432.77	0.7864	0	79.31	3.9e-06	R	FVQAGSEVSALLGR	M
990	gi|84371990|gb|ABC56307.1|	ATP synthase CF1 beta subunit (chloroplast) [Solanum lycopersicum]	1859	53491	154	113	31	28	80.7	498	5.28	2460	1	1	0	717.797	1433.58	2	1432.77	0.8124	0	34.23	0.13	R	FVQAGSEVSALLGR	M
990	gi|84371990|gb|ABC56307.1|	ATP synthase CF1 beta subunit (chloroplast) [Solanum lycopersicum]	1859	53491	154	113	31	28	80.7	498	5.28	2461	1	1	0	717.804	1433.59	2	1432.77	0.8262	0	74.85	1.1e-05	R	FVQAGSEVSALLGR	M
990	gi|84371990|gb|ABC56307.1|	ATP synthase CF1 beta subunit (chloroplast) [Solanum lycopersicum]	1859	53491	154	113	31	28	80.7	498	5.28	2462	1	1	0	717.819	1433.62	2	1432.77	0.8554	0	73.88	1.4e-05	R	FVQAGSEVSALLGR	M
990	gi|84371990|gb|ABC56307.1|	ATP synthase CF1 beta subunit (chloroplast) [Solanum lycopersicum]	1859	53491	154	113	31	28	80.7	498	5.28	2478	1	1	1	720.668	1439.32	2	1438.68	0.6413	1	36.2	0.076	K	AMNLEMESNLKK	-	2 Oxidation (M)	0.010001000000.0
990	gi|84371990|gb|ABC56307.1|	ATP synthase CF1 beta subunit (chloroplast) [Solanum lycopersicum]	1859	53491	154	113	31	28	80.7	498	5.28	2580	1	1	0	736.739	1471.46	2	1470.75	0.7086	0	63.86	0.00013	R	VGLTALTMAEYFR	D
990	gi|84371990|gb|ABC56307.1|	ATP synthase CF1 beta subunit (chloroplast) [Solanum lycopersicum]	1859	53491	154	113	31	28	80.7	498	5.28	2627	1	1	0	744.615	1487.22	2	1486.84	0.373	0	28.58	0.47	K	TVLIMELINNIAK	A	Oxidation (M)	0.0000100000000.0
990	gi|84371990|gb|ABC56307.1|	ATP synthase CF1 beta subunit (chloroplast) [Solanum lycopersicum]	1859	53491	154	113	31	28	80.7	498	5.28	2628	1	1	0	744.701	1487.39	2	1486.84	0.545	0	42.76	0.018	K	TVLIMELINNIAK	A	Oxidation (M)	0.0000100000000.0
990	gi|84371990|gb|ABC56307.1|	ATP synthase CF1 beta subunit (chloroplast) [Solanum lycopersicum]	1859	53491	154	113	31	28	80.7	498	5.28	2629	1	1	0	744.704	1487.39	2	1486.75	0.6439	0	38.39	0.049	R	VGLTALTMAEYFR	D	Oxidation (M)	0.0000000100000.0
990	gi|84371990|gb|ABC56307.1|	ATP synthase CF1 beta subunit (chloroplast) [Solanum lycopersicum]	1859	53491	154	113	31	28	80.7	498	5.28	2631	1	1	0	744.716	1487.42	2	1486.84	0.5738	0	41.14	0.026	K	TVLIMELINNIAK	A	Oxidation (M)	0.0000100000000.0
990	gi|84371990|gb|ABC56307.1|	ATP synthase CF1 beta subunit (chloroplast) [Solanum lycopersicum]	1859	53491	154	113	31	28	80.7	498	5.28	2632	1	1	0	744.739	1487.46	2	1486.84	0.6208	0	40.08	0.033	K	TVLIMELINNIAK	A	Oxidation (M)	0.0000100000000.0
990	gi|84371990|gb|ABC56307.1|	ATP synthase CF1 beta subunit (chloroplast) [Solanum lycopersicum]	1859	53491	154	113	31	28	80.7	498	5.28	2634	1	1	0	744.753	1487.49	2	1486.84	0.648	0	32.56	0.19	K	TVLIMELINNIAK	A	Oxidation (M)	0.0000100000000.0
990	gi|84371990|gb|ABC56307.1|	ATP synthase CF1 beta subunit (chloroplast) [Solanum lycopersicum]	1859	53491	154	113	31	28	80.7	498	5.28	2635	1	1	0	744.758	1487.5	2	1486.75	0.7519	0	62.84	0.00017	R	VGLTALTMAEYFR	D	Oxidation (M)	0.0000000100000.0
990	gi|84371990|gb|ABC56307.1|	ATP synthase CF1 beta subunit (chloroplast) [Solanum lycopersicum]	1859	53491	154	113	31	28	80.7	498	5.28	2636	1	1	0	744.759	1487.5	2	1486.84	0.66	0	66.81	7e-05	K	TVLIMELINNIAK	A	Oxidation (M)	0.0000100000000.0
990	gi|84371990|gb|ABC56307.1|	ATP synthase CF1 beta subunit (chloroplast) [Solanum lycopersicum]	1859	53491	154	113	31	28	80.7	498	5.28	2637	1	1	0	744.777	1487.54	2	1486.84	0.697	0	39.87	0.035	K	TVLIMELINNIAK	A	Oxidation (M)	0.0000100000000.0
990	gi|84371990|gb|ABC56307.1|	ATP synthase CF1 beta subunit (chloroplast) [Solanum lycopersicum]	1859	53491	154	113	31	28	80.7	498	5.28	2638	1	1	0	744.847	1487.68	2	1486.84	0.836	0	42.22	0.02	K	TVLIMELINNIAK	A	Oxidation (M)	0.0000100000000.0
990	gi|84371990|gb|ABC56307.1|	ATP synthase CF1 beta subunit (chloroplast) [Solanum lycopersicum]	1859	53491	154	113	31	28	80.7	498	5.28	2639	1	1	0	744.887	1487.76	2	1486.84	0.9168	0	35.51	0.095	K	TVLIMELINNIAK	A	Oxidation (M)	0.0000100000000.0
990	gi|84371990|gb|ABC56307.1|	ATP synthase CF1 beta subunit (chloroplast) [Solanum lycopersicum]	1859	53491	154	113	31	28	80.7	498	5.28	2647	1	1	1	746.017	1490.02	2	1489.77	0.2487	0	79.63	3.6e-06	K	MPNIYNALVVQGR	D	Oxidation (M)	0.1000000000000.0
990	gi|84371990|gb|ABC56307.1|	ATP synthase CF1 beta subunit (chloroplast) [Solanum lycopersicum]	1859	53491	154	113	31	28	80.7	498	5.28	2688	1	1	0	502.157	1503.45	3	1501.65	1.7948	1	39.15	0.039	R	TREGNDLYMEMK	E	Oxidation (M)	0.000000001000.0
990	gi|84371990|gb|ABC56307.1|	ATP synthase CF1 beta subunit (chloroplast) [Solanum lycopersicum]	1859	53491	154	113	31	28	80.7	498	5.28	2750	1	1	1	506.416	1516.22	3	1516.77	-0.5486	1	45.65	0.0092	K	ESGVINKENIAESK	V
990	gi|84371990|gb|ABC56307.1|	ATP synthase CF1 beta subunit (chloroplast) [Solanum lycopersicum]	1859	53491	154	113	31	28	80.7	498	5.28	2755	2	1	1	759.841	1517.67	2	1516.77	0.8934	1	39.12	0.041	K	ESGVINKENIAESK	V
990	gi|84371990|gb|ABC56307.1|	ATP synthase CF1 beta subunit (chloroplast) [Solanum lycopersicum]	1859	53491	154	113	31	28	80.7	498	5.28	3045	1	1	0	809.587	1617.16	2	1616.8	0.3618	0	71.97	2.1e-05	K	VALVYGQMNEPPGAR	M	Oxidation (M)	0.000000010000000.0
990	gi|84371990|gb|ABC56307.1|	ATP synthase CF1 beta subunit (chloroplast) [Solanum lycopersicum]	1859	53491	154	113	31	28	80.7	498	5.28	3046	1	1	0	809.617	1617.22	2	1616.8	0.4206	0	70.19	3.1e-05	K	VALVYGQMNEPPGAR	M	Oxidation (M)	0.000000010000000.0
990	gi|84371990|gb|ABC56307.1|	ATP synthase CF1 beta subunit (chloroplast) [Solanum lycopersicum]	1859	53491	154	113	31	28	80.7	498	5.28	3047	1	1	0	809.639	1617.26	2	1616.8	0.4658	0	70.04	3.2e-05	K	VALVYGQMNEPPGAR	M	Oxidation (M)	0.000000010000000.0
990	gi|84371990|gb|ABC56307.1|	ATP synthase CF1 beta subunit (chloroplast) [Solanum lycopersicum]	1859	53491	154	113	31	28	80.7	498	5.28	3048	1	1	0	809.666	1617.32	2	1616.8	0.5196	0	53.68	0.0014	K	VALVYGQMNEPPGAR	M	Oxidation (M)	0.000000010000000.0
990	gi|84371990|gb|ABC56307.1|	ATP synthase CF1 beta subunit (chloroplast) [Solanum lycopersicum]	1859	53491	154	113	31	28	80.7	498	5.28	3050	1	1	0	809.782	1617.55	2	1616.8	0.7508	0	79.52	3.6e-06	K	VALVYGQMNEPPGAR	M	Oxidation (M)	0.000000010000000.0
990	gi|84371990|gb|ABC56307.1|	ATP synthase CF1 beta subunit (chloroplast) [Solanum lycopersicum]	1859	53491	154	113	31	28	80.7	498	5.28	3052	1	1	0	809.827	1617.64	2	1616.8	0.8416	0	55.55	0.0009	K	VALVYGQMNEPPGAR	M	Oxidation (M)	0.000000010000000.0
990	gi|84371990|gb|ABC56307.1|	ATP synthase CF1 beta subunit (chloroplast) [Solanum lycopersicum]	1859	53491	154	113	31	28	80.7	498	5.28	3053	1	1	0	809.867	1617.72	2	1616.8	0.9218	0	65.77	8.5e-05	K	VALVYGQMNEPPGAR	M	Oxidation (M)	0.000000010000000.0
990	gi|84371990|gb|ABC56307.1|	ATP synthase CF1 beta subunit (chloroplast) [Solanum lycopersicum]	1859	53491	154	113	31	28	80.7	498	5.28	3054	1	1	0	810.076	1618.14	2	1616.8	1.3388	0	75.34	9.5e-06	K	VALVYGQMNEPPGAR	M	Oxidation (M)	0.000000010000000.0
990	gi|84371990|gb|ABC56307.1|	ATP synthase CF1 beta subunit (chloroplast) [Solanum lycopersicum]	1859	53491	154	113	31	28	80.7	498	5.28	3055	1	1	1	540.437	1618.29	3	1617.86	0.4312	1	27.42	0.59	R	INPTTSGSGVSTLEKK	N
990	gi|84371990|gb|ABC56307.1|	ATP synthase CF1 beta subunit (chloroplast) [Solanum lycopersicum]	1859	53491	154	113	31	28	80.7	498	5.28	3058	1	1	0	810.286	1618.56	2	1616.8	1.7586	0	43.37	0.015	K	VALVYGQMNEPPGAR	M	Oxidation (M)	0.000000010000000.0
990	gi|84371990|gb|ABC56307.1|	ATP synthase CF1 beta subunit (chloroplast) [Solanum lycopersicum]	1859	53491	154	113	31	28	80.7	498	5.28	3061	1	1	1	810.736	1619.46	2	1617.86	1.6003	1	83.97	1.3e-06	R	INPTTSGSGVSTLEKK	N
990	gi|84371990|gb|ABC56307.1|	ATP synthase CF1 beta subunit (chloroplast) [Solanum lycopersicum]	1859	53491	154	113	31	28	80.7	498	5.28	3127	1	1	1	824.165	1646.32	2	1645.86	0.4523	1	42.43	0.019	M	RINPTTSGSGVSTLEK	K
990	gi|84371990|gb|ABC56307.1|	ATP synthase CF1 beta subunit (chloroplast) [Solanum lycopersicum]	1859	53491	154	113	31	28	80.7	498	5.28	3341	1	1	1	583.916	1748.73	3	1748.02	0.7019	0	58.07	0.00049	R	VVQIIGPVLDVAFPPGK	M
990	gi|84371990|gb|ABC56307.1|	ATP synthase CF1 beta subunit (chloroplast) [Solanum lycopersicum]	1859	53491	154	113	31	28	80.7	498	5.28	3343	1	1	1	875.825	1749.64	2	1748.02	1.612	0	46.23	0.0073	R	VVQIIGPVLDVAFPPGK	M
990	gi|84371990|gb|ABC56307.1|	ATP synthase CF1 beta subunit (chloroplast) [Solanum lycopersicum]	1859	53491	154	113	31	28	80.7	498	5.28	3456	1	1	1	598.04	1791.1	3	1792.9	-1.801	1	39.29	0.037	-	MRINPTTSGSGVSTLEK	K	Oxidation (M)	0.10000000000000000.0
990	gi|84371990|gb|ABC56307.1|	ATP synthase CF1 beta subunit (chloroplast) [Solanum lycopersicum]	1859	53491	154	113	31	28	80.7	498	5.28	3457	1	1	0	598.068	1791.18	3	1789.89	1.2982	1	40.77	0.027	R	MRVGLTALTMAEYFR	D	2 Oxidation (M)	0.100000000100000.0
990	gi|84371990|gb|ABC56307.1|	ATP synthase CF1 beta subunit (chloroplast) [Solanum lycopersicum]	1859	53491	154	113	31	28	80.7	498	5.28	3460	1	1	1	896.901	1791.79	2	1792.9	-1.1111	1	45.97	0.0079	-	MRINPTTSGSGVSTLEK	K	Oxidation (M)	0.10000000000000000.0
990	gi|84371990|gb|ABC56307.1|	ATP synthase CF1 beta subunit (chloroplast) [Solanum lycopersicum]	1859	53491	154	113	31	28	80.7	498	5.28	3462	1	1	1	599.279	1794.81	3	1792.9	1.916	1	36.69	0.064	-	MRINPTTSGSGVSTLEK	K	Oxidation (M)	0.10000000000000000.0
990	gi|84371990|gb|ABC56307.1|	ATP synthase CF1 beta subunit (chloroplast) [Solanum lycopersicum]	1859	53491	154	113	31	28	80.7	498	5.28	3704	1	1	1	641.556	1921.65	3	1920.99	0.6517	2	28.7	0.39	-	MRINPTTSGSGVSTLEKK	N	Oxidation (M)	0.100000000000000000.0
990	gi|84371990|gb|ABC56307.1|	ATP synthase CF1 beta subunit (chloroplast) [Solanum lycopersicum]	1859	53491	154	113	31	28	80.7	498	5.28	3734	1	1	0	976.376	1950.74	2	1948.99	1.7474	0	82.79	1.5e-06	R	DVNEQDVLLFIDNIFR	F
990	gi|84371990|gb|ABC56307.1|	ATP synthase CF1 beta subunit (chloroplast) [Solanum lycopersicum]	1859	53491	154	113	31	28	80.7	498	5.28	3780	1	1	1	995.817	1989.62	2	1987.89	1.7322	1	48.87	0.0038	R	EGNDLYMEMKESGVINK	E	2 Oxidation (M)	0.00000010100000000.0
990	gi|84371990|gb|ABC56307.1|	ATP synthase CF1 beta subunit (chloroplast) [Solanum lycopersicum]	1859	53491	154	113	31	28	80.7	498	5.28	3843	1	1	1	1020.4	2038.79	2	2038.09	0.7013	0	80.47	2.5e-06	R	GMAVIDTGAPISVPVGGATLGR	I
990	gi|84371990|gb|ABC56307.1|	ATP synthase CF1 beta subunit (chloroplast) [Solanum lycopersicum]	1859	53491	154	113	31	28	80.7	498	5.28	3865	1	1	1	1027.53	2053.04	2	2054.08	-1.0456	0	40.66	0.023	R	GMAVIDTGAPISVPVGGATLGR	I	Oxidation (M)	0.0100000000000000000000.0
990	gi|84371990|gb|ABC56307.1|	ATP synthase CF1 beta subunit (chloroplast) [Solanum lycopersicum]	1859	53491	154	113	31	28	80.7	498	5.28	3866	1	1	1	1028.3	2054.59	2	2054.08	0.5044	0	52.65	0.0015	R	GMAVIDTGAPISVPVGGATLGR	I	Oxidation (M)	0.0100000000000000000000.0
990	gi|84371990|gb|ABC56307.1|	ATP synthase CF1 beta subunit (chloroplast) [Solanum lycopersicum]	1859	53491	154	113	31	28	80.7	498	5.28	3867	1	1	1	1028.52	2055.02	2	2054.08	0.9344	0	57.3	0.00054	R	GMAVIDTGAPISVPVGGATLGR	I	Oxidation (M)	0.0100000000000000000000.0
990	gi|84371990|gb|ABC56307.1|	ATP synthase CF1 beta subunit (chloroplast) [Solanum lycopersicum]	1859	53491	154	113	31	28	80.7	498	5.28	3868	1	1	1	1028.9	2055.8	2	2054.08	1.7124	0	73.4	1.3e-05	R	GMAVIDTGAPISVPVGGATLGR	I	Oxidation (M)	0.0100000000000000000000.0
990	gi|84371990|gb|ABC56307.1|	ATP synthase CF1 beta subunit (chloroplast) [Solanum lycopersicum]	1859	53491	154	113	31	28	80.7	498	5.28	3879	1	1	0	1031.37	2060.72	2	2060.02	0.6906	0	65.22	8.3e-05	K	GIYPAVDPLDSTSTMLQPR	I
990	gi|84371990|gb|ABC56307.1|	ATP synthase CF1 beta subunit (chloroplast) [Solanum lycopersicum]	1859	53491	154	113	31	28	80.7	498	5.28	3899	1	1	0	1039.3	2076.59	2	2076.02	0.5697	0	49.37	0.0032	K	GIYPAVDPLDSTSTMLQPR	I	Oxidation (M)	0.0000000000000010000.0
990	gi|84371990|gb|ABC56307.1|	ATP synthase CF1 beta subunit (chloroplast) [Solanum lycopersicum]	1859	53491	154	113	31	28	80.7	498	5.28	3900	1	1	0	1039.31	2076.61	2	2076.02	0.5937	0	65.07	8.7e-05	K	GIYPAVDPLDSTSTMLQPR	I	Oxidation (M)	0.0000000000000010000.0
990	gi|84371990|gb|ABC56307.1|	ATP synthase CF1 beta subunit (chloroplast) [Solanum lycopersicum]	1859	53491	154	113	31	28	80.7	498	5.28	3901	1	1	0	1039.32	2076.62	2	2076.02	0.5997	0	56.22	0.00067	K	GIYPAVDPLDSTSTMLQPR	I	Oxidation (M)	0.0000000000000010000.0
990	gi|84371990|gb|ABC56307.1|	ATP synthase CF1 beta subunit (chloroplast) [Solanum lycopersicum]	1859	53491	154	113	31	28	80.7	498	5.28	3902	1	1	0	1039.35	2076.68	2	2076.02	0.6597	0	57.09	0.00055	K	GIYPAVDPLDSTSTMLQPR	I	Oxidation (M)	0.0000000000000010000.0
990	gi|84371990|gb|ABC56307.1|	ATP synthase CF1 beta subunit (chloroplast) [Solanum lycopersicum]	1859	53491	154	113	31	28	80.7	498	5.28	3904	1	1	0	1039.42	2076.82	2	2076.02	0.8017	0	52.44	0.0016	K	GIYPAVDPLDSTSTMLQPR	I	Oxidation (M)	0.0000000000000010000.0
990	gi|84371990|gb|ABC56307.1|	ATP synthase CF1 beta subunit (chloroplast) [Solanum lycopersicum]	1859	53491	154	113	31	28	80.7	498	5.28	3906	1	1	0	1039.47	2076.93	2	2076.02	0.9137	0	40.49	0.025	K	GIYPAVDPLDSTSTMLQPR	I	Oxidation (M)	0.0000000000000010000.0
990	gi|84371990|gb|ABC56307.1|	ATP synthase CF1 beta subunit (chloroplast) [Solanum lycopersicum]	1859	53491	154	113	31	28	80.7	498	5.28	4042	1	1	1	1086.05	2170.09	2	2170.1	-0.013	0	105.61	7e-09	K	ELQDIIAILGLDELSEEDR	L
990	gi|84371990|gb|ABC56307.1|	ATP synthase CF1 beta subunit (chloroplast) [Solanum lycopersicum]	1859	53491	154	113	31	28	80.7	498	5.28	4218	1	1	0	1149.95	2297.88	2	2297.07	0.8107	0	78.2	4e-06	R	MPSAVGYQPTLSTEMGSLQER	I	Oxidation (M)	0.000000000000001000000.0
990	gi|84371990|gb|ABC56307.1|	ATP synthase CF1 beta subunit (chloroplast) [Solanum lycopersicum]	1859	53491	154	113	31	28	80.7	498	5.28	4228	1	1	1	770.936	2309.78	3	2310.14	-0.354	0	37.35	0.046	R	DSVGQPINVACEVQQLLGNNR	V
990	gi|84371990|gb|ABC56307.1|	ATP synthase CF1 beta subunit (chloroplast) [Solanum lycopersicum]	1859	53491	154	113	31	28	80.7	498	5.28	4229	1	1	1	1156.12	2310.22	2	2310.14	0.0788	0	58.78	0.00033	R	DSVGQPINVACEVQQLLGNNR	V
990	gi|84371990|gb|ABC56307.1|	ATP synthase CF1 beta subunit (chloroplast) [Solanum lycopersicum]	1859	53491	154	113	31	28	80.7	498	5.28	4232	1	1	0	1157.4	2312.78	2	2313.06	-0.2802	0	62.82	0.00014	R	MPSAVGYQPTLSTEMGSLQER	I	2 Oxidation (M)	0.100000000000001000000.0
990	gi|84371990|gb|ABC56307.1|	ATP synthase CF1 beta subunit (chloroplast) [Solanum lycopersicum]	1859	53491	154	113	31	28	80.7	498	5.28	4235	1	1	0	772.439	2314.3	3	2313.06	1.235	0	62.32	0.00016	R	MPSAVGYQPTLSTEMGSLQER	I	2 Oxidation (M)	0.100000000000001000000.0
990	gi|84371990|gb|ABC56307.1|	ATP synthase CF1 beta subunit (chloroplast) [Solanum lycopersicum]	1859	53491	154	113	31	28	80.7	498	5.28	4237	1	1	0	1158.44	2314.86	2	2313.06	1.7978	0	69.47	3.1e-05	R	MPSAVGYQPTLSTEMGSLQER	I	2 Oxidation (M)	0.100000000000001000000.0
[truncated: 5,272 more rows]
